# Supplementary material for: Untangling teacher burnout: a network analysis of demands, resources, and out-of-field teaching challenges in rural China
Source: Front Public Health. 2025 Aug 20;13:1633952. doi: 10.3389/fpubh.2025.1633952 (PMC12405290; doi:10.3389/fpubh.2025.1633952)
Supplement: Supplementary file 1 [file Table_1.xlsx]

## Sheet: Sheet1
ID	s_location2	gender	ethnicity	num_children	marital_status	age	grad_year	years_of_teaching	weekly_teaching_hours	num_grades_taught	num_subjects_taught	chinese	math	english	moral	science	music	art	pe	it	practice	local	physics	chemistry	history	geography	biology	psychology	others	initial_degree	highest_degree	initial_major	highest_major	normal	college_location	college_type	father_edu	mother_edu	rank	admin_workload	health	work_hours311	after_work_hours312	teaching_hours321	student_management_hours322	professional_dev_hours323	admin_hours324	ses	profession_satisfaction
596	镇	男	汉族	1个子女	已婚	39	2001	17	8	1	1	不任教	不任教	任教	不任教	不任教	不任教	不任教	不任教	不任教	不任教	不任教	不任教	不任教	不任教	不任教	不任教	不任教	不任教	大专	本科	外语	外语	师范	省会城市	211高校	小学及以下	小学及以下	中学一级	1	healthy	8	3	3	1	1	1	5	3
606	乡/村	男	汉族	1个子女	已婚	32	2007	11	20	2	1	不任教	不任教	任教	不任教	不任教	不任教	不任教	不任教	不任教	不任教	不任教	不任教	不任教	不任教	不任教	不任教	不任教	不任教	本科	本科	外语	外语	师范	省会城市	省属重点高校	小学及以下	小学及以下	小学一级	0	very healthy	15	1	5	2	2	1	1	4.33333
666	镇	女	汉族	1个子女	已婚	33	2007	11	19	1	1	不任教	不任教	任教	不任教	不任教	不任教	不任教	不任教	不任教	不任教	不任教	不任教	不任教	不任教	不任教	不任教	不任教	不任教	本科	本科	外语	外语	非师范	地级城市	独立学院/民办本科	高中	初中	中学二级	0	moderate	10	1	6	1	1	1	2	3
686	镇	女	汉族	0个子女	未婚	26	2015	3	12	1	1	不任教	不任教	任教	不任教	不任教	不任教	不任教	不任教	不任教	不任教	不任教	不任教	不任教	不任教	不任教	不任教	不任教	不任教	本科	本科	外语	外语	师范	省会城市	省属重点高校	初中	初中	中学二级	0	very healthy	10	2	8	2	2	1	3	2.66667
690	县城	女	汉族	1个子女	已婚	28	2013	5	22	1	1	不任教	不任教	任教	不任教	不任教	不任教	不任教	不任教	不任教	不任教	不任教	不任教	不任教	不任教	不任教	不任教	不任教	不任教	本科	本科	外语	外语	师范	省会城市	省属一般高校	初中	初中	中学二级	0	healthy	10	1	4	2	1	4	1	4
694	县城	女	汉族	0个子女	未婚	27	2015	3	7	1	1	不任教	不任教	任教	不任教	不任教	不任教	不任教	不任教	不任教	不任教	不任教	不任教	不任教	不任教	不任教	不任教	不任教	不任教	本科	本科	外语	外语	师范	省会城市	211高校	小学及以下	小学及以下	中学三级	0	moderate	8	2	1	0	1	0	1	3.33333
699	县城	男	汉族	1个子女	已婚	39	1999	19	14	1	1	不任教	不任教	任教	不任教	不任教	不任教	不任教	不任教	不任教	不任教	不任教	不任教	不任教	不任教	不任教	不任教	不任教	不任教	大专	本科	外语	外语	师范	地级城市	大专院校	小学及以下	小学及以下	中学一级	0	moderate	14	2	3	2	1	1	6	4
700	县城	女	汉族	1个子女	已婚	39	2000	18	14	1	1	不任教	不任教	任教	不任教	不任教	不任教	不任教	不任教	不任教	不任教	不任教	不任教	不任教	不任教	不任教	不任教	不任教	不任教	大专	本科	外语	外语	师范	地级城市	大专院校	小学及以下	小学及以下	中学一级	0	moderate	9	2	7	1	1	0	3	2.66667
709	县城	女	汉族	0个子女	未婚	23	2017	1	7	1	1	不任教	不任教	任教	不任教	不任教	不任教	不任教	不任教	不任教	不任教	不任教	不任教	不任教	不任教	不任教	不任教	不任教	不任教	本科	本科	外语	外语	师范	省会城市	省属重点高校	大专	大专	未评职称	0	healthy	11	1	3	1	1	1	5	4.33333
711	县城	女	汉族	1个子女	已婚	31	2010	8	14	1	1	不任教	不任教	任教	不任教	不任教	不任教	不任教	不任教	不任教	不任教	不任教	不任教	不任教	不任教	不任教	不任教	不任教	不任教	本科	本科	外语	外语	师范	地级城市	省属一般高校	初中	高中	小学三级	0	moderate	10	2	5	1	1	1	5	2.66667
714	县城	男	汉族	1个子女	已婚	35	2007	11	14	1	1	不任教	不任教	任教	不任教	不任教	不任教	不任教	不任教	不任教	不任教	不任教	不任教	不任教	不任教	不任教	不任教	不任教	不任教	本科	本科	外语	外语	师范	地级城市	省属重点高校	小学及以下	高中	中学二级	0	healthy	10	2	4	1	1	2	6	3
719	县城	女	汉族	1个子女	已婚	34	2006	12	14	1	1	不任教	不任教	任教	不任教	不任教	不任教	不任教	不任教	不任教	不任教	不任教	不任教	不任教	不任教	不任教	不任教	不任教	不任教	本科	本科	外语	外语	非师范	省会城市	大专院校	初中	初中	中学一级	0	healthy	9	1	2	1	1	1	5	2.66667
721	镇	男	汉族	1个子女	已婚	33	2008	10	16	2	1	不任教	不任教	任教	不任教	不任教	不任教	不任教	不任教	不任教	不任教	不任教	不任教	不任教	不任教	不任教	不任教	不任教	不任教	本科	本科	外语	外语	非师范	地级城市	省属一般高校	研究生	初中	中学二级	0	moderate	12	2	3	2	2	1	7	2.66667
727	镇	女	汉族	1个子女	已婚	38	2002	16	12	1	1	不任教	不任教	任教	不任教	不任教	不任教	不任教	不任教	不任教	不任教	不任教	不任教	不任教	不任教	不任教	不任教	不任教	不任教	大专	本科	外语	外语	非师范	地级城市	985高校	小学及以下	不清楚	中学一级	0	healthy	9	1	8	2	1	1	3	3
735	镇	女	汉族	1个子女	已婚	40	2000	18	14	1	1	不任教	不任教	任教	不任教	不任教	不任教	不任教	不任教	不任教	不任教	不任教	不任教	不任教	不任教	不任教	不任教	不任教	不任教	大专	本科	外语	外语	师范	地级城市	大专院校	高中	高中	中学一级	1	healthy	14	1	6	2	1	2	5	3
948	镇	女	汉族	2个子女	已婚	35	2005	13	22	1	1	不任教	不任教	任教	不任教	不任教	不任教	不任教	不任教	不任教	不任教	不任教	不任教	不任教	不任教	不任教	不任教	不任教	不任教	大专	本科	外语	外语	师范	地级城市	大专院校	初中	初中	中学二级	0	healthy	10	1	5	1	1	0	4	4
956	镇	女	少数民族	1个子女	已婚	33	2007	11	22	1	1	不任教	不任教	任教	不任教	不任教	不任教	不任教	不任教	不任教	不任教	不任教	不任教	不任教	不任教	不任教	不任教	不任教	不任教	大专	本科	外语	外语	师范	地级城市	大专院校	初中	小学及以下	中学二级	0	moderate	10	2	6	2	1	2	5	2.66667
975	镇	女	汉族	2个子女	已婚	33	2006	12	12	2	1	不任教	不任教	任教	不任教	不任教	不任教	不任教	不任教	不任教	不任教	不任教	不任教	不任教	不任教	不任教	不任教	不任教	不任教	大专	本科	外语	外语	师范	省会城市	省属一般高校	高中	初中	中学一级	0	very healthy	9	1	2				7	3.33333
1003	镇	女	汉族	0个子女	未婚	24	2017	1	16	1	1	不任教	不任教	任教	不任教	不任教	不任教	不任教	不任教	不任教	不任教	不任教	不任教	不任教	不任教	不任教	不任教	不任教	不任教	本科	本科	外语	外语	非师范	省会城市	省属一般高校	初中	初中	未评职称	0	very healthy	10	2	4	1	2	1	5	5
1041	镇	女	汉族	1个子女	已婚	33	2006	12	24	1	1	不任教	不任教	任教	不任教	不任教	不任教	不任教	不任教	不任教	不任教	不任教	不任教	不任教	不任教	不任教	不任教	不任教	不任教	大专	本科	外语	外语	师范	省会城市	大专院校	小学及以下	小学及以下	中学一级	1	moderate	8	2	5	1	1	1	8	4.66667
1074	镇	女	汉族	2个子女	已婚	36	2005	13	16	1	1	不任教	不任教	任教	不任教	不任教	不任教	不任教	不任教	不任教	不任教	不任教	不任教	不任教	不任教	不任教	不任教	不任教	不任教	大专	本科	外语	外语	师范	省会城市	大专院校	小学及以下	小学及以下	中学一级	0	moderate	6	2	2		1	1	1	1.66667
1288	镇	女	汉族	2个子女	已婚	36	2004	14	16	1	1	不任教	不任教	任教	不任教	不任教	不任教	不任教	不任教	不任教	不任教	不任教	不任教	不任教	不任教	不任教	不任教	不任教	不任教	大专	本科	外语	外语	师范	地级城市	大专院校	初中	初中	中学二级	0	healthy	12	2	6	2	2	2	2	4
1302	县城	女	汉族	1个子女	已婚	34	2006	12	12	1	1	不任教	不任教	任教	不任教	不任教	不任教	不任教	不任教	不任教	不任教	不任教	不任教	不任教	不任教	不任教	不任教	不任教	不任教	大专	本科	外语	外语	师范	地级城市	大专院校	高中	小学及以下	中学二级	0	unhealthy	9	3	4	3	2	2	5	3.66667
1349	镇	女	汉族	1个子女	已婚	29	2012	6	25	2	1	不任教	不任教	任教	不任教	不任教	不任教	不任教	不任教	不任教	不任教	不任教	不任教	不任教	不任教	不任教	不任教	不任教	不任教	本科	本科	外语	外语	师范	地级城市	省属一般高校	初中	小学及以下	中学三级	0	very healthy	8	3	3	1	2	1	5	3.33333
1356	镇	男	汉族	1个子女	已婚	40	2001	17	10	1	1	不任教	不任教	任教	不任教	不任教	不任教	不任教	不任教	不任教	不任教	不任教	不任教	不任教	不任教	不任教	不任教	不任教	不任教	大专	本科	外语	外语	师范	省会城市	大专院校	高中	初中	中学一级	1	moderate	7	2	2	1	2	1	3	3.66667
1394	镇	女	汉族	1个子女	已婚	43	1996	22	13	1	1	不任教	不任教	任教	不任教	不任教	不任教	不任教	不任教	不任教	不任教	不任教	不任教	不任教	不任教	不任教	不任教	不任教	不任教	大专	本科	外语	外语	师范	省会城市	大专院校	小学及以下	小学及以下	中学一级	1	healthy	8	4	5	6	0	1	3	2.66667
1405	镇	女	汉族	1个子女	已婚	29	2012	6	20	1	1	不任教	不任教	任教	不任教	不任教	不任教	不任教	不任教	不任教	不任教	不任教	不任教	不任教	不任教	不任教	不任教	不任教	不任教	本科	本科	外语	外语	师范	县城	独立学院/民办本科	小学及以下	小学及以下	中学二级	0	very healthy	6	3	5	1	1	0	5	4.33333
1407	镇	男	汉族	1个子女	已婚	37	2004	14	31	1	1	不任教	不任教	任教	不任教	不任教	不任教	不任教	不任教	不任教	不任教	不任教	不任教	不任教	不任教	不任教	不任教	不任教	不任教	大专	本科	外语	外语	师范	地级城市	大专院校	小学及以下	小学及以下	中学一级	0	healthy	10	6	6	2	3	4	1	1.66667
1687	乡/村	女	汉族	0个子女	未婚	44	1995	23	6	1	1	不任教	不任教	任教	不任教	不任教	不任教	不任教	不任教	不任教	不任教	不任教	不任教	不任教	不任教	不任教	不任教	不任教	不任教	大专	本科	外语	外语	师范	地级城市	大专院校	中专/中师	初中	中学一级	0	moderate	8	5	10	2	3	3	1	2.33333
1693	镇	女	汉族	1个子女	已婚	38	2003	15	23	1	1	不任教	不任教	任教	不任教	不任教	不任教	不任教	不任教	不任教	不任教	不任教	不任教	不任教	不任教	不任教	不任教	不任教	不任教	大专	本科	外语	外语	师范	地级城市	省属一般高校	初中	小学及以下	中学一级	0	moderate	8	8	8	8	8	8	2	1
3145	县城	女	汉族	1个子女	已婚	33	2008	10	20	1	1	不任教	不任教	任教	不任教	不任教	不任教	不任教	不任教	不任教	不任教	不任教	不任教	不任教	不任教	不任教	不任教	不任教	不任教	本科	本科	外语	外语	非师范	省会城市	省属一般高校	小学及以下	小学及以下	中学二级	0	moderate	10	1	7	1	1	1	6	3.66667
3202	镇	女	汉族	2个子女	已婚	35	2005	13	21	1	1	不任教	不任教	任教	不任教	不任教	不任教	不任教	不任教	不任教	不任教	不任教	不任教	不任教	不任教	不任教	不任教	不任教	不任教	大专	本科	外语	外语	师范	地级城市	省属一般高校	大专	初中	中学二级	0	healthy	12	2	6	2	2	3	6	2.66667
3204	县城	女	汉族	1个子女	已婚	43	1996	22	16	1	1	不任教	不任教	任教	不任教	不任教	不任教	不任教	不任教	不任教	不任教	不任教	不任教	不任教	不任教	不任教	不任教	不任教	不任教	大专	大专	外语	外语	师范	地级城市	大专院校	初中	初中	中学高级	0	healthy	12	2	5	1	3	3	6	2
3289	县城	女	汉族	1个子女	未婚	38	2002	16	20	1	1	不任教	不任教	任教	不任教	不任教	不任教	不任教	不任教	不任教	不任教	不任教	不任教	不任教	不任教	不任教	不任教	不任教	不任教	大专	本科	外语	外语	师范	地级城市	大专院校	不清楚	不清楚	中学一级	1	very healthy	8	2	2	1	1	1	3	3.66667
3327	镇	女	汉族	1个子女	已婚	53	1988	30	7	1	1	不任教	不任教	任教	不任教	不任教	不任教	不任教	不任教	不任教	不任教	不任教	不任教	不任教	不任教	不任教	不任教	不任教	不任教	大专	本科	外语	外语	师范	地级城市	大专院校	初中	小学及以下	中学高级	0	healthy	5	3	4	1	2	1	4	3.66667
3332	镇	女	汉族	1个子女	已婚	47	1994	24	7	1	1	不任教	不任教	任教	不任教	不任教	不任教	不任教	不任教	不任教	不任教	不任教	不任教	不任教	不任教	不任教	不任教	不任教	不任教	大专	本科	外语	外语	师范	省会城市	省属重点高校	初中	小学及以下	中学一级	0	healthy	4	1	3	1	1	1	7	4.66667
3437	乡/村	男	汉族	1个子女	已婚	51	1989	29	7	1	1	不任教	不任教	任教	不任教	不任教	不任教	不任教	不任教	不任教	不任教	不任教	不任教	不任教	不任教	不任教	不任教	不任教	不任教	大专	本科	外语	外语	师范	地级城市	大专院校	小学及以下	小学及以下	中学高级	0	very healthy	7	2	2	1	2	2	3	4
3466	县城	女	汉族	0个子女	未婚	32	2009	9	12	1	1	不任教	不任教	任教	不任教	不任教	不任教	不任教	不任教	不任教	不任教	不任教	不任教	不任教	不任教	不任教	不任教	不任教	不任教	本科	本科	外语	外语	师范	地级城市	省属一般高校	初中	初中	中学二级	0	healthy	10	2	7				4	2.33333
3487	镇	女	汉族	1个子女	已婚	33	2007	11	18	1	1	不任教	不任教	任教	不任教	不任教	不任教	不任教	不任教	不任教	不任教	不任教	不任教	不任教	不任教	不任教	不任教	不任教	不任教	大专	本科	外语	教育学	师范	县城	中师	初中	小学及以下	中学二级	0	moderate	9	2	7	1	1	1	1	4
3537	县城	男	汉族	1个子女	已婚	40	2002	16	16	1	1	不任教	不任教	任教	不任教	不任教	不任教	不任教	不任教	不任教	不任教	不任教	不任教	不任教	不任教	不任教	不任教	不任教	不任教	大专	本科	外语	外语	师范	地级城市	大专院校	初中	初中	中学一级	0	moderate	8	2	3	1	1	1	3	4.66667
3556	镇	女	汉族	0个子女	未婚	30	2011	7	12	1	1	不任教	不任教	任教	不任教	不任教	不任教	不任教	不任教	不任教	不任教	不任教	不任教	不任教	不任教	不任教	不任教	不任教	不任教	本科	本科	外语	外语	师范	地级城市	省属一般高校	高中	小学及以下	中学二级	0	very healthy	9	2	5	1	1	2	3	3.33333
3585	乡/村	男	汉族	2个子女	已婚	42	2002	16	12	1	1	不任教	不任教	任教	不任教	不任教	不任教	不任教	不任教	不任教	不任教	不任教	不任教	不任教	不任教	不任教	不任教	不任教	不任教	大专	本科	外语	教育学	师范	地级城市	大专院校	小学及以下	小学及以下	中学一级	1	healthy	8	2	4	1	1	2	1	4.33333
3610	镇	女	汉族	2个子女	已婚	42	2001	17	12	2	1	不任教	不任教	任教	不任教	不任教	不任教	不任教	不任教	不任教	不任教	不任教	不任教	不任教	不任教	不任教	不任教	不任教	不任教	大专	本科	外语	外语	师范	地级城市	大专院校	小学及以下	不清楚	中学一级	1	very healthy	10	2	5	2	2	1	5	3.33333
742	镇	男	汉族	2个子女	已婚	31	2007	11	12	1	1	不任教	不任教	任教	不任教	不任教	不任教	不任教	不任教	不任教	不任教	不任教	不任教	不任教	不任教	不任教	不任教	不任教	不任教	大专	本科	外语	教育学	师范	省会城市	省属一般高校	初中	初中	中学二级	0	healthy	10	1	3	1	1	1	2	4.33333
772	镇	女	汉族	1个子女	已婚	42	2001	17	22	1	1	不任教	不任教	任教	不任教	不任教	不任教	不任教	不任教	不任教	不任教	不任教	不任教	不任教	不任教	不任教	不任教	不任教	不任教	大专	本科	外语	外语	师范	地级城市	大专院校	中专/中师	小学及以下	中学二级	0	moderate	15	2	5	1	2	1	1	3
787	县城	女	汉族	1个子女	已婚	41	2000	18	12	1	1	不任教	不任教	任教	不任教	不任教	不任教	不任教	不任教	不任教	不任教	不任教	不任教	不任教	不任教	不任教	不任教	不任教	不任教	大专	本科	外语	外语	师范	省会城市	大专院校	小学及以下	小学及以下	中学一级	0	healthy	10	1	2	2	1	2	2	2.66667
822	镇	女	汉族	1个子女	已婚	32	2009	9	20	1	1	不任教	不任教	任教	不任教	不任教	不任教	不任教	不任教	不任教	不任教	不任教	不任教	不任教	不任教	不任教	不任教	不任教	不任教	本科	本科	外语	外语	非师范	地级城市	211高校	初中	初中	中学二级	0	moderate	8	2	2	1	1	1	2	4
427	乡/村	女	汉族	1个子女	已婚	31	2009	9	15	2	1	不任教	不任教	任教	不任教	不任教	不任教	不任教	不任教	不任教	不任教	不任教	不任教	不任教	不任教	不任教	不任教	不任教	不任教	大专	本科	外语	外语	师范	省会城市	省属一般高校	初中	高中	中学一级	0	moderate	9	3	8	1	1	1	2	2.33333
463	县城	女	汉族	1个子女	已婚	44	1997	21	15	1	1	不任教	不任教	任教	不任教	不任教	不任教	不任教	不任教	不任教	不任教	不任教	不任教	不任教	不任教	不任教	不任教	不任教	不任教	大专	本科	外语	外语	非师范	省会城市	大专院校	小学及以下	小学及以下	中学一级	0	moderate	12	2	3	2	1	2	2	2.33333
464	县城	女	汉族	2个子女	已婚	35	2004	14	24	1	1	不任教	不任教	任教	不任教	不任教	不任教	不任教	不任教	不任教	不任教	不任教	不任教	不任教	不任教	不任教	不任教	不任教	不任教	大专	本科	外语	外语	师范	省会城市	大专院校	高中	小学及以下	中学一级	0	very healthy	8	3	8	3	2	5	4	3.66667
482	县城	女	汉族	2个子女	已婚	39	2001	17	12	1	1	不任教	不任教	任教	不任教	不任教	不任教	不任教	不任教	不任教	不任教	不任教	不任教	不任教	不任教	不任教	不任教	不任教	不任教	大专	本科	外语	外语	师范	地级城市	省属一般高校	高中	初中	中学高级	0	moderate	15	2	8	3	2	2	5	3
491	县城	女	汉族	0个子女	未婚	24	2017	1	6	1	1	不任教	不任教	任教	不任教	不任教	不任教	不任教	不任教	不任教	不任教	不任教	不任教	不任教	不任教	不任教	不任教	不任教	不任教	本科	本科	外语	外语	师范	地级城市	省属一般高校	初中	高中	未评职称	0	very healthy	8	2	3	1	5	2	4	3.33333
494	县城	女	汉族	0个子女	未婚	23	2017	1	10	1	1	不任教	不任教	任教	不任教	不任教	不任教	不任教	不任教	不任教	不任教	不任教	不任教	不任教	不任教	不任教	不任教	不任教	不任教	本科	本科	外语	外语	师范	地级城市	省属一般高校	初中	初中	未评职称	0	healthy	8	2	2	1	1	8	5	3
496	县城	男	汉族	0个子女	未婚	25	2015	3	14	1	1	不任教	不任教	任教	不任教	不任教	不任教	不任教	不任教	不任教	不任教	不任教	不任教	不任教	不任教	不任教	不任教	不任教	不任教	本科	本科	外语	外语	非师范	地级城市	省属一般高校	初中	初中	中学二级	0	healthy	12	2	2	3	1	2	6	3.33333
504	县城	女	汉族	0个子女	未婚	23	2016	2	12	1	1	不任教	不任教	任教	不任教	不任教	不任教	不任教	不任教	不任教	不任教	不任教	不任教	不任教	不任教	不任教	不任教	不任教	不任教	本科	本科	外语	外语	师范	地级城市	独立学院/民办本科	高中	高中	中学二级	0	very healthy	10	2	5	2	2	0	4	3
506	县城	女	汉族	1个子女	已婚	30	2012	6	6	1	1	不任教	不任教	任教	不任教	不任教	不任教	不任教	不任教	不任教	不任教	不任教	不任教	不任教	不任教	不任教	不任教	不任教	不任教	本科	本科	外语	外语	非师范	省会城市	独立学院/民办本科	初中	高中	中学一级	0	very healthy	8	2	6	1	2	1	7	4.33333
515	县城	女	汉族	1个子女	已婚	30	2012	6	10	1	1	不任教	不任教	任教	不任教	不任教	不任教	不任教	不任教	不任教	不任教	不任教	不任教	不任教	不任教	不任教	不任教	不任教	不任教	本科	本科	外语	外语	非师范	省会城市	独立学院/民办本科	初中	高中	中学一级	0	very healthy	9	2	6	1	2	1	8	4.66667
3661	县城	女	汉族	2个子女	已婚	31	2011	7	12	2	1	不任教	不任教	任教	不任教	不任教	不任教	不任教	不任教	不任教	不任教	不任教	不任教	不任教	不任教	不任教	不任教	不任教	不任教	本科	本科	外语	外语	师范	地级城市	省属一般高校	初中	小学及以下	中学二级	0	healthy	8	2	8	2	1	1	5	4.33333
3696	镇	男	汉族	1个子女	已婚	42	2000	18	22	1	1	不任教	不任教	任教	不任教	不任教	不任教	不任教	不任教	不任教	不任教	不任教	不任教	不任教	不任教	不任教	不任教	不任教	不任教	大专	本科	外语	外语	师范	地级城市	大专院校	初中	小学及以下	中学一级	1	moderate	12	2	8	2	2	1	3	3
3752	镇	女	汉族	0个子女	未婚	30	2011	7	20	1	1	不任教	不任教	任教	不任教	不任教	不任教	不任教	不任教	不任教	不任教	不任教	不任教	不任教	不任教	不任教	不任教	不任教	不任教	本科	本科	外语	外语	师范	省会城市	省属一般高校	初中	高中	中学二级	0	healthy	10	4	2	1	1	2	4	3.33333
3764	镇	女	汉族	1个子女	已婚	47	1992	26	6	1	1	不任教	不任教	任教	不任教	不任教	不任教	不任教	不任教	不任教	不任教	不任教	不任教	不任教	不任教	不任教	不任教	不任教	不任教	大专	研究生	外语	外语	师范	地级城市	大专院校	初中	高中	中学一级	0	moderate	5	2	3	2		2	2	1
3827	县城	男	汉族	1个子女	已婚	39	2000	18	20	1	1	不任教	不任教	任教	不任教	不任教	不任教	不任教	不任教	不任教	不任教	不任教	不任教	不任教	不任教	不任教	不任教	不任教	不任教	大专	本科	外语	外语	师范	地级城市	大专院校	小学及以下	初中	中学二级	0	moderate	8	5	3	5	1	2	2	2.66667
3838	县城	男	汉族	2个子女	已婚	35	2006	12	14	1	1	不任教	不任教	任教	不任教	不任教	不任教	不任教	不任教	不任教	不任教	不任教	不任教	不任教	不任教	不任教	不任教	不任教	不任教	本科	本科	外语	外语	师范	地级城市	省属一般高校	小学及以下	小学及以下	中学一级	0	very healthy	10	2	5	3	2	1	1	4.33333
1079	镇	女	汉族	0个子女	未婚	25	2016	2	18	2	1	不任教	不任教	任教	不任教	不任教	不任教	不任教	不任教	不任教	不任教	不任教	不任教	不任教	不任教	不任教	不任教	不任教	不任教	本科	本科	外语	外语	师范	省会城市	省属重点高校	大专	中专/中师	中学二级	0	very healthy	7	2	3	1	1	1	3	2.66667
1100	镇	女	汉族	1个子女	已婚	38	2004	14	10	1	1	不任教	不任教	任教	不任教	不任教	不任教	不任教	不任教	不任教	不任教	不任教	不任教	不任教	不任教	不任教	不任教	不任教	不任教	大专	本科	外语	外语	师范	地级城市	大专院校	小学及以下	初中	中学二级	0	unhealthy	10	1	6	1	1	1	5	3.33333
1103	镇	女	汉族	0个子女	未婚	23	2017	1	16	1	1	不任教	不任教	任教	不任教	不任教	不任教	不任教	不任教	不任教	不任教	不任教	不任教	不任教	不任教	不任教	不任教	不任教	不任教	本科	本科	外语	外语	非师范	省会城市	独立学院/民办本科	小学及以下	小学及以下	未评职称	0	healthy	5	1	2	1	1	1	1	3.33333
1106	乡/村	女	汉族	2个子女	已婚	29	2013	5	11	1	1	不任教	不任教	任教	不任教	不任教	不任教	不任教	不任教	不任教	不任教	不任教	不任教	不任教	不任教	不任教	不任教	不任教	不任教	本科	本科	外语	外语	师范	地级城市	省属一般高校	初中	初中	中学二级	0	healthy	8	2	5		1	1	5	4.33333
1124	县城	女	汉族	2个子女	已婚	40	2001	17	22	1	1	不任教	不任教	任教	不任教	不任教	不任教	不任教	不任教	不任教	不任教	不任教	不任教	不任教	不任教	不任教	不任教	不任教	不任教	大专	本科	外语	外语	师范	省会城市	211高校	初中	小学及以下	中学一级	0	healthy	9	1	9	1	1	0	5	4
1133	县城	女	汉族	1个子女	已婚	34	2005	13	14	1	1	不任教	不任教	任教	不任教	不任教	不任教	不任教	不任教	不任教	不任教	不任教	不任教	不任教	不任教	不任教	不任教	不任教	不任教	大专	本科	外语	外语	非师范	省会城市	大专院校	中专/中师	高中	中学一级	1	very healthy	15	1	4	2	1	1	5	3
1136	镇	男	汉族	1个子女	已婚	52	1988	30	16	1	1	不任教	不任教	任教	不任教	不任教	不任教	不任教	不任教	不任教	不任教	不任教	不任教	不任教	不任教	不任教	不任教	不任教	不任教	大专	本科	外语	外语	师范	地级城市	大专院校	小学及以下	小学及以下	中学高级	1	moderate	8	4	8	3	3	1	1	2.66667
1154	县城	女	汉族	1个子女	已婚	33	2008	10	14	1	1	不任教	不任教	任教	不任教	不任教	不任教	不任教	不任教	不任教	不任教	不任教	不任教	不任教	不任教	不任教	不任教	不任教	不任教	本科	本科	外语	外语	师范	地级城市	省属一般高校	初中	初中	中学二级	0	healthy	6	2	3	1	3	2	1	2.33333
1161	镇	女	汉族	0个子女	已婚	28	2014	4	22	1	1	不任教	不任教	任教	不任教	不任教	不任教	不任教	不任教	不任教	不任教	不任教	不任教	不任教	不任教	不任教	不任教	不任教	不任教	本科	本科	外语	外语	师范	地级城市	省属一般高校	初中	初中	中学二级	0	healthy	8	2	2	2	2	2	6	2.33333
1185	镇	女	汉族	2个子女	已婚	32	2008	10	18	2	1	不任教	不任教	任教	不任教	不任教	不任教	不任教	不任教	不任教	不任教	不任教	不任教	不任教	不任教	不任教	不任教	不任教	不任教	本科	本科	外语	外语	师范	地级城市	省属一般高校	高中	初中	中学二级	0	healthy	5	1	3	1	1	1	4	2
1197	镇	女	汉族	2个子女	已婚	29	2011	7	18	1	1	不任教	不任教	任教	不任教	不任教	不任教	不任教	不任教	不任教	不任教	不任教	不任教	不任教	不任教	不任教	不任教	不任教	不任教	本科	本科	外语	外语	师范	地级城市	省属一般高校	中专/中师	初中	中学二级	0	healthy	9	2	6	1	1	1	3	4
1201	镇	男	汉族	1个子女	已婚	41	2002	16	12	1	2	不任教	不任教	任教	不任教	不任教	不任教	不任教	不任教	不任教	不任教	不任教	不任教	不任教	不任教	不任教	不任教	不任教	任教	大专	本科	外语	外语	师范	省会城市	大专院校	小学及以下	小学及以下	中学二级	0	moderate	15	0	3	2	2	5	1	4
1218	镇	女	少数民族	1个子女	已婚	29	2011	7	22	2	1	不任教	不任教	任教	不任教	不任教	不任教	不任教	不任教	不任教	不任教	不任教	不任教	不任教	不任教	不任教	不任教	不任教	不任教	本科	本科	外语	外语	师范	地级城市	省属一般高校	初中	不清楚	未评职称	0	healthy	7		1	1	2	2	6	3.33333
1243	镇	女	汉族	0个子女	未婚	29	2012	6	20	1	1	不任教	不任教	任教	不任教	不任教	不任教	不任教	不任教	不任教	不任教	不任教	不任教	不任教	不任教	不任教	不任教	不任教	不任教	本科	本科	外语	外语	非师范	省会城市	省属重点高校	初中	小学及以下	中学二级	0	moderate	8	43132	43132		43132		1	4.33333
1248	镇	女	汉族	1个子女	已婚	39	2002	16	12	1	1	不任教	不任教	任教	不任教	不任教	不任教	不任教	不任教	不任教	不任教	不任教	不任教	不任教	不任教	不任教	不任教	不任教	不任教	大专	本科	外语	外语	师范	地级城市	大专院校	小学及以下	小学及以下	中学二级	0	unhealthy	10	2	6	2	3	1	5	3
1252	乡/村	女	汉族	2个子女	已婚	32	2009	9	18	1	1	不任教	不任教	任教	不任教	不任教	不任教	不任教	不任教	不任教	不任教	不任教	不任教	不任教	不任教	不任教	不任教	不任教	不任教	本科	本科	外语	外语	非师范	地级城市	省属重点高校	高中	初中	中学二级	1	unhealthy	10	5	3	2	2	1	5	4.66667
3860	县城	女	汉族	1个子女	已婚	37	2003	15	14	1	1	不任教	不任教	任教	不任教	不任教	不任教	不任教	不任教	不任教	不任教	不任教	不任教	不任教	不任教	不任教	不任教	不任教	不任教	大专	本科	外语	汉语言文学	师范	省会城市	省属一般高校	初中	初中	中学二级	0	very healthy	10	3	6	1	2	1	1	1.33333
3863	县城	女	汉族	0个子女	未婚	27	2014	4	14	1	1	不任教	不任教	任教	不任教	不任教	不任教	不任教	不任教	不任教	不任教	不任教	不任教	不任教	不任教	不任教	不任教	不任教	不任教	本科	本科	外语	外语	师范	省会城市	省属一般高校	小学及以下	小学及以下	中学二级	0	very healthy	8		6	1		1	7	4
3895	县城	男	汉族	1个子女	已婚	41	1997	21	20	1	1	不任教	不任教	任教	不任教	不任教	不任教	不任教	不任教	不任教	不任教	不任教	不任教	不任教	不任教	不任教	不任教	不任教	不任教	大专	本科	外语	外语	师范	地级城市	大专院校	小学及以下	小学及以下	中学高级	0	unhealthy	9	2	8	2	1	1	4	3
1458	镇	女	汉族	1个子女	已婚	29	2012	6	17	1	1	不任教	不任教	任教	不任教	不任教	不任教	不任教	不任教	不任教	不任教	不任教	不任教	不任教	不任教	不任教	不任教	不任教	不任教	大专	本科	外语	外语	师范	地级城市	独立学院/民办本科	高中	小学及以下	中学二级	1	very healthy	8	1	3	1	2	1	5	4
1483	县城	女	汉族	2个子女	已婚	34	2003	15	15	1	1	不任教	不任教	任教	不任教	不任教	不任教	不任教	不任教	不任教	不任教	不任教	不任教	不任教	不任教	不任教	不任教	不任教	不任教	本科	本科	外语	外语	师范	地级城市	省属一般高校	小学及以下	小学及以下	中学三级	1	moderate	12	4	4	2	4	2	1	3
1551	乡/村	女	汉族	1个子女	已婚	33	2007	11	20	2	1	不任教	不任教	任教	不任教	不任教	不任教	不任教	不任教	不任教	不任教	不任教	不任教	不任教	不任教	不任教	不任教	不任教	不任教	大专	本科	外语	外语	师范	地级城市	大专院校	初中	初中	小学二级	0	moderate	10	4	6	1	1	1	7	3.66667
1629	县城	女	汉族	1个子女	已婚	48	1992	26	16	1	1	不任教	不任教	任教	不任教	不任教	不任教	不任教	不任教	不任教	不任教	不任教	不任教	不任教	不任教	不任教	不任教	不任教	不任教	大专	本科	外语	外语	师范	地级城市	大专院校	大专	本科	中学高级	0	healthy	10	2	5	2	1	1	9	2.66667
1649	县城	男	汉族	1个子女	已婚	39	2001	17	12	1	1	不任教	不任教	任教	不任教	不任教	不任教	不任教	不任教	不任教	不任教	不任教	不任教	不任教	不任教	不任教	不任教	不任教	不任教	大专	本科	外语	外语	师范	地级城市	大专院校	初中	小学及以下	中学一级	1	healthy	12	4	4	1	1	1	1	3
4031	镇	女	汉族	0个子女	未婚	27	2015	3	24	1	1	不任教	不任教	任教	不任教	不任教	不任教	不任教	不任教	不任教	不任教	不任教	不任教	不任教	不任教	不任教	不任教	不任教	不任教	本科	本科	外语	外语	非师范	省会城市	省属一般高校	小学及以下	小学及以下	未评职称	0	moderate	14	4	5	2	2	2	5	3.33333
4060	镇	女	汉族	0个子女	未婚	32	2008	10	18	1	1	不任教	不任教	任教	不任教	不任教	不任教	不任教	不任教	不任教	不任教	不任教	不任教	不任教	不任教	不任教	不任教	不任教	不任教	大专	本科	外语	汉语言文学	师范	地级城市	省属一般高校	小学及以下	小学及以下	中学二级	0	healthy	5	2	7			1	5	4
4097	镇	女	汉族	1个子女	已婚	34	2006	12	18	1	1	不任教	不任教	任教	不任教	不任教	不任教	不任教	不任教	不任教	不任教	不任教	不任教	不任教	不任教	不任教	不任教	不任教	不任教	大专	本科	外语	外语	师范	省会城市	省属一般高校	小学及以下	小学及以下	中学二级	0	healthy	12	3	3	3	1	3	1	2
1764	镇	女	汉族	1个子女	已婚	38	2002	16	19	1	1	不任教	不任教	任教	不任教	不任教	不任教	不任教	不任教	不任教	不任教	不任教	不任教	不任教	不任教	不任教	不任教	不任教	不任教	大专	本科	外语	外语	师范	地级城市	大专院校	小学及以下	小学及以下	中学二级	0	moderate	10	1	1	1	3	2	1	2.66667
1778	镇	女	汉族	1个子女	已婚	35	2005	13	27	2	1	不任教	不任教	任教	不任教	不任教	不任教	不任教	不任教	不任教	不任教	不任教	不任教	不任教	不任教	不任教	不任教	不任教	不任教	大专	本科	外语	计算机	师范	省会城市	大专院校	小学及以下	高中	中学二级	0	unhealthy	10	2	6	1	1	2	3	3
1840	乡/村	女	汉族	1个子女	已婚	37	2005	13	12	1	1	不任教	不任教	任教	不任教	不任教	不任教	不任教	不任教	不任教	不任教	不任教	不任教	不任教	不任教	不任教	不任教	不任教	不任教	大专	本科	外语	外语	师范	省会城市	大专院校	小学及以下	小学及以下	中学二级	0	healthy	12	2	3	2	2	1	3	3
1932	县城	女	汉族	2个子女	已婚	32	2006	12	17	1	1	不任教	不任教	任教	不任教	不任教	不任教	不任教	不任教	不任教	不任教	不任教	不任教	不任教	不任教	不任教	不任教	不任教	不任教	大专	本科	外语	汉语言文学	师范	地级城市	省属一般高校	初中	初中	中学一级	1	healthy	10	2	5	2	2	1	2	3
1935	县城	女	汉族	1个子女	已婚	41	1999	19	14	1	1	不任教	不任教	任教	不任教	不任教	不任教	不任教	不任教	不任教	不任教	不任教	不任教	不任教	不任教	不任教	不任教	不任教	不任教	大专	本科	外语	外语	师范	地级城市	大专院校	小学及以下	小学及以下	中学一级	0	moderate	3	4	3	1	1	1	4	3
1974	县城	女	汉族	0个子女	未婚	25	2015	3	14	1	1	不任教	不任教	任教	不任教	不任教	不任教	不任教	不任教	不任教	不任教	不任教	不任教	不任教	不任教	不任教	不任教	不任教	不任教	本科	本科	外语	外语	师范	省会城市	省属一般高校	初中	初中	未评职称	0	healthy	10	2	3	1	2	1	5	2.33333
4111	乡/村	男	汉族	1个子女	已婚	52	1988	30	10	1	1	不任教	不任教	任教	不任教	不任教	不任教	不任教	不任教	不任教	不任教	不任教	不任教	不任教	不任教	不任教	不任教	不任教	不任教	大专	大专	外语	外语	师范	地级城市	大专院校	初中	初中	中学一级	1	moderate	4	4	3	2	2	2	5	3.66667
4168	镇	女	汉族	1个子女	已婚	36	2004	14	20	1	1	不任教	不任教	任教	不任教	不任教	不任教	不任教	不任教	不任教	不任教	不任教	不任教	不任教	不任教	不任教	不任教	不任教	不任教	大专	本科	外语	外语	师范	省会城市	大专院校	初中	小学及以下	中学二级	0	moderate	12	5	3	1	1	1	1	3
4205	县城	女	汉族	1个子女	已婚	43	1996	22	14	1	1	不任教	不任教	任教	不任教	不任教	不任教	不任教	不任教	不任教	不任教	不任教	不任教	不任教	不任教	不任教	不任教	不任教	不任教	大专	本科	外语	汉语言文学	非师范	省会城市	大专院校	中专/中师	高中	中学高级	0	healthy	8	1	5	1	1	1	2	3
4207	镇	女	汉族	1个子女	已婚	31	2011	7	18	2	1	不任教	不任教	任教	不任教	不任教	不任教	不任教	不任教	不任教	不任教	不任教	不任教	不任教	不任教	不任教	不任教	不任教	不任教	本科	本科	外语	外语	师范	地级城市	省属一般高校	初中	小学及以下	中学二级	0	very healthy	6	3	3	1	2	1	3	3.33333
2140	镇	女	汉族	2个子女	已婚	35	2005	13	24	2	1	不任教	不任教	任教	不任教	不任教	不任教	不任教	不任教	不任教	不任教	不任教	不任教	不任教	不任教	不任教	不任教	不任教	不任教	大专	本科	外语	外语	师范	地级城市	大专院校	中专/中师	小学及以下	中学一级	0	healthy	12	2	3	1	1	1	5	3
2192	乡/村	女	汉族	1个子女	已婚	32	2006	12	18	2	1	不任教	不任教	任教	不任教	不任教	不任教	不任教	不任教	不任教	不任教	不任教	不任教	不任教	不任教	不任教	不任教	不任教	不任教	大专	本科	外语	外语	师范	省会城市	大专院校	初中	小学及以下	中学一级	0	very healthy	5	3	8	3	2	1	3	4
2198	镇	男	汉族	1个子女	已婚	47	1992	26	14	1	1	不任教	不任教	任教	不任教	不任教	不任教	不任教	不任教	不任教	不任教	不任教	不任教	不任教	不任教	不任教	不任教	不任教	不任教	大专	本科	外语	外语	非师范	地级城市	省属一般高校	小学及以下	小学及以下	中学一级	0	healthy	6	2	5	2	1	1	5	3
2214	县城	女	汉族	1个子女	已婚	36	2005	13	17	1	1	不任教	不任教	任教	不任教	不任教	不任教	不任教	不任教	不任教	不任教	不任教	不任教	不任教	不任教	不任教	不任教	不任教	不任教	大专	本科	外语	外语	师范	地级城市	大专院校	小学及以下	小学及以下	中学一级	0	unhealthy	6	3	6	2	1	3	1	2.33333
2234	镇	女	汉族	1个子女	已婚	41	2000	18	13	1	1	不任教	不任教	任教	不任教	不任教	不任教	不任教	不任教	不任教	不任教	不任教	不任教	不任教	不任教	不任教	不任教	不任教	不任教	大专	本科	外语	外语	师范	地级城市	大专院校	初中	小学及以下	中学一级	0	healthy	8	2	5	1	1	1	6	3
2250	县城	女	汉族	2个子女	已婚	38	2002	16	16	1	1	不任教	不任教	任教	不任教	不任教	不任教	不任教	不任教	不任教	不任教	不任教	不任教	不任教	不任教	不任教	不任教	不任教	不任教	大专	本科	外语	外语	师范	地级城市	大专院校	小学及以下	小学及以下	中学二级	0	healthy	15	3	6	2	1	3	2	3.66667
2257	镇	女	少数民族	1个子女	已婚	33	2009	9	19	1	1	不任教	不任教	任教	不任教	不任教	不任教	不任教	不任教	不任教	不任教	不任教	不任教	不任教	不任教	不任教	不任教	不任教	不任教	大专	本科	外语	教育学	非师范	地级城市	省属一般高校	小学及以下	初中	中学二级	0	healthy	8	0	2	1	1	1	5	3.33333
2272	县城	女	汉族	1个子女	已婚	28	2012	6	14	1	1	不任教	不任教	任教	不任教	不任教	不任教	不任教	不任教	不任教	不任教	不任教	不任教	不任教	不任教	不任教	不任教	不任教	不任教	本科	本科	外语	外语	师范	省会城市	211高校	高中	小学及以下	中学二级	0	very healthy	9	3	3	1	1	1	1	1.66667
2303	镇	女	汉族	1个子女	已婚	51	1990	28	12	1	1	不任教	不任教	任教	不任教	不任教	不任教	不任教	不任教	不任教	不任教	不任教	不任教	不任教	不任教	不任教	不任教	不任教	不任教	大专	本科	外语	外语	师范	地级城市	大专院校	不清楚	不清楚	中学一级	0	healthy	5	3	6	1	2	0	1	3.33333
2364	镇	女	汉族	1个子女	已婚	30	2010	8	20	1	1	不任教	不任教	任教	不任教	不任教	不任教	不任教	不任教	不任教	不任教	不任教	不任教	不任教	不任教	不任教	不任教	不任教	不任教	本科	本科	外语	外语	师范	地级城市	省属一般高校	高中	初中	中学二级	0	healthy	12	1	2	1	1	2	5	3.66667
2383	镇	女	汉族	2个子女	已婚	34	2006	12	14	1	1	不任教	不任教	任教	不任教	不任教	不任教	不任教	不任教	不任教	不任教	不任教	不任教	不任教	不任教	不任教	不任教	不任教	不任教	本科	本科	外语	外语	师范	地级城市	省属重点高校	大专	高中	中学一级	0	moderate	4	4	4	1	2	2	6	3.33333
4232	乡/村	女	汉族	1个子女	已婚	43	1997	21	7	1	1	不任教	不任教	任教	不任教	不任教	不任教	不任教	不任教	不任教	不任教	不任教	不任教	不任教	不任教	不任教	不任教	不任教	不任教	大专	本科	外语	外语	师范	地级城市	大专院校	初中	小学及以下	中学高级	0	healthy	10	3	8	2	2	1	3	3.33333
2438	县城	女	汉族	2个子女	已婚	33	2007	11	22	1	1	不任教	不任教	任教	不任教	不任教	不任教	不任教	不任教	不任教	不任教	不任教	不任教	不任教	不任教	不任教	不任教	不任教	不任教	本科	本科	外语	外语	师范	地级城市	省属一般高校	高中	高中	中学二级	0	healthy	9	2	3	1	2	1	4	3.33333
2470	镇	女	汉族	1个子女	已婚	43	1999	19	20	1	1	不任教	不任教	任教	不任教	不任教	不任教	不任教	不任教	不任教	不任教	不任教	不任教	不任教	不任教	不任教	不任教	不任教	不任教	大专	本科	外语	外语	师范	省会城市	大专院校	小学及以下	小学及以下	中学一级	0	moderate	9	1	6	1	1	1	1	3.66667
2501	镇	男	汉族	0个子女	未婚	27	2016	2	12	1	1	不任教	不任教	任教	不任教	不任教	不任教	不任教	不任教	不任教	不任教	不任教	不任教	不任教	不任教	不任教	不任教	不任教	不任教	本科	研究生	外语	外语	师范	地级城市	省属一般高校	高中	小学及以下	中学二级	0	very healthy	4	2	3	1	1	1	6	5
2565	县城	女	汉族	1个子女	已婚	46	1991	27	12	1	1	不任教	不任教	任教	不任教	不任教	不任教	不任教	不任教	不任教	不任教	不任教	不任教	不任教	不任教	不任教	不任教	不任教	不任教	大专	大专	外语	外语	师范	地级城市	大专院校	初中	小学及以下	中学高级	0	very healthy	8	2	5	1	1	1	7	3.66667
2611	镇	男	汉族	1个子女	已婚	43	1996	22	7	1	1	不任教	不任教	任教	不任教	不任教	不任教	不任教	不任教	不任教	不任教	不任教	不任教	不任教	不任教	不任教	不任教	不任教	不任教	大专	本科	外语	教育学	师范	地级城市	省属一般高校	小学及以下	高中	中学二级	0	very healthy	4	2	2	1	1	1	6	3
2612	乡/村	男	汉族	1个子女	已婚	46	1998	20	22	1	2	不任教	不任教	任教	不任教	不任教	不任教	不任教	不任教	不任教	不任教	不任教	不任教	不任教	不任教	不任教	不任教	不任教	任教	大专	本科	外语	外语	师范	地级城市	大专院校	高中	小学及以下	中学一级	0	moderate	8	3	8	2	1	2	1	3
2626	镇	女	汉族	1个子女	已婚	40	1998	20	12	1	1	不任教	不任教	任教	不任教	不任教	不任教	不任教	不任教	不任教	不任教	不任教	不任教	不任教	不任教	不任教	不任教	不任教	不任教	大专	本科	外语	外语	师范	地级城市	大专院校	中专/中师	中专/中师	中学二级	0	moderate	8	2	3	1	1	2	8	4.66667
2661	镇	女	汉族	1个子女	已婚	39	2001	17	15	2	1	不任教	不任教	任教	不任教	不任教	不任教	不任教	不任教	不任教	不任教	不任教	不任教	不任教	不任教	不任教	不任教	不任教	不任教	大专	本科	外语	外语	师范	地级城市	大专院校	小学及以下	小学及以下	中学二级	0	healthy	14	3	6	4	2	2	3	4.33333
2727	镇	女	汉族	2个子女	已婚	37	2004	14	17	1	1	不任教	不任教	任教	不任教	不任教	不任教	不任教	不任教	不任教	不任教	不任教	不任教	不任教	不任教	不任教	不任教	不任教	不任教	大专	本科	外语	外语	师范	省会城市	省属一般高校	大专	小学及以下	中学二级	0	healthy	7	1	2	1	1	1	5	4
4260	镇	女	汉族	2个子女	已婚	34	2006	12	18	2	1	不任教	不任教	任教	不任教	不任教	不任教	不任教	不任教	不任教	不任教	不任教	不任教	不任教	不任教	不任教	不任教	不任教	不任教	大专	本科	外语	教育学	师范	省会城市	省属重点高校	小学及以下	小学及以下	中学二级	0	healthy	13	9	2	1	1	1	3	3.33333
4271	镇	女	汉族	1个子女	已婚	28	2013	5	14	1	1	不任教	不任教	任教	不任教	不任教	不任教	不任教	不任教	不任教	不任教	不任教	不任教	不任教	不任教	不任教	不任教	不任教	不任教	本科	本科	外语	外语	师范	镇	省属一般高校	初中	初中	中学二级	0	moderate	12	4	4	2	1	1	4	3
2774	镇	女	汉族	0个子女	未婚	29	2012	6	20	1	1	不任教	不任教	任教	不任教	不任教	不任教	不任教	不任教	不任教	不任教	不任教	不任教	不任教	不任教	不任教	不任教	不任教	不任教	本科	本科	外语	外语	非师范	省会城市	省属重点高校	初中	小学及以下	中学二级	0	healthy	8	2	1		1		2	4.33333
2825	镇	女	汉族	1个子女	已婚	27	2014	4	12	1	1	不任教	不任教	任教	不任教	不任教	不任教	不任教	不任教	不任教	不任教	不任教	不任教	不任教	不任教	不任教	不任教	不任教	不任教	本科	本科	外语	外语	非师范	省会城市	省属一般高校	高中	高中	中学二级	0	very healthy	8	4	3	2	2	1	3	4.66667
2870	县城	女	汉族	2个子女	已婚	33	2008	10	12	1	1	不任教	不任教	任教	不任教	不任教	不任教	不任教	不任教	不任教	不任教	不任教	不任教	不任教	不任教	不任教	不任教	不任教	不任教	本科	本科	外语	外语	师范	省会城市	省属一般高校	初中	小学及以下	中学二级	0	healthy	8	1	2	1	2	0	1	2.66667
2888	县城	女	汉族	1个子女	已婚	44	1996	22	16	1	1	不任教	不任教	任教	不任教	不任教	不任教	不任教	不任教	不任教	不任教	不任教	不任教	不任教	不任教	不任教	不任教	不任教	不任教	大专	本科	外语	外语	师范	地级城市	大专院校	大专	高中	中学高级	0	healthy	10	2	10	2	2	2	5	3
3017	镇	女	汉族	1个子女	已婚	40	1999	19	8	1	1	不任教	不任教	任教	不任教	不任教	不任教	不任教	不任教	不任教	不任教	不任教	不任教	不任教	不任教	不任教	不任教	不任教	不任教	大专	本科	外语	外语	师范	地级城市	大专院校	中专/中师	初中	中学一级	0	very healthy	8	2	6	1	1	1	4	3.33333
3058	镇	女	汉族	1个子女	已婚	39	2002	16	12	1	1	不任教	不任教	任教	不任教	不任教	不任教	不任教	不任教	不任教	不任教	不任教	不任教	不任教	不任教	不任教	不任教	不任教	不任教	大专	本科	外语	外语	师范	地级城市	大专院校	初中	小学及以下	中学一级	0	very healthy	3	1	1	1	1	1	6	3
3064	县城	女	汉族	1个子女	已婚	37	2006	12	12	1	1	不任教	不任教	任教	不任教	不任教	不任教	不任教	不任教	不任教	不任教	不任教	不任教	不任教	不任教	不任教	不任教	不任教	不任教	本科	本科	外语	外语	师范	省会城市	省属一般高校	中专/中师	小学及以下	中学一级	0	unhealthy	8	3	6	1	2	1	2	3.33333
4286	县城	女	汉族	2个子女	已婚	35	2004	14	12	1	1	不任教	不任教	任教	不任教	不任教	不任教	不任教	不任教	不任教	不任教	不任教	不任教	不任教	不任教	不任教	不任教	不任教	不任教	大专	本科	外语	汉语言文学	师范	地级城市	省属一般高校	高中	初中	中学二级	0	healthy	8	1	5	2	1	1	3	3.66667
4339	镇	女	汉族	1个子女	已婚	32	2005	13	16	1	1	不任教	不任教	任教	不任教	不任教	不任教	不任教	不任教	不任教	不任教	不任教	不任教	不任教	不任教	不任教	不任教	不任教	不任教	本科	本科	外语	外语	师范	县城	中师	小学及以下	小学及以下	中学二级	0	very healthy	103	1	4	2	3	2	3	3
4345	县城	女	汉族	1个子女	已婚	47	1992	26	12	1	1	不任教	不任教	任教	不任教	不任教	不任教	不任教	不任教	不任教	不任教	不任教	不任教	不任教	不任教	不任教	不任教	不任教	不任教	大专	本科	外语	外语	师范	地级城市	大专院校	中专/中师	中专/中师	中学高级	0	moderate	11	3	8	1	1	1	2	2.66667
4362	镇	女	汉族	0个子女	已婚	31	2009	9	14	1	1	不任教	不任教	任教	不任教	不任教	不任教	不任教	不任教	不任教	不任教	不任教	不任教	不任教	不任教	不任教	不任教	不任教	不任教	大专	本科	外语	外语	师范	地级城市	大专院校	大专	初中	中学一级	0	healthy	10	2	8	2	1	1	1	3
4388	镇	女	汉族	0个子女	未婚	26	2014	4	12	2	1	不任教	不任教	任教	不任教	不任教	不任教	不任教	不任教	不任教	不任教	不任教	不任教	不任教	不任教	不任教	不任教	不任教	不任教	本科	本科	外语	外语	非师范	省会城市	省属一般高校	初中	小学及以下	未评职称	0	healthy	8	2	2	1	2	1	7	3.66667
4417	镇	男	汉族	1个子女	已婚	43	2001	17	18	1	1	不任教	不任教	任教	不任教	不任教	不任教	不任教	不任教	不任教	不任教	不任教	不任教	不任教	不任教	不任教	不任教	不任教	不任教	大专	大专	外语	外语	师范	省会城市	大专院校	中专/中师	初中	中学二级	0	very healthy	10	3	2	2	2	2	8	4
4434	镇	女	汉族	1个子女	已婚	28	2012	6	4	1	1	不任教	不任教	任教	不任教	不任教	不任教	不任教	不任教	不任教	不任教	不任教	不任教	不任教	不任教	不任教	不任教	不任教	不任教	本科	本科	外语	外语	师范	地级城市	省属一般高校	小学及以下	小学及以下	中学二级	0	very healthy	10	2	4	1	1	2	5	4
4535	镇	女	汉族	0个子女	未婚	26	2011	7	20	1	1	不任教	不任教	任教	不任教	不任教	不任教	不任教	不任教	不任教	不任教	不任教	不任教	不任教	不任教	不任教	不任教	不任教	不任教	本科	本科	外语	外语	师范	省会城市	独立学院/民办本科	小学及以下	小学及以下	未评职称	0	moderate	16	2	5	1	2	4	1	4.33333
4555	县城	女	汉族	2个子女	已婚	50	1989	29	10	1	1	不任教	不任教	任教	不任教	不任教	不任教	不任教	不任教	不任教	不任教	不任教	不任教	不任教	不任教	不任教	不任教	不任教	不任教	大专	大专	外语	外语	师范	地级城市	大专院校	不清楚	小学及以下	中学高级	0	moderate	8	1	5	1	2	0	4	2
4591	镇	女	汉族	1个子女	已婚	48	1989	29	8	1	1	不任教	不任教	任教	不任教	不任教	不任教	不任教	不任教	不任教	不任教	不任教	不任教	不任教	不任教	不任教	不任教	不任教	不任教	大专	本科	外语	外语	师范	镇	大专院校	初中	初中	中学二级	0	moderate	6	1	6	1	1	1	3	3
4626	县城	女	汉族	0个子女	已婚	30	2010	8	14	1	1	不任教	不任教	任教	不任教	不任教	不任教	不任教	不任教	不任教	不任教	不任教	不任教	不任教	不任教	不任教	不任教	不任教	不任教	本科	本科	外语	外语	师范	省会城市	省属重点高校	大专	初中	中学二级	0	healthy	9	2	3	1	1	2	5	3.66667
4632	县城	女	汉族	1个子女	已婚	42	2000	18	12	1	1	不任教	不任教	任教	不任教	不任教	不任教	不任教	不任教	不任教	不任教	不任教	不任教	不任教	不任教	不任教	不任教	不任教	不任教	大专	本科	外语	外语	师范	地级城市	985高校	初中	小学及以下	中学一级	0	very healthy	8	3	6	1	1	1	3	4
4672	镇	女	汉族	1个子女	已婚	29	2013	5	9	1	1	不任教	不任教	任教	不任教	不任教	不任教	不任教	不任教	不任教	不任教	不任教	不任教	不任教	不任教	不任教	不任教	不任教	不任教	本科	本科	外语	外语	师范	地级城市	省属一般高校	中专/中师	高中	中学二级	1	very healthy	8	1	1	1	1	1	6	5
3450	镇	女	汉族	1个子女	已婚	32	2009	9	18	2	1	不任教	不任教	任教	不任教	不任教	不任教	不任教	不任教	不任教	不任教	不任教	不任教	不任教	不任教	不任教	不任教	不任教	不任教	本科	本科	外语	外语	师范	地级城市	独立学院/民办本科	小学及以下	小学及以下	中学二级	0	healthy	16	8	6	1	1	1	5	2
4742	县城	女	汉族	1个子女	已婚	46	1996	22	12	1	1	不任教	不任教	任教	不任教	不任教	不任教	不任教	不任教	不任教	不任教	不任教	不任教	不任教	不任教	不任教	不任教	不任教	不任教	大专	大专	外语	外语	师范	地级城市	大专院校	高中	初中	中学高级	0	healthy	10	2	10	1	2	1	1	1.66667
4750	县城	女	汉族	0个子女	已婚	30	2008	10	14	1	1	不任教	不任教	任教	不任教	不任教	不任教	不任教	不任教	不任教	不任教	不任教	不任教	不任教	不任教	不任教	不任教	不任教	不任教	本科	本科	外语	外语	师范	地级城市	省属一般高校	中专/中师	初中	中学二级	0	healthy	15	1	8	2	0	0	5	3
4753	县城	女	汉族	1个子女	已婚	37	2005	13	18	1	1	不任教	不任教	任教	不任教	不任教	不任教	不任教	不任教	不任教	不任教	不任教	不任教	不任教	不任教	不任教	不任教	不任教	不任教	本科	本科	外语	外语	师范	地级城市	省属一般高校	初中	小学及以下	中学一级	0	healthy	12	2	3	0	0	1	5	2.66667
4766	县城	女	汉族	1个子女	已婚	44	1996	22	12	1	1	不任教	不任教	任教	不任教	不任教	不任教	不任教	不任教	不任教	不任教	不任教	不任教	不任教	不任教	不任教	不任教	不任教	不任教	大专	本科	外语	外语	师范	地级城市	大专院校	大专	初中	中学高级	0	healthy	10	2	10	1	2	1	1	1.66667
4767	镇	男	汉族	1个子女	已婚	50	1991	27	22	1	1	不任教	不任教	任教	不任教	不任教	不任教	不任教	不任教	不任教	不任教	不任教	不任教	不任教	不任教	不任教	不任教	不任教	不任教	大专	本科	外语	外语	师范	地级城市	大专院校	不清楚	不清楚	中学一级	0	moderate	13		7	3		3	2	2.33333
4918	镇	女	少数民族	1个子女	已婚	31	2009	9	20	1	1	不任教	不任教	任教	不任教	不任教	不任教	不任教	不任教	不任教	不任教	不任教	不任教	不任教	不任教	不任教	不任教	不任教	不任教	本科	本科	外语	外语	师范	地级城市	省属一般高校	初中	初中	中学二级	0	moderate	8	1	2	1	1	0	3	3.66667
4926	镇	女	汉族	0个子女	已婚	31	2010	8	21	1	1	不任教	不任教	任教	不任教	不任教	不任教	不任教	不任教	不任教	不任教	不任教	不任教	不任教	不任教	不任教	不任教	不任教	不任教	本科	本科	外语	外语	非师范	地级城市	省属一般高校	初中	小学及以下	中学二级	0	moderate	7	2	6	1		1	5	4
4946	县城	女	汉族	2个子女	已婚	38	2002	16	24	1	1	不任教	不任教	任教	不任教	不任教	不任教	不任教	不任教	不任教	不任教	不任教	不任教	不任教	不任教	不任教	不任教	不任教	不任教	大专	本科	外语	外语	师范	省会城市	大专院校	初中	不清楚	中学二级	0	very healthy	14	1	2	1	1	1	1	2.33333
4961	乡/村	男	汉族	1个子女	已婚	41	1999	19	14	1	1	不任教	不任教	任教	不任教	不任教	不任教	不任教	不任教	不任教	不任教	不任教	不任教	不任教	不任教	不任教	不任教	不任教	不任教	大专	本科	外语	外语	师范	地级城市	大专院校	小学及以下	小学及以下	中学二级	0	healthy	9	1	6	2	1	1	2	3
4971	镇	女	汉族	1个子女	已婚	52	1989	29	8	1	1	不任教	不任教	任教	不任教	不任教	不任教	不任教	不任教	不任教	不任教	不任教	不任教	不任教	不任教	不任教	不任教	不任教	不任教	大专	本科	外语	物理	师范	地级城市	大专院校	本科	本科	中学高级	0	moderate	8	2	5	3	2	0	6	3
5018	县城	男	汉族	1个子女	已婚	36	2004	14	12	1	1	不任教	不任教	任教	不任教	不任教	不任教	不任教	不任教	不任教	不任教	不任教	不任教	不任教	不任教	不任教	不任教	不任教	不任教	大专	本科	外语	外语	师范	县城	大专院校	高中	高中	中学一级	0	very healthy	4	3	3	2	1	2	6	3
5027	乡/村	女	汉族	2个子女	已婚	37	2004	14	12	1	1	不任教	不任教	任教	不任教	不任教	不任教	不任教	不任教	不任教	不任教	不任教	不任教	不任教	不任教	不任教	不任教	不任教	不任教	大专	本科	外语	外语	师范	地级城市	省属一般高校	高中	高中	中学二级	0	healthy	10	1	4	2	2	2	4	3.66667
5051	乡/村	男	汉族	1个子女	离异/丧偶	44	1996	22	6	1	1	不任教	不任教	任教	不任教	不任教	不任教	不任教	不任教	不任教	不任教	不任教	不任教	不任教	不任教	不任教	不任教	不任教	不任教	大专	本科	外语	外语	师范	省会城市	省属一般高校	初中	小学及以下	中学二级	1	healthy	11	2			1	4	5	2.33333
5052	乡/村	男	汉族	2个子女	已婚	50	1998	20	20	1	1	不任教	不任教	任教	不任教	不任教	不任教	不任教	不任教	不任教	不任教	不任教	不任教	不任教	不任教	不任教	不任教	不任教	不任教	大专	大专	外语	外语	师范	地级城市	大专院校	小学及以下	小学及以下	中学一级	1	healthy	10	2	2	2	1	22	2	3
5054	乡/村	女	汉族	0个子女	未婚	25	2016	2	12	1	1	不任教	不任教	任教	不任教	不任教	不任教	不任教	不任教	不任教	不任教	不任教	不任教	不任教	不任教	不任教	不任教	不任教	不任教	本科	本科	外语	外语	师范	地级城市	省属一般高校	初中	初中	中学二级	0	unhealthy	8	3	4	4	4	4	1	1.66667
5070	乡/村	男	汉族	1个子女	已婚	31	2011	7	12	1	1	不任教	不任教	任教	不任教	不任教	不任教	不任教	不任教	不任教	不任教	不任教	不任教	不任教	不任教	不任教	不任教	不任教	不任教	本科	本科	外语	外语	师范	地级城市	省属一般高校	大专	高中	中学二级	0	moderate	15	2	5	1	1	2	3	3
5239	镇	男	汉族	1个子女	已婚	41	2000	18	12	1	1	不任教	不任教	任教	不任教	不任教	不任教	不任教	不任教	不任教	不任教	不任教	不任教	不任教	不任教	不任教	不任教	不任教	不任教	大专	本科	外语	外语	师范	省会城市	大专院校	大专	不清楚	中学一级	0	healthy	8	2	8	1	1	1	9	4.66667
5244	镇	女	汉族	1个子女	已婚	46	1994	24	16	1	1	不任教	不任教	任教	不任教	不任教	不任教	不任教	不任教	不任教	不任教	不任教	不任教	不任教	不任教	不任教	不任教	不任教	不任教	大专	本科	外语	外语	非师范	省会城市	大专院校	小学及以下	小学及以下	中学二级	0	moderate	10	0	5		1	1	1	2.66667
5295	镇	男	汉族	1个子女	已婚	41	2000	18	21	1	1	不任教	不任教	任教	不任教	不任教	不任教	不任教	不任教	不任教	不任教	不任教	不任教	不任教	不任教	不任教	不任教	不任教	不任教	大专	本科	外语	外语	师范	地级城市	大专院校	高中	中专/中师	中学二级	0	healthy	14	1	3	2	2	3	5	2
5321	镇	男	汉族	1个子女	已婚	38	2004	14	18	1	1	不任教	不任教	任教	不任教	不任教	不任教	不任教	不任教	不任教	不任教	不任教	不任教	不任教	不任教	不任教	不任教	不任教	不任教	大专	本科	外语	外语	师范	地级城市	大专院校	本科	本科	中学二级	0	very healthy	12	2	5	2	1	1	5	3.33333
5345	县城	女	汉族	0个子女	已婚	29	2011	7	13	1	2	不任教	不任教	任教	不任教	不任教	不任教	不任教	不任教	不任教	不任教	任教	不任教	不任教	不任教	不任教	不任教	不任教	不任教	大专	本科	外语	外语	非师范	省会城市	独立学院/民办本科	中专/中师	中专/中师	中学二级	0	moderate	10	5	12	2	3	3	5	3.33333
5351	乡/村	女	汉族	1个子女	已婚	36	2002	16	16	1	1	不任教	不任教	任教	不任教	不任教	不任教	不任教	不任教	不任教	不任教	不任教	不任教	不任教	不任教	不任教	不任教	不任教	不任教	大专	本科	外语	外语	师范	地级城市	大专院校	小学及以下	小学及以下	中学二级	0	moderate	10	3	4	1	2	1	1	1.66667
5375	乡/村	女	汉族	0个子女	已婚	29	2011	7	12	1	1	不任教	不任教	任教	不任教	不任教	不任教	不任教	不任教	不任教	不任教	不任教	不任教	不任教	不任教	不任教	不任教	不任教	不任教	本科	本科	外语	外语	师范	省会城市	省属一般高校	中专/中师	初中	中学二级	0	healthy	9	1	4	1	3	1	1	2
5436	县城	女	汉族	1个子女	已婚	37	2003	15	12	1	1	不任教	不任教	任教	不任教	不任教	不任教	不任教	不任教	不任教	不任教	不任教	不任教	不任教	不任教	不任教	不任教	不任教	不任教	大专	本科	外语	外语	师范	省会城市	大专院校	中专/中师	高中	中学二级	0	moderate	9	1	6	1	1	1	3	3
5448	县城	女	汉族	1个子女	已婚	46	1995	23	24	1	1	不任教	不任教	任教	不任教	不任教	不任教	不任教	不任教	不任教	不任教	不任教	不任教	不任教	不任教	不任教	不任教	不任教	不任教	大专	本科	外语	外语	师范	地级城市	大专院校	初中	小学及以下	中学一级	0	moderate	10	2	8	1	1	1	1	4
5462	镇	女	汉族	1个子女	已婚	49	1995	23	10	1	1	不任教	不任教	任教	不任教	不任教	不任教	不任教	不任教	不任教	不任教	不任教	不任教	不任教	不任教	不任教	不任教	不任教	不任教	大专	本科	外语	外语	师范	地级城市	大专院校	大专	中专/中师	中学一级	0	moderate	10	1	6	1	2	1	1	1.33333
5585	乡/村	女	汉族	1个子女	已婚	46	1995	23	12	1	1	不任教	不任教	任教	不任教	不任教	不任教	不任教	不任教	不任教	不任教	不任教	不任教	不任教	不任教	不任教	不任教	不任教	不任教	大专	本科	外语	外语	师范	地级城市	省属重点高校	小学及以下	小学及以下	中学一级	0	moderate	11	2	8	8	3	5	1	3.66667
4119	镇	女	汉族	1个子女	已婚	43	1998	20	18	1	1	不任教	不任教	任教	不任教	不任教	不任教	不任教	不任教	不任教	不任教	不任教	不任教	不任教	不任教	不任教	不任教	不任教	不任教	大专	本科	外语	外语	师范	地级城市	大专院校	小学及以下	小学及以下	中学一级	0	moderate		2	6		1	1	6	3.33333
4142	镇	女	汉族	1个子女	已婚	41	1996	22	16	2	1	不任教	不任教	任教	不任教	不任教	不任教	不任教	不任教	不任教	不任教	不任教	不任教	不任教	不任教	不任教	不任教	不任教	不任教	大专	本科	外语	外语	师范	地级城市	大专院校	初中	初中	中学一级	0	healthy	8	2	3	1	2	3	1	4.33333
5644	镇	男	汉族	1个子女	已婚	35	2003	15	16	2	1	不任教	不任教	任教	不任教	不任教	不任教	不任教	不任教	不任教	不任教	不任教	不任教	不任教	不任教	不任教	不任教	不任教	不任教	大专	本科	外语	外语	师范	省会城市	大专院校	小学及以下	小学及以下	中学二级	0	healthy	5	3	3	2	2	1	7	3.66667
5678	县城	女	汉族	2个子女	已婚	46	1995	23	22	1	1	不任教	不任教	任教	不任教	不任教	不任教	不任教	不任教	不任教	不任教	不任教	不任教	不任教	不任教	不任教	不任教	不任教	不任教	大专	本科	外语	外语	师范	地级城市	大专院校	初中	初中	中学一级	0	unhealthy	10	2	9	1	1	1	6	3
5720	乡/村	女	汉族	1个子女	已婚	40	2002	16	16	1	1	不任教	不任教	任教	不任教	不任教	不任教	不任教	不任教	不任教	不任教	不任教	不任教	不任教	不任教	不任教	不任教	不任教	不任教	大专	本科	外语	外语	师范	地级城市	大专院校	初中	小学及以下	中学二级	0	moderate	9		6	1	1	1	1	2.33333
5722	乡/村	女	汉族	2个子女	已婚	38	2002	16	16	1	1	不任教	不任教	任教	不任教	不任教	不任教	不任教	不任教	不任教	不任教	不任教	不任教	不任教	不任教	不任教	不任教	不任教	不任教	大专	本科	外语	外语	师范	地级城市	大专院校	小学及以下	小学及以下	中学二级	0	healthy	10	2	4	1	3	2	1	4.66667
5745	镇	女	汉族	2个子女	已婚	35	2006	12	14	1	1	不任教	不任教	任教	不任教	不任教	不任教	不任教	不任教	不任教	不任教	不任教	不任教	不任教	不任教	不任教	不任教	不任教	不任教	大专	本科	外语	外语	师范	地级城市	省属一般高校	初中	小学及以下	中学二级	0	moderate	10	2	4	1	1	1	3	5
5766	县城	女	汉族	1个子女	离异/丧偶	28	2013	5	20	1	1	不任教	不任教	任教	不任教	不任教	不任教	不任教	不任教	不任教	不任教	不任教	不任教	不任教	不任教	不任教	不任教	不任教	不任教	本科	本科	外语	外语	师范	地级城市	省属一般高校	高中	高中	未评职称	0	very healthy	12	1	2	2	2	2	5	5
5793	乡/村	女	汉族	1个子女	已婚	50	1991	27	12	1	1	不任教	不任教	任教	不任教	不任教	不任教	不任教	不任教	不任教	不任教	不任教	不任教	不任教	不任教	不任教	不任教	不任教	不任教	大专	本科	外语	外语	师范	地级城市	大专院校	大专	小学及以下	中学一级	0	moderate	10		4		3		6	3.66667
5973	镇	女	汉族	1个子女	已婚	41	1999	19	12	1	1	不任教	不任教	任教	不任教	不任教	不任教	不任教	不任教	不任教	不任教	不任教	不任教	不任教	不任教	不任教	不任教	不任教	不任教	大专	本科	外语	外语	师范	地级城市	大专院校	小学及以下	小学及以下	中学二级	0	healthy	8	2	7	1	2	1	6	4.33333
5976	县城	女	汉族	2个子女	已婚	36	2004	14	12	1	1	不任教	不任教	任教	不任教	不任教	不任教	不任教	不任教	不任教	不任教	不任教	不任教	不任教	不任教	不任教	不任教	不任教	不任教	大专	本科	外语	外语	师范	地级城市	省属一般高校	初中	初中	中学二级	0	very healthy	12	2	3	1	1	1	3	2.33333
5979	镇	女	汉族	1个子女	已婚	49	1992	26	12	1	1	不任教	不任教	任教	不任教	不任教	不任教	不任教	不任教	不任教	不任教	不任教	不任教	不任教	不任教	不任教	不任教	不任教	不任教	大专	本科	外语	外语	师范	地级城市	大专院校	初中	小学及以下	中学一级	1	healthy	6	2	3	2	3	3	3	2.66667
5981	镇	女	汉族	0个子女	未婚	27	2015	3	19	1	1	不任教	不任教	任教	不任教	不任教	不任教	不任教	不任教	不任教	不任教	不任教	不任教	不任教	不任教	不任教	不任教	不任教	不任教	本科	本科	外语	外语	师范	地级城市	省属一般高校	高中	初中	中学二级	0	healthy	8	1	2	1	1	1	2	3
4472	县城	男	汉族	2个子女	已婚	40	2001	17	14	1	1	不任教	不任教	任教	不任教	不任教	不任教	不任教	不任教	不任教	不任教	不任教	不任教	不任教	不任教	不任教	不任教	不任教	不任教	大专	本科	外语	外语	师范	省会城市	大专院校	初中	小学及以下	中学一级	0	healthy	12	2	4	1	2	0	2	4
6021	县城	女	汉族	1个子女	已婚	30	2010	8	28	1	1	不任教	不任教	任教	不任教	不任教	不任教	不任教	不任教	不任教	不任教	不任教	不任教	不任教	不任教	不任教	不任教	不任教	不任教	大专	本科	外语	外语	非师范	地级城市	大专院校	初中	初中	未评职称	0	moderate	13	1	3	1	3	2	5	3.33333
6044	镇	男	汉族	1个子女	已婚	42	1999	19	12	1	1	不任教	不任教	任教	不任教	不任教	不任教	不任教	不任教	不任教	不任教	不任教	不任教	不任教	不任教	不任教	不任教	不任教	不任教	大专	本科	外语	外语	师范	地级城市	大专院校	初中	小学及以下	中学一级	1	moderate	9	1	4	2	2	1	3	3.66667
6081	乡/村	女	汉族	0个子女	已婚	30	2010	8	16	1	1	不任教	不任教	任教	不任教	不任教	不任教	不任教	不任教	不任教	不任教	不任教	不任教	不任教	不任教	不任教	不任教	不任教	不任教	本科	本科	外语	外语	师范	省会城市	省属重点高校	高中	高中	中学二级	0	very healthy	12	2	9	1	1	1	3	4.33333
6090	县城	女	汉族	1个子女	已婚	48	1991	27	22	1	1	不任教	不任教	任教	不任教	不任教	不任教	不任教	不任教	不任教	不任教	不任教	不任教	不任教	不任教	不任教	不任教	不任教	不任教	大专	本科	外语	外语	师范	地级城市	大专院校	不清楚	不清楚	中学一级	0	moderate	10	3	10	1	1	1	3	3.66667
6127	县城	女	汉族	2个子女	已婚	29	2011	7	28	1	1	不任教	不任教	任教	不任教	不任教	不任教	不任教	不任教	不任教	不任教	不任教	不任教	不任教	不任教	不任教	不任教	不任教	不任教	本科	本科	外语	外语	师范	地级城市	省属重点高校	高中	高中	中学二级	0	healthy	11	3	8	1	2	1	5	2.33333
6298	镇	女	汉族	1个子女	已婚	36	2004	14	18	2	2	不任教	不任教	任教	不任教	不任教	不任教	不任教	不任教	不任教	任教	不任教	不任教	不任教	不任教	不任教	不任教	不任教	不任教	大专	本科	外语	外语	师范	省会城市	省属一般高校	高中	高中	中学二级	0	moderate	11	2	6	3	1	1	4	4
6347	县城	男	汉族	1个子女	已婚	47	1991	27	6	1	2	不任教	不任教	任教	不任教	不任教	不任教	不任教	不任教	不任教	不任教	不任教	不任教	不任教	不任教	不任教	不任教	不任教	任教	大专	本科	外语	外语	师范	地级城市	大专院校	大专	大专	中学一级	1	healthy	13	4	8	1	2	2	5	4
6350	县城	女	汉族	2个子女	已婚	41	1998	20	10	1	1	不任教	不任教	任教	不任教	不任教	不任教	不任教	不任教	不任教	不任教	不任教	不任教	不任教	不任教	不任教	不任教	不任教	不任教	大专	本科	外语	外语	师范	地级城市	大专院校	小学及以下	小学及以下	中学二级	0	moderate	8	3	5	3	2	2	5	3.33333
6359	镇	男	汉族	1个子女	已婚	50	1991	27	8	1	1	不任教	不任教	任教	不任教	不任教	不任教	不任教	不任教	不任教	不任教	不任教	不任教	不任教	不任教	不任教	不任教	不任教	不任教	大专	本科	外语	其他	师范	地级城市	大专院校	小学及以下	小学及以下	中学高级	1	very healthy	8	2	2	1	1	2	2	4.33333
4809	县城	女	汉族	1个子女	已婚	41	1999	19	14	1	1	不任教	不任教	任教	不任教	不任教	不任教	不任教	不任教	不任教	不任教	不任教	不任教	不任教	不任教	不任教	不任教	不任教	不任教	大专	本科	外语	外语	师范	地级城市	大专院校	小学及以下	小学及以下	中学一级	0	moderate	10	1	2	1	1	1	5	3
4817	镇	女	汉族	0个子女	未婚	26	2015	3	14	1	1	不任教	不任教	任教	不任教	不任教	不任教	不任教	不任教	不任教	不任教	不任教	不任教	不任教	不任教	不任教	不任教	不任教	不任教	本科	本科	外语	外语	师范	省会城市	省属重点高校	初中	初中	中学二级	0	very healthy	14	1	14	2	2	2	1	2.66667
4820	县城	女	汉族	1个子女	已婚	34	2006	12	13	1	1	不任教	不任教	任教	不任教	不任教	不任教	不任教	不任教	不任教	不任教	不任教	不任教	不任教	不任教	不任教	不任教	不任教	不任教	大专	本科	外语	外语	师范	地级城市	大专院校	初中	小学及以下	中学二级	0	healthy	10	2	8	2	1	0	3	1
4827	镇	女	汉族	1个子女	离异/丧偶	34	2007	11	20	3	1	不任教	不任教	任教	不任教	不任教	不任教	不任教	不任教	不任教	不任教	不任教	不任教	不任教	不任教	不任教	不任教	不任教	不任教	本科	本科	外语	外语	师范	地级城市	省属一般高校	小学及以下	小学及以下	中学二级	0	very healthy	9	4	7	1	2	2	4	4.33333
4831	县城	女	汉族	1个子女	已婚	41	1999	19	14	1	1	不任教	不任教	任教	不任教	不任教	不任教	不任教	不任教	不任教	不任教	不任教	不任教	不任教	不任教	不任教	不任教	不任教	不任教	大专	本科	外语	外语	师范	地级城市	省属一般高校	初中	中专/中师	中学一级	0	healthy	16	3	10	2	0	3	1	1.66667
4847	镇	男	汉族	1个子女	已婚	44	1998	20	14	1	1	不任教	不任教	任教	不任教	不任教	不任教	不任教	不任教	不任教	不任教	不任教	不任教	不任教	不任教	不任教	不任教	不任教	不任教	大专	本科	外语	外语	非师范	地级城市	大专院校	中专/中师	小学及以下	中学一级	0	healthy	10	2	5	2	1	1	1	3
4855	镇	女	汉族	1个子女	已婚	30	2012	6	21	1	1	不任教	不任教	任教	不任教	不任教	不任教	不任教	不任教	不任教	不任教	不任教	不任教	不任教	不任教	不任教	不任教	不任教	不任教	本科	本科	外语	外语	师范	省会城市	省属一般高校	初中	初中	中学二级	0	unhealthy	10	2	8	2	2	3	1	2.33333
4875	镇	女	汉族	1个子女	已婚	46	1996	22	12	1	1	不任教	不任教	任教	不任教	不任教	不任教	不任教	不任教	不任教	不任教	不任教	不任教	不任教	不任教	不任教	不任教	不任教	不任教	大专	本科	外语	外语	非师范	地级城市	大专院校	小学及以下	小学及以下	中学一级	0	moderate	8	2	4	2	1		7	5
4885	县城	女	汉族	1个子女	已婚	44	1996	22	25	1	1	不任教	不任教	任教	不任教	不任教	不任教	不任教	不任教	不任教	不任教	不任教	不任教	不任教	不任教	不任教	不任教	不任教	不任教	大专	本科	外语	外语	师范	地级城市	大专院校	小学及以下	小学及以下	中学一级	0	healthy	10	2	3	1	1	1	3	4
6399	县城	女	汉族	1个子女	已婚	48	1993	25	13	1	1	不任教	不任教	任教	不任教	不任教	不任教	不任教	不任教	不任教	不任教	不任教	不任教	不任教	不任教	不任教	不任教	不任教	不任教	大专	本科	外语	外语	师范	省会城市	省属一般高校	小学及以下	小学及以下	中学一级	0	moderate	8	3	8	1	3	1	1	1.33333
6449	乡/村	女	汉族	0个子女	未婚	27	2015	3	22	1	1	不任教	不任教	任教	不任教	不任教	不任教	不任教	不任教	不任教	不任教	不任教	不任教	不任教	不任教	不任教	不任教	不任教	不任教	大专	大专	外语	外语	师范	省会城市	大专院校	小学及以下	小学及以下	未评职称	0	healthy	14	2	4	1	1	1	4	4.33333
6634	镇	男	汉族	1个子女	已婚	39	2004	14	9	1	1	不任教	不任教	任教	不任教	不任教	不任教	不任教	不任教	不任教	不任教	不任教	不任教	不任教	不任教	不任教	不任教	不任教	不任教	本科	本科	外语	外语	师范	地级城市	省属一般高校	小学及以下	小学及以下	中学一级	0	moderate	10	1	2	1	1	1	4	2.33333
6640	镇	女	汉族	1个子女	已婚	39	1999	19	14	1	1	不任教	不任教	任教	不任教	不任教	不任教	不任教	不任教	不任教	不任教	不任教	不任教	不任教	不任教	不任教	不任教	不任教	不任教	大专	本科	外语	外语	师范	地级城市	大专院校	小学及以下	小学及以下	中学一级	1	healthy	8	3	5	1	2	2	5	3.66667
6653	镇	女	少数民族	0个子女	已婚	26	2015	3	20	1	1	不任教	不任教	任教	不任教	不任教	不任教	不任教	不任教	不任教	不任教	不任教	不任教	不任教	不任教	不任教	不任教	不任教	不任教	本科	本科	外语	外语	师范	地级城市	省属一般高校	初中	初中	中学二级	1	moderate	8	1	3	1	2	2	4	4.66667
6658	镇	女	汉族	1个子女	已婚	37	2004	14	12	1	1	不任教	不任教	任教	不任教	不任教	不任教	不任教	不任教	不任教	不任教	不任教	不任教	不任教	不任教	不任教	不任教	不任教	不任教	大专	本科	外语	外语	师范	地级城市	大专院校	小学及以下	初中	中学二级	1	healthy	10			1	1		1	1.66667
6666	镇	女	汉族	2个子女	已婚	41	2000	18	10	1	1	不任教	不任教	任教	不任教	不任教	不任教	不任教	不任教	不任教	不任教	不任教	不任教	不任教	不任教	不任教	不任教	不任教	不任教	大专	本科	外语	外语	师范	地级城市	省属一般高校	初中	小学及以下	中学一级	0	very healthy		1	2			0	6	3.66667
6667	乡/村	女	汉族	1个子女	已婚	32	2010	8	32	1	1	不任教	不任教	任教	不任教	不任教	不任教	不任教	不任教	不任教	不任教	不任教	不任教	不任教	不任教	不任教	不任教	不任教	不任教	本科	本科	外语	外语	师范	地级城市	省属一般高校	高中	高中	未评职称	0	moderate	14	1	10	1	1	2	4	3
6684	镇	男	汉族	1个子女	已婚	45	1997	21	12	1	1	不任教	不任教	任教	不任教	不任教	不任教	不任教	不任教	不任教	不任教	不任教	不任教	不任教	不任教	不任教	不任教	不任教	不任教	本科	本科	外语	外语	师范	省会城市	211高校	高中	高中	中学一级	0	unhealthy	6	2	6	2	1	1	5	2.33333
6704	县城	女	汉族	1个子女	已婚	41	1997	21	12	1	1	不任教	不任教	任教	不任教	不任教	不任教	不任教	不任教	不任教	不任教	不任教	不任教	不任教	不任教	不任教	不任教	不任教	不任教	大专	本科	外语	外语	师范	地级城市	大专院校	初中	小学及以下	中学一级	0	moderate	8	5	5	2	2	1	3	2.33333
5140	镇	女	汉族	2个子女	已婚	35	2004	14	18	1	1	不任教	不任教	任教	不任教	不任教	不任教	不任教	不任教	不任教	不任教	不任教	不任教	不任教	不任教	不任教	不任教	不任教	不任教	大专	本科	外语	外语	师范	地级城市	大专院校	初中	小学及以下	中学二级	0	healthy	10	2	8	1	4	1	1	3.66667
5175	乡/村	男	汉族	2个子女	已婚	45	1997	21	16	3	1	不任教	不任教	任教	不任教	不任教	不任教	不任教	不任教	不任教	不任教	不任教	不任教	不任教	不任教	不任教	不任教	不任教	不任教	大专	本科	外语	外语	师范	省会城市	大专院校	小学及以下	小学及以下	中学二级	0	unhealthy	10	2	6	2	1	1	2	1.33333
5183	乡/村	女	汉族	1个子女	已婚	38	2002	16	21	1	1	不任教	不任教	任教	不任教	不任教	不任教	不任教	不任教	不任教	不任教	不任教	不任教	不任教	不任教	不任教	不任教	不任教	不任教	大专	本科	外语	外语	师范	地级城市	大专院校	中专/中师	高中	中学二级	0	moderate	10	2	5	2	1	2	1	2.66667
5189	镇	男	汉族	1个子女	已婚	41	2000	18	12	1	1	不任教	不任教	任教	不任教	不任教	不任教	不任教	不任教	不任教	不任教	不任教	不任教	不任教	不任教	不任教	不任教	不任教	不任教	大专	本科	外语	外语	师范	地级城市	大专院校	中专/中师	初中	中学二级	0	moderate	10	3	8	2	3	3	5	3.33333
5196	乡/村	女	汉族	1个子女	已婚	37	2003	15	16	1	1	不任教	不任教	任教	不任教	不任教	不任教	不任教	不任教	不任教	不任教	不任教	不任教	不任教	不任教	不任教	不任教	不任教	不任教	本科	本科	外语	外语	师范	省会城市	省属一般高校	初中	初中	中学二级	0	healthy	10	1	4			2	2	2.66667
5221	镇	男	汉族	2个子女	已婚	34	2004	14	21	1	1	不任教	不任教	任教	不任教	不任教	不任教	不任教	不任教	不任教	不任教	不任教	不任教	不任教	不任教	不任教	不任教	不任教	不任教	大专	大专	外语	外语	师范	地级城市	省属一般高校	大专	高中	中学二级	0	moderate	14	1	10	1	1	2	1	2.33333
6730	镇	女	汉族	2个子女	已婚	44	1996	22	10	1	1	不任教	不任教	任教	不任教	不任教	不任教	不任教	不任教	不任教	不任教	不任教	不任教	不任教	不任教	不任教	不任教	不任教	不任教	大专	本科	外语	外语	师范	地级城市	大专院校	初中	小学及以下	中学一级	0	healthy	8	1	4			0	7	4
6733	县城	女	汉族	1个子女	已婚	29	2013	5	9	1	1	不任教	不任教	任教	不任教	不任教	不任教	不任教	不任教	不任教	不任教	不任教	不任教	不任教	不任教	不任教	不任教	不任教	不任教	本科	本科	外语	外语	非师范	地级城市	省属重点高校	高中	高中	未评职称	0	very healthy	9	3	9	3	2	1	6	3.33333
6750	镇	男	少数民族	0个子女	已婚	26	2015	3	18	2	1	不任教	不任教	任教	不任教	不任教	不任教	不任教	不任教	不任教	不任教	不任教	不任教	不任教	不任教	不任教	不任教	不任教	不任教	本科	本科	外语	外语	师范	省会城市	省属一般高校	初中	高中	中学三级	0	very healthy	10	2	5	2	3	2	5	4
6960	镇	女	汉族	1个子女	已婚	40	1999	19	8	1	1	不任教	不任教	任教	不任教	不任教	不任教	不任教	不任教	不任教	不任教	不任教	不任教	不任教	不任教	不任教	不任教	不任教	不任教	大专	本科	外语	外语	师范	地级城市	大专院校	小学及以下	小学及以下	中学一级	0	healthy	6	3	5	1	2	1	3	3.33333
6962	县城	女	汉族	1个子女	离异/丧偶	45	1995	23	12	1	1	不任教	不任教	任教	不任教	不任教	不任教	不任教	不任教	不任教	不任教	不任教	不任教	不任教	不任教	不任教	不任教	不任教	不任教	大专	本科	外语	外语	师范	地级城市	大专院校	大专	小学及以下	中学一级	1	unhealthy	8	3	7	2	1	1	1	3
7033	镇	女	汉族	0个子女	已婚	26	2014	4	18	1	1	不任教	不任教	任教	不任教	不任教	不任教	不任教	不任教	不任教	不任教	不任教	不任教	不任教	不任教	不任教	不任教	不任教	不任教	本科	本科	外语	外语	师范	地级城市	省属一般高校	高中	初中	中学二级	0	healthy	7	1	4	1	1	1	5	4.33333
7059	乡/村	女	汉族	1个子女	已婚	48	1995	23	12	1	1	不任教	不任教	任教	不任教	不任教	不任教	不任教	不任教	不任教	不任教	不任教	不任教	不任教	不任教	不任教	不任教	不任教	不任教	大专	本科	外语	外语	师范	省会城市	大专院校	不清楚	初中	中学二级	0	moderate	12	1	8	2	1	1	3	1
7075	镇	女	汉族	1个子女	已婚	31	2010	8	21	5	1	不任教	不任教	任教	不任教	不任教	不任教	不任教	不任教	不任教	不任教	不任教	不任教	不任教	不任教	不任教	不任教	不任教	不任教	本科	本科	外语	外语	师范	省会城市	省属一般高校	初中	小学及以下	中学二级	0	healthy	8	4	3	1	1	1	4	3
5491	镇	女	汉族	1个子女	离异/丧偶	36	2004	14	18	1	1	不任教	不任教	任教	不任教	不任教	不任教	不任教	不任教	不任教	不任教	不任教	不任教	不任教	不任教	不任教	不任教	不任教	不任教	大专	本科	外语	外语	师范	地级城市	大专院校	本科	初中	中学二级	0	moderate	8	2	8	1	1	1	2	4
5524	镇	男	汉族	1个子女	已婚	45	1995	23	6	1	1	不任教	不任教	任教	不任教	不任教	不任教	不任教	不任教	不任教	不任教	不任教	不任教	不任教	不任教	不任教	不任教	不任教	不任教	大专	本科	外语	外语	师范	地级城市	大专院校	初中	小学及以下	中学一级	1	healthy	13	3	3	3	2	5	7	2.33333
5547	镇	女	汉族	1个子女	离异/丧偶	48	1995	23	16	1	1	不任教	不任教	任教	不任教	不任教	不任教	不任教	不任教	不任教	不任教	不任教	不任教	不任教	不任教	不任教	不任教	不任教	不任教	大专	本科	外语	外语	师范	省会城市	省属重点高校	初中	小学及以下	中学一级	0	moderate	10	2	10	2	2	2	1	4.33333
5550	乡/村	女	汉族	2个子女	已婚	29	2013	5	16	2	1	不任教	不任教	任教	不任教	不任教	不任教	不任教	不任教	不任教	不任教	不任教	不任教	不任教	不任教	不任教	不任教	不任教	不任教	本科	本科	外语	外语	师范	地级城市	省属一般高校	初中	小学及以下	中学二级	0	very healthy	8	3	2	1	1	1	4	2
5554	县城	女	汉族	1个子女	已婚	34	2004	14	22	1	1	不任教	不任教	任教	不任教	不任教	不任教	不任教	不任教	不任教	不任教	不任教	不任教	不任教	不任教	不任教	不任教	不任教	不任教	大专	本科	外语	汉语言文学	师范	地级城市	大专院校	中专/中师	中专/中师	中学二级	0	moderate	10	3	10	2	1	1	5	2.66667
7143	乡/村	女	汉族	1个子女	已婚	34	2005	13	15	1	1	不任教	不任教	任教	不任教	不任教	不任教	不任教	不任教	不任教	不任教	不任教	不任教	不任教	不任教	不任教	不任教	不任教	不任教	大专	本科	外语	外语	师范	地级城市	省属一般高校	初中	高中	中学二级	0	healthy	11	1	6	1	2	2	1	2.33333
7403	县城	女	汉族	0个子女	未婚	23	2017	1	16	1	1	不任教	不任教	任教	不任教	不任教	不任教	不任教	不任教	不任教	不任教	不任教	不任教	不任教	不任教	不任教	不任教	不任教	不任教	本科	本科	外语	外语	师范	地级城市	省属一般高校	大专	高中	未评职称	0	healthy	9	2	4	2	1	3	3	3.66667
5801	镇	女	汉族	1个子女	已婚	26	2014	4	13	1	1	不任教	不任教	任教	不任教	不任教	不任教	不任教	不任教	不任教	不任教	不任教	不任教	不任教	不任教	不任教	不任教	不任教	不任教	本科	本科	外语	外语	师范	地级城市	省属一般高校	初中	初中	中学二级	0	moderate	8	2	4	1	2	1	3	3.33333
5808	县城	女	汉族	1个子女	离异/丧偶	28	2013	5	20	1	1	不任教	不任教	任教	不任教	不任教	不任教	不任教	不任教	不任教	不任教	不任教	不任教	不任教	不任教	不任教	不任教	不任教	不任教	本科	本科	外语	外语	师范	地级城市	省属一般高校	高中	高中	未评职称	0	very healthy	12	1	2	2	2	2	6	5
5825	镇	男	汉族	1个子女	已婚	42	1999	19	16	1	1	不任教	不任教	任教	不任教	不任教	不任教	不任教	不任教	不任教	不任教	不任教	不任教	不任教	不任教	不任教	不任教	不任教	不任教	大专	本科	外语	外语	师范	省会城市	大专院校	小学及以下	小学及以下	中学一级	0	very healthy	8	2	2	1	1	1	1	4.33333
5831	乡/村	女	汉族	1个子女	已婚	46	1995	23	16	3	1	不任教	不任教	任教	不任教	不任教	不任教	不任教	不任教	不任教	不任教	不任教	不任教	不任教	不任教	不任教	不任教	不任教	不任教	大专	本科	外语	外语	师范	省会城市	大专院校	小学及以下	小学及以下	中学一级	0	moderate	12	2	6	5		0	5	3.66667
5854	镇	女	汉族	1个子女	已婚	50	1990	28	16	1	1	不任教	不任教	任教	不任教	不任教	不任教	不任教	不任教	不任教	不任教	不任教	不任教	不任教	不任教	不任教	不任教	不任教	不任教	大专	本科	外语	外语	非师范	地级城市	大专院校	不清楚	不清楚	中学高级	0	healthy	8	2	3	2	1	1	1	4.33333
5902	乡/村	女	汉族	1个子女	已婚	48	1993	25	21	1	1	不任教	不任教	任教	不任教	不任教	不任教	不任教	不任教	不任教	不任教	不任教	不任教	不任教	不任教	不任教	不任教	不任教	不任教	大专	本科	外语	外语	师范	省会城市	大专院校	高中	高中	中学一级	0	moderate	10	2	8	2	1	1	1	1.66667
7472	乡/村	女	汉族	0个子女	未婚	29	2012	6	14	1	1	不任教	不任教	任教	不任教	不任教	不任教	不任教	不任教	不任教	不任教	不任教	不任教	不任教	不任教	不任教	不任教	不任教	不任教	本科	本科	外语	外语	师范	省会城市	省属重点高校	高中	小学及以下	中学二级	1	very healthy	8	2		1	1		2	4
7630	镇	女	汉族	1个子女	已婚	38	2004	14	27	1	1	不任教	不任教	任教	不任教	不任教	不任教	不任教	不任教	不任教	不任教	不任教	不任教	不任教	不任教	不任教	不任教	不任教	不任教	大专	本科	外语	外语	非师范	地级城市	大专院校	小学及以下	小学及以下	中学一级	0	healthy	8	2	4	2	1	1	5	4.66667
7653	镇	女	汉族	2个子女	已婚	31	2010	8	26	1	1	不任教	不任教	任教	不任教	不任教	不任教	不任教	不任教	不任教	不任教	不任教	不任教	不任教	不任教	不任教	不任教	不任教	不任教	本科	本科	外语	外语	师范	地级城市	独立学院/民办本科	小学及以下	小学及以下	中学三级	0	very healthy	8	3	2	1	1	2	3	5
7664	镇	男	汉族	2个子女	已婚	36	2006	12	12	1	1	不任教	不任教	任教	不任教	不任教	不任教	不任教	不任教	不任教	不任教	不任教	不任教	不任教	不任教	不任教	不任教	不任教	不任教	本科	本科	外语	外语	师范	地级城市	省属一般高校	小学及以下	小学及以下	中学一级	0	healthy	13	2	3	2	2	2	3	3.33333
7709	乡/村	男	汉族	1个子女	已婚	48	1994	24	18	2	1	不任教	不任教	任教	不任教	不任教	不任教	不任教	不任教	不任教	不任教	不任教	不任教	不任教	不任教	不任教	不任教	不任教	不任教	大专	本科	外语	外语	师范	地级城市	大专院校	初中	初中	中学一级	1	moderate	3	5	1	1	1	1	1	2.33333
7721	镇	女	汉族	1个子女	已婚	42	1998	20	12	1	1	不任教	不任教	任教	不任教	不任教	不任教	不任教	不任教	不任教	不任教	不任教	不任教	不任教	不任教	不任教	不任教	不任教	不任教	大专	本科	外语	外语	师范	地级城市	大专院校	初中	初中	中学二级	0	healthy	8	6	10	1	1	0	1	2.33333
7745	镇	男	汉族	2个子女	已婚	48	1994	24	11	1	1	不任教	不任教	任教	不任教	不任教	不任教	不任教	不任教	不任教	不任教	不任教	不任教	不任教	不任教	不任教	不任教	不任教	不任教	大专	本科	外语	其他	师范	地级城市	大专院校	初中	小学及以下	中学一级	1	moderate	17	9	8	2	1	6	2	2
7791	乡/村	女	汉族	0个子女	已婚	26	2014	4	12	1	1	不任教	不任教	任教	不任教	不任教	不任教	不任教	不任教	不任教	不任教	不任教	不任教	不任教	不任教	不任教	不任教	不任教	不任教	本科	本科	外语	外语	非师范	省会城市	省属一般高校	中专/中师	高中	中学二级	0	moderate	10	3	6	2	2	4	3	2.66667
6201	镇	女	汉族	1个子女	已婚	37	2004	14	21	2	1	不任教	不任教	任教	不任教	不任教	不任教	不任教	不任教	不任教	不任教	不任教	不任教	不任教	不任教	不任教	不任教	不任教	不任教	大专	本科	外语	外语	师范	地级城市	省属一般高校	小学及以下	小学及以下	中学二级	0	very healthy	10	2	4	1	1	1	8	5
6214	县城	女	汉族	1个子女	已婚	33	2006	12	20	1	1	不任教	不任教	任教	不任教	不任教	不任教	不任教	不任教	不任教	不任教	不任教	不任教	不任教	不任教	不任教	不任教	不任教	不任教	大专	本科	外语	外语	非师范	地级城市	大专院校	初中	小学及以下	中学二级	0	moderate	9	1	3		1		4	2.33333
6217	镇	女	汉族	0个子女	未婚	31	2011	7	14	1	1	不任教	不任教	任教	不任教	不任教	不任教	不任教	不任教	不任教	不任教	不任教	不任教	不任教	不任教	不任教	不任教	不任教	不任教	本科	本科	外语	外语	师范	地级城市	省属一般高校	小学及以下	小学及以下	中学二级	0	moderate	7	2	2	1	4	3	3	3
6261	镇	女	汉族	0个子女	已婚	33	2010	8	12	1	1	不任教	不任教	任教	不任教	不任教	不任教	不任教	不任教	不任教	不任教	不任教	不任教	不任教	不任教	不任教	不任教	不任教	不任教	大专	本科	外语	外语	非师范	地级城市	省属一般高校	初中	高中	中学二级	0	very healthy	10	2	4	2	2	2	5	3.66667
7987	镇	女	汉族	1个子女	已婚	34	2006	12	18	1	1	不任教	不任教	任教	不任教	不任教	不任教	不任教	不任教	不任教	不任教	不任教	不任教	不任教	不任教	不任教	不任教	不任教	不任教	本科	本科	外语	外语	师范	地级城市	省属一般高校	中专/中师	中专/中师	中学二级	0	moderate	11	2	4	3	5	1	3	3
7996	镇	女	汉族	2个子女	已婚	35	2006	12	20	1	1	不任教	不任教	任教	不任教	不任教	不任教	不任教	不任教	不任教	不任教	不任教	不任教	不任教	不任教	不任教	不任教	不任教	不任教	本科	本科	外语	外语	师范	地级城市	省属一般高校	中专/中师	初中	中学二级	0	moderate	6	2	3	2	1	2	4	2
8010	乡/村	女	汉族	1个子女	已婚	44	1996	22	12	1	1	不任教	不任教	任教	不任教	不任教	不任教	不任教	不任教	不任教	不任教	不任教	不任教	不任教	不任教	不任教	不任教	不任教	不任教	大专	研究生	外语	外语	师范	地级城市	大专院校	小学及以下	小学及以下	中学一级	0	healthy	6	3	3	3	1		5	4.66667
8051	县城	女	汉族	0个子女	未婚	26	2015	3	12	1	1	不任教	不任教	任教	不任教	不任教	不任教	不任教	不任教	不任教	不任教	不任教	不任教	不任教	不任教	不任教	不任教	不任教	不任教	大专	大专	外语	外语	师范	地级城市	省属一般高校	小学及以下	小学及以下	未评职称	0	healthy	9	2	6	1	1	1	3	4.33333
8068	乡/村	女	汉族	0个子女	未婚	22	2017	1	24	1	1	不任教	不任教	任教	不任教	不任教	不任教	不任教	不任教	不任教	不任教	不任教	不任教	不任教	不任教	不任教	不任教	不任教	不任教	大专	本科	外语	外语	师范	地级城市	大专院校	高中	初中	未评职称	0	moderate	15	3	14	1	3	1	3	3.66667
8076	乡/村	女	汉族	1个子女	已婚	50	1992	26	12	1	1	不任教	不任教	任教	不任教	不任教	不任教	不任教	不任教	不任教	不任教	不任教	不任教	不任教	不任教	不任教	不任教	不任教	不任教	大专	本科	外语	外语	师范	地级城市	大专院校	高中	小学及以下	中学一级	0	healthy	12	1	4	2	2	3	3	2.66667
8111	镇	女	汉族	1个子女	已婚	24	2017	1	20	2	1	不任教	不任教	任教	不任教	不任教	不任教	不任教	不任教	不任教	不任教	不任教	不任教	不任教	不任教	不任教	不任教	不任教	不任教	本科	本科	外语	外语	非师范	省会城市	省属一般高校	大专	中专/中师	未评职称	0	healthy	9	4	10	1	1	1	5	3.33333
8116	镇	女	汉族	1个子女	已婚	31	2009	9	12	1	1	不任教	不任教	任教	不任教	不任教	不任教	不任教	不任教	不任教	不任教	不任教	不任教	不任教	不任教	不任教	不任教	不任教	不任教	本科	本科	外语	外语	师范	地级城市	省属一般高校	初中	小学及以下	中学二级	0	healthy	11	1	3	1	1	3	2	2.66667
8128	镇	男	汉族	1个子女	已婚	50	1989	29	6	1	1	不任教	不任教	任教	不任教	不任教	不任教	不任教	不任教	不任教	不任教	不任教	不任教	不任教	不任教	不任教	不任教	不任教	不任教	大专	本科	外语	外语	师范	地级城市	大专院校	初中	小学及以下	中学高级	0	healthy	8	3	3	3	2	3	5	4
8131	乡/村	女	汉族	1个子女	已婚	54	1987	31	12	1	1	不任教	不任教	任教	不任教	不任教	不任教	不任教	不任教	不任教	不任教	不任教	不任教	不任教	不任教	不任教	不任教	不任教	不任教	大专	大专	外语	外语	师范	省会城市	大专院校	初中	初中	中学一级	0	healthy	10	2	6	2	4	2	4	4
8134	镇	女	汉族	1个子女	已婚	40	2001	17	20	1	1	不任教	不任教	任教	不任教	不任教	不任教	不任教	不任教	不任教	不任教	不任教	不任教	不任教	不任教	不任教	不任教	不任教	不任教	大专	本科	外语	外语	师范	省会城市	大专院校	初中	初中	中学二级	0	healthy	4	3	3	2	2	3	1	3
8148	镇	男	汉族	1个子女	离异/丧偶	48	1995	23	10	1	1	不任教	不任教	任教	不任教	不任教	不任教	不任教	不任教	不任教	不任教	不任教	不任教	不任教	不任教	不任教	不任教	不任教	不任教	大专	本科	外语	外语	非师范	省会城市	省属一般高校	初中	小学及以下	中学一级	1	healthy	16	2	5	2	3	6	5	4
6479	镇	男	汉族	2个子女	已婚	37	2001	17	14	1	1	不任教	不任教	任教	不任教	不任教	不任教	不任教	不任教	不任教	不任教	不任教	不任教	不任教	不任教	不任教	不任教	不任教	不任教	大专	本科	外语	外语	师范	地级城市	大专院校	初中	初中	中学二级	0	very healthy	11	2	5	2	1	2	1	3
6539	县城	女	汉族	1个子女	已婚	48	1991	27	12	1	1	不任教	不任教	任教	不任教	不任教	不任教	不任教	不任教	不任教	不任教	不任教	不任教	不任教	不任教	不任教	不任教	不任教	不任教	大专	本科	外语	外语	师范	地级城市	大专院校	小学及以下	小学及以下	中学一级	0	healthy	3	3	3	2	2	2	5	2.66667
6563	乡/村	女	汉族	1个子女	已婚	49	1993	25	18	1	1	不任教	不任教	任教	不任教	不任教	不任教	不任教	不任教	不任教	不任教	不任教	不任教	不任教	不任教	不任教	不任教	不任教	不任教	大专	本科	外语	外语	师范	地级城市	省属一般高校	小学及以下	小学及以下	中学一级	1	unhealthy	12	3	7	5	2	2	2	2.33333
6572	镇	女	汉族	1个子女	已婚	44	1997	21	12	1	1	不任教	不任教	任教	不任教	不任教	不任教	不任教	不任教	不任教	不任教	不任教	不任教	不任教	不任教	不任教	不任教	不任教	不任教	大专	本科	外语	外语	师范	地级城市	大专院校	初中	初中	中学一级	0	healthy	8	4	8	2	2	2	2	2.33333
8313	乡/村	女	汉族	1个子女	已婚	39	2009	9	12	1	1	不任教	不任教	任教	不任教	不任教	不任教	不任教	不任教	不任教	不任教	不任教	不任教	不任教	不任教	不任教	不任教	不任教	不任教	本科	本科	外语	外语	师范	省会城市	省属一般高校	小学及以下	小学及以下	中学二级	0	healthy	12	1	7	1	2	2	1	3
8318	镇	男	汉族	1个子女	已婚	40	2007	11	12	2	1	不任教	不任教	任教	不任教	不任教	不任教	不任教	不任教	不任教	不任教	不任教	不任教	不任教	不任教	不任教	不任教	不任教	不任教	本科	本科	外语	外语	师范	地级城市	省属重点高校	大专	大专	中学一级	0	healthy	10	2	2	5	3	3	3	4
8351	县城	女	汉族	1个子女	已婚	30	2006	12	12	1	1	不任教	不任教	任教	不任教	不任教	不任教	不任教	不任教	不任教	不任教	不任教	不任教	不任教	不任教	不任教	不任教	不任教	不任教	大专	本科	外语	外语	师范	地级城市	大专院校	高中	高中	中学二级	0	unhealthy	8	3	2	2	3	2	2	4.66667
8413	乡/村	女	汉族	1个子女	已婚	46	1995	23	12	1	1	不任教	不任教	任教	不任教	不任教	不任教	不任教	不任教	不任教	不任教	不任教	不任教	不任教	不任教	不任教	不任教	不任教	不任教	大专	本科	外语	外语	师范	省会城市	省属一般高校	小学及以下	小学及以下	中学一级	0	very unhealthy	10	2	8	1	2	1	1	2.33333
8441	镇	女	汉族	0个子女	未婚	27	2015	3	20	1	1	不任教	不任教	任教	不任教	不任教	不任教	不任教	不任教	不任教	不任教	不任教	不任教	不任教	不任教	不任教	不任教	不任教	不任教	本科	本科	外语	外语	师范	地级城市	省属一般高校	小学及以下	小学及以下	未评职称	0	very healthy	10			1	1	1	5	3
8470	县城	女	汉族	2个子女	已婚	34	2005	13	18	1	1	不任教	不任教	任教	不任教	不任教	不任教	不任教	不任教	不任教	不任教	不任教	不任教	不任教	不任教	不任教	不任教	不任教	不任教	大专	本科	外语	外语	师范	省会城市	省属一般高校	高中	高中	中学二级	0	very healthy	8	2	4	1	1	1	5	3.33333
8472	县城	女	汉族	1个子女	已婚	51	1988	30	6	1	1	不任教	不任教	任教	不任教	不任教	不任教	不任教	不任教	不任教	不任教	不任教	不任教	不任教	不任教	不任教	不任教	不任教	不任教	大专	本科	外语	外语	师范	地级城市	大专院校	本科	本科	中学二级	0	moderate	8	8	6	6	6	6	2	3
8493	镇	男	汉族	2个子女	已婚	43	1993	25	24	1	1	不任教	不任教	任教	不任教	不任教	不任教	不任教	不任教	不任教	不任教	不任教	不任教	不任教	不任教	不任教	不任教	不任教	不任教	大专	本科	外语	汉语言文学	师范	地级城市	大专院校	高中	初中	中学一级	1	moderate	16	5	8	8		2	4	2
6845	县城	女	汉族	2个子女	已婚	35	2006	12	20	1	1	不任教	不任教	任教	不任教	不任教	不任教	不任教	不任教	不任教	不任教	不任教	不任教	不任教	不任教	不任教	不任教	不任教	不任教	大专	本科	外语	外语	师范	地级城市	大专院校	高中	初中	中学二级	0	moderate	12	2	2	1	2	1	2	1
6852	乡/村	女	汉族	0个子女	已婚	29	2013	5	12	1	1	不任教	不任教	任教	不任教	不任教	不任教	不任教	不任教	不任教	不任教	不任教	不任教	不任教	不任教	不任教	不任教	不任教	不任教	本科	本科	外语	外语	非师范	省会城市	省属一般高校	中专/中师	高中	中学二级	0	healthy	8	2	3	1	1	1	3	3.33333
6856	县城	女	汉族	1个子女	已婚	29	2012	6	12	1	1	不任教	不任教	任教	不任教	不任教	不任教	不任教	不任教	不任教	不任教	不任教	不任教	不任教	不任教	不任教	不任教	不任教	不任教	大专	大专	外语	外语	师范	地级城市	省属一般高校	小学及以下	小学及以下	未评职称	0	very healthy	8	2	4	1	4		3	3.33333
6890	县城	女	汉族	1个子女	已婚	45	1994	24	30	1	1	不任教	不任教	任教	不任教	不任教	不任教	不任教	不任教	不任教	不任教	不任教	不任教	不任教	不任教	不任教	不任教	不任教	不任教	本科	本科	外语	外语	师范	地级城市	省属一般高校	不清楚	不清楚	未评职称	2	very healthy	12	2	2	1	1	2	1	3
6903	镇	女	少数民族	1个子女	已婚	32	2009	9	18	1	1	不任教	不任教	任教	不任教	不任教	不任教	不任教	不任教	不任教	不任教	不任教	不任教	不任教	不任教	不任教	不任教	不任教	不任教	本科	本科	外语	外语	师范	省会城市	省属重点高校	高中	小学及以下	中学二级	0	moderate	12	3	5	3	3	3	3	3
6905	乡/村	男	汉族	1个子女	已婚	43	2000	18	12	1	1	不任教	不任教	任教	不任教	不任教	不任教	不任教	不任教	不任教	不任教	不任教	不任教	不任教	不任教	不任教	不任教	不任教	不任教	本科	本科	外语	外语	师范	地级城市	大专院校	初中	初中	中学一级	0	moderate	8	2	2	1	1	2	5	2.33333
6932	县城	女	汉族	0个子女	未婚	26	2017	1	30	1	1	不任教	不任教	任教	不任教	不任教	不任教	不任教	不任教	不任教	不任教	不任教	不任教	不任教	不任教	不任教	不任教	不任教	不任教	本科	本科	外语	外语	师范	省会城市	独立学院/民办本科	本科	大专	未评职称	0	moderate	12	3	4	2	3	2	5	1.66667
6943	乡/村	女	汉族	0个子女	未婚	26	2015	3	18	3	2	不任教	不任教	任教	不任教	不任教	不任教	不任教	不任教	不任教	不任教	不任教	不任教	不任教	不任教	不任教	不任教	不任教	任教	本科	本科	外语	外语	师范	省会城市	独立学院/民办本科	中专/中师	大专	小学二级	0	healthy	10	2	2	2	1	1	4	3.66667
8705	乡/村	女	汉族	1个子女	已婚	30	2011	7	14	1	1	不任教	不任教	任教	不任教	不任教	不任教	不任教	不任教	不任教	不任教	不任教	不任教	不任教	不任教	不任教	不任教	不任教	不任教	本科	本科	外语	外语	师范	地级城市	省属一般高校	高中	初中	中学二级	0	moderate	13	4	5	2	1	1	2	2.33333
8753	乡/村	女	汉族	1个子女	已婚	43	1998	20	11	1	3	不任教	不任教	任教	不任教	不任教	不任教	不任教	不任教	不任教	任教	不任教	不任教	不任教	不任教	不任教	不任教	不任教	任教	大专	本科	外语	外语	师范	地级城市	大专院校	小学及以下	小学及以下	中学一级	0	healthy	8	3	4	1	1	1	1	2.66667
8776	镇	女	汉族	1个子女	已婚	52	1990	28	7	1	1	不任教	不任教	任教	不任教	不任教	不任教	不任教	不任教	不任教	不任教	不任教	不任教	不任教	不任教	不任教	不任教	不任教	不任教	大专	本科	外语	外语	师范	地级城市	省属一般高校	初中	小学及以下	中学高级	0	moderate	2	32	2	2	1	1	5	3
8786	乡/村	女	汉族	1个子女	已婚	33	2009	9	9	1	1	不任教	不任教	任教	不任教	不任教	不任教	不任教	不任教	不任教	不任教	不任教	不任教	不任教	不任教	不任教	不任教	不任教	不任教	本科	本科	外语	外语	师范	地级城市	独立学院/民办本科	高中	高中	中学二级	0	moderate	8	1	4	1	1	1	2	3
8822	县城	女	汉族	0个子女	已婚	30	2011	7	11	1	1	不任教	不任教	任教	不任教	不任教	不任教	不任教	不任教	不任教	不任教	不任教	不任教	不任教	不任教	不任教	不任教	不任教	不任教	研究生	研究生	外语	外语	师范	省会城市	省属重点高校	高中	初中	中学一级	0	moderate	10	2	5	2	1	1	1	2
8831	镇	女	汉族	0个子女	未婚	25	2016	2	12	1	1	不任教	不任教	任教	不任教	不任教	不任教	不任教	不任教	不任教	不任教	不任教	不任教	不任教	不任教	不任教	不任教	不任教	不任教	本科	本科	外语	外语	师范	省会城市	211高校	初中	初中	中学一级	0	healthy	10	2	4	2	2	1	4	4.33333
9008	乡/村	女	汉族	1个子女	已婚	35	2006	12	20	1	1	不任教	不任教	任教	不任教	不任教	不任教	不任教	不任教	不任教	不任教	不任教	不任教	不任教	不任教	不任教	不任教	不任教	不任教	本科	本科	外语	外语	非师范	省会城市	独立学院/民办本科	高中	高中	中学二级	0	healthy	10	1	1	1	1	1	3	2.33333
9014	乡/村	女	汉族	0个子女	已婚	31	2010	8	14	1	1	不任教	不任教	任教	不任教	不任教	不任教	不任教	不任教	不任教	不任教	不任教	不任教	不任教	不任教	不任教	不任教	不任教	不任教	本科	本科	外语	外语	师范	地级城市	省属一般高校	初中	初中	中学二级	0	healthy	12	1	6	1	1	3	3	3.33333
9019	镇	女	汉族	1个子女	已婚	38	2003	15	22	1	1	不任教	不任教	任教	不任教	不任教	不任教	不任教	不任教	不任教	不任教	不任教	不任教	不任教	不任教	不任教	不任教	不任教	不任教	大专	本科	外语	外语	师范	省会城市	大专院校	初中	小学及以下	中学高级	0	very healthy	12	2	1	2	1	1	5	3
9047	县城	女	汉族	1个子女	已婚	51	1988	30	12	1	1	不任教	不任教	任教	不任教	不任教	不任教	不任教	不任教	不任教	不任教	不任教	不任教	不任教	不任教	不任教	不任教	不任教	不任教	大专	本科	外语	外语	师范	地级城市	大专院校	小学及以下	小学及以下	中学高级	0	very healthy	7	5	5	1	2	3	3	2.66667
9048	县城	女	汉族	1个子女	已婚	50	1988	30	10	1	1	不任教	不任教	任教	不任教	不任教	不任教	不任教	不任教	不任教	不任教	不任教	不任教	不任教	不任教	不任教	不任教	不任教	不任教	大专	本科	外语	外语	师范	地级城市	大专院校	小学及以下	小学及以下	中学高级	0	very healthy	7	5	5	1	2	3	2	2.33333
7210	镇	男	汉族	0个子女	未婚	34	2007	11	18	1	1	不任教	不任教	任教	不任教	不任教	不任教	不任教	不任教	不任教	不任教	不任教	不任教	不任教	不任教	不任教	不任教	不任教	不任教	本科	本科	外语	外语	非师范	地级城市	独立学院/民办本科	不清楚	不清楚	中学二级	0	moderate	8	3	2	1	1	1	6	4.33333
7213	镇	女	少数民族	1个子女	已婚	46	1995	23	6	1	2	不任教	不任教	任教	不任教	不任教	不任教	不任教	不任教	不任教	不任教	不任教	不任教	不任教	不任教	不任教	不任教	不任教	任教	大专	本科	外语	外语	师范	省会城市	省属重点高校	小学及以下	小学及以下	中学一级	1	moderate	8	8	8	8	8	8	4	3
9122	县城	女	汉族	1个子女	已婚	36	2005	13	21	1	1	不任教	不任教	任教	不任教	不任教	不任教	不任教	不任教	不任教	不任教	不任教	不任教	不任教	不任教	不任教	不任教	不任教	不任教	大专	本科	外语	政治	师范	省会城市	省属一般高校	高中	初中	中学二级	0	moderate	10	2	3	2	3	2	1	2
9164	镇	女	汉族	2个子女	已婚	52	1992	26	14	1	1	不任教	不任教	任教	不任教	不任教	不任教	不任教	不任教	不任教	不任教	不任教	不任教	不任教	不任教	不任教	不任教	不任教	不任教	大专	大专	外语	外语	师范	地级城市	大专院校	小学及以下	小学及以下	中学一级	0	moderate	10	1	4	3	3	1	6	2.66667
9371	镇	女	汉族	0个子女	未婚	28	2015	3	20	1	1	不任教	不任教	任教	不任教	不任教	不任教	不任教	不任教	不任教	不任教	不任教	不任教	不任教	不任教	不任教	不任教	不任教	不任教	本科	本科	外语	外语	师范	地级城市	省属一般高校	不清楚	不清楚	未评职称	0	healthy	16	2	3	2	2	0	5	3.66667
9409	乡/村	女	汉族	0个子女	未婚	26	2016	2	7	1	1	不任教	不任教	任教	不任教	不任教	不任教	不任教	不任教	不任教	不任教	不任教	不任教	不任教	不任教	不任教	不任教	不任教	不任教	本科	本科	外语	外语	师范	地级城市	省属一般高校	高中	初中	未评职称	0	very healthy	10	2	5	2	2	1	5	5
9410	镇	男	汉族	1个子女	已婚	40	1999	19	11	1	2	不任教	不任教	任教	不任教	不任教	不任教	不任教	不任教	不任教	任教	不任教	不任教	不任教	不任教	不任教	不任教	不任教	不任教	大专	本科	外语	外语	师范	地级城市	大专院校	小学及以下	小学及以下	中学二级	0	moderate	4	2	2	1	1	1	1	2
9428	县城	女	汉族	1个子女	已婚	37	2003	15	19	1	1	不任教	不任教	任教	不任教	不任教	不任教	不任教	不任教	不任教	不任教	不任教	不任教	不任教	不任教	不任教	不任教	不任教	不任教	大专	本科	外语	外语	非师范	地级城市	省属一般高校	高中	高中	中学二级	0	healthy	8	1	5	1	1	1	5	3.66667
9467	镇	女	汉族	1个子女	已婚	40	1999	19	12	1	1	不任教	不任教	任教	不任教	不任教	不任教	不任教	不任教	不任教	不任教	不任教	不任教	不任教	不任教	不任教	不任教	不任教	不任教	大专	本科	外语	外语	师范	地级城市	大专院校	小学及以下	小学及以下	中学一级	1	unhealthy	8	3	3	1	1	1	2	3
7539	镇	女	汉族	1个子女	已婚	35	2006	12	23	1	1	不任教	不任教	任教	不任教	不任教	不任教	不任教	不任教	不任教	不任教	不任教	不任教	不任教	不任教	不任教	不任教	不任教	不任教	本科	本科	外语	外语	师范	地级城市	省属一般高校	小学及以下	小学及以下	中学一级	0	unhealthy	10	2	2	2	2	4	1	1.66667
7564	县城	男	汉族	2个子女	已婚	34	2008	10	14	1	1	不任教	不任教	任教	不任教	不任教	不任教	不任教	不任教	不任教	不任教	不任教	不任教	不任教	不任教	不任教	不任教	不任教	不任教	本科	本科	外语	外语	师范	地级城市	省属一般高校	大专	大专	中学二级	0	healthy	8	4	6	21	1	2	5	2.33333
7591	镇	男	汉族	1个子女	已婚	20	1998	20	13	1	1	不任教	不任教	任教	不任教	不任教	不任教	不任教	不任教	不任教	不任教	不任教	不任教	不任教	不任教	不任教	不任教	不任教	不任教	大专	本科	外语	外语	师范	地级城市	大专院校	初中	小学及以下	中学二级	0	moderate	8	1	3	1	1	1	3	3
9494	县城	女	汉族	0个子女	未婚	24	2017	1	22	1	1	不任教	不任教	任教	不任教	不任教	不任教	不任教	不任教	不任教	不任教	不任教	不任教	不任教	不任教	不任教	不任教	不任教	不任教	本科	本科	外语	外语	师范	省会城市	211高校	中专/中师	高中	未评职称	0	healthy	8	4	5	2	4	1	1	4
9502	镇	女	汉族	2个子女	已婚	32	2007	11	20	1	1	不任教	不任教	任教	不任教	不任教	不任教	不任教	不任教	不任教	不任教	不任教	不任教	不任教	不任教	不任教	不任教	不任教	不任教	大专	本科	外语	教育学	师范	省会城市	省属一般高校	初中	小学及以下	中学一级	0	very healthy	13	5	8	2	1	2	5	3.66667
9724	镇	女	汉族	2个子女	已婚	27	2013	5	10	1	1	不任教	不任教	任教	不任教	不任教	不任教	不任教	不任教	不任教	不任教	不任教	不任教	不任教	不任教	不任教	不任教	不任教	不任教	大专	大专	外语	外语	师范	地级城市	大专院校	高中	高中	未评职称	1	healthy	8	3	4	2	1	1	4	3.66667
9726	镇	女	少数民族	0个子女	已婚	28	2013	5	18	2	1	不任教	不任教	任教	不任教	不任教	不任教	不任教	不任教	不任教	不任教	不任教	不任教	不任教	不任教	不任教	不任教	不任教	不任教	本科	本科	外语	外语	师范	地级城市	省属一般高校	初中	不清楚	中学二级	1	moderate	10	2	8	1	1	1	4	3
7838	镇	女	汉族	1个子女	已婚	30	2011	7	21	1	1	不任教	不任教	任教	不任教	不任教	不任教	不任教	不任教	不任教	不任教	不任教	不任教	不任教	不任教	不任教	不任教	不任教	不任教	本科	本科	外语	外语	非师范	省会城市	985高校	初中	小学及以下	中学二级	0	healthy	14	2	2	1	1	1	6	2.33333
7841	乡/村	男	汉族	1个子女	已婚	35	2006	12	12	1	1	不任教	不任教	任教	不任教	不任教	不任教	不任教	不任教	不任教	不任教	不任教	不任教	不任教	不任教	不任教	不任教	不任教	不任教	本科	本科	外语	外语	师范	地级城市	省属一般高校	高中	初中	中学二级	0	very healthy	12	2	2	2	2	1	1	1.66667
7848	县城	女	汉族	1个子女	已婚	33	2006	12	25	1	1	不任教	不任教	任教	不任教	不任教	不任教	不任教	不任教	不任教	不任教	不任教	不任教	不任教	不任教	不任教	不任教	不任教	不任教	大专	本科	外语	外语	师范	地级城市	大专院校	高中	初中	中学二级	0	moderate	12	2	8	1	2	2	3	1
7894	乡/村	女	汉族	2个子女	已婚	32	2006	12	14	1	1	不任教	不任教	任教	不任教	不任教	不任教	不任教	不任教	不任教	不任教	不任教	不任教	不任教	不任教	不任教	不任教	不任教	不任教	大专	本科	外语	外语	师范	省会城市	大专院校	小学及以下	初中	中学二级	0	very healthy	8	2	3	2	1	1	2	1.66667
7895	乡/村	男	汉族	1个子女	已婚	50	1989	29	12	1	1	不任教	不任教	任教	不任教	不任教	不任教	不任教	不任教	不任教	不任教	不任教	不任教	不任教	不任教	不任教	不任教	不任教	不任教	本科	本科	外语	外语	师范	地级城市	省属一般高校	小学及以下	小学及以下	中学高级	0	very healthy	8	3	5	1	1	1	5	3.66667
7915	镇	女	汉族	1个子女	已婚	27	2012	6	26	1	1	不任教	不任教	任教	不任教	不任教	不任教	不任教	不任教	不任教	不任教	不任教	不任教	不任教	不任教	不任教	不任教	不任教	不任教	本科	本科	外语	外语	师范	省会城市	省属一般高校	高中	高中	中学二级	0	healthy	9	2	2	1	1	0	1	3.66667
7919	镇	女	汉族	1个子女	已婚	45	1995	23	12	1	1	不任教	不任教	任教	不任教	不任教	不任教	不任教	不任教	不任教	不任教	不任教	不任教	不任教	不任教	不任教	不任教	不任教	不任教	本科	本科	外语	外语	师范	省会城市	211高校	小学及以下	小学及以下	中学二级	0	moderate	8	2		1	2	1	1	2
7968	镇	女	汉族	1个子女	已婚	36	2007	11	21	1	1	不任教	不任教	任教	不任教	不任教	不任教	不任教	不任教	不任教	不任教	不任教	不任教	不任教	不任教	不任教	不任教	不任教	不任教	本科	本科	外语	外语	非师范	地级城市	独立学院/民办本科	初中	小学及以下	中学二级	0	healthy	8	1	3	2	2	5	1	3
10179	镇	男	汉族	2个子女	已婚	45	1995	23	24	1	1	不任教	不任教	任教	不任教	不任教	不任教	不任教	不任教	不任教	不任教	不任教	不任教	不任教	不任教	不任教	不任教	不任教	不任教	大专	大专	外语	外语	师范	地级城市	大专院校	初中	小学及以下	中学一级	0	healthy	9	2	6	1	2	1	1	3.33333
10430	镇	女	汉族	1个子女	离异/丧偶	44	1998	20	19	1	1	不任教	不任教	任教	不任教	不任教	不任教	不任教	不任教	不任教	不任教	不任教	不任教	不任教	不任教	不任教	不任教	不任教	不任教	大专	本科	外语	汉语言文学	师范	省会城市	省属重点高校	小学及以下	小学及以下	中学一级	0	healthy	16	6	6	1	3	6	5	3
10434	镇	女	汉族	1个子女	已婚	31	2008	10	12	1	1	不任教	不任教	任教	不任教	不任教	不任教	不任教	不任教	不任教	不任教	不任教	不任教	不任教	不任教	不任教	不任教	不任教	不任教	大专	本科	外语	外语	师范	省会城市	大专院校	初中	高中	中学二级	0	moderate	10	3	2	1	2	1	1	2.66667
10439	镇	女	汉族	0个子女	未婚	26	2012	6	13	1	1	不任教	不任教	任教	不任教	不任教	不任教	不任教	不任教	不任教	不任教	不任教	不任教	不任教	不任教	不任教	不任教	不任教	不任教	大专	本科	外语	外语	师范	省会城市	大专院校	高中	初中	中学二级	0	very healthy	12	4	6	3	2	1	5	3
10798	县城	女	汉族	1个子女	已婚	33	2007	11	12	1	1	不任教	不任教	任教	不任教	不任教	不任教	不任教	不任教	不任教	不任教	不任教	不任教	不任教	不任教	不任教	不任教	不任教	不任教	本科	本科	外语	外语	师范	省会城市	省属一般高校	高中	中专/中师	中学一级	0	moderate	12	2	10	22	2	2	1	2.66667
8163	县城	女	汉族	1个子女	已婚	36	2007	11	30	1	1	不任教	不任教	任教	不任教	不任教	不任教	不任教	不任教	不任教	不任教	不任教	不任教	不任教	不任教	不任教	不任教	不任教	不任教	大专	本科	外语	外语	师范	地级城市	独立学院/民办本科	高中	中专/中师	中学三级	0	moderate	16	1	8	2	6	1	8	3
8177	乡/村	女	汉族	1个子女	已婚	35	2008	10	12	1	1	不任教	不任教	任教	不任教	不任教	不任教	不任教	不任教	不任教	不任教	不任教	不任教	不任教	不任教	不任教	不任教	不任教	不任教	本科	本科	外语	外语	师范	地级城市	省属一般高校	初中	高中	中学二级	0	healthy	14	2	4	5	1	5	1	3
8189	镇	女	汉族	0个子女	未婚	24	2017	1	22	1	1	不任教	不任教	任教	不任教	不任教	不任教	不任教	不任教	不任教	不任教	不任教	不任教	不任教	不任教	不任教	不任教	不任教	不任教	本科	本科	外语	外语	师范	地级城市	省属一般高校	大专	初中	未评职称	0	very healthy	10	2	5	2	2	1	8	4
8195	镇	女	汉族	2个子女	已婚	32	2007	11	10	1	1	不任教	不任教	任教	不任教	不任教	不任教	不任教	不任教	不任教	不任教	不任教	不任教	不任教	不任教	不任教	不任教	不任教	不任教	大专	本科	外语	汉语言文学	师范	地级城市	省属一般高校	小学及以下	小学及以下	中学二级	1	unhealthy	16	2	4	7	1	2	7	2.66667
8225	乡/村	女	汉族	1个子女	已婚	48	1994	24	12	1	1	不任教	不任教	任教	不任教	不任教	不任教	不任教	不任教	不任教	不任教	不任教	不任教	不任教	不任教	不任教	不任教	不任教	不任教	大专	本科	外语	外语	师范	省会城市	大专院校	中专/中师	初中	中学一级	0	moderate	8	6	4	2	2	2	4	3
8230	镇	女	汉族	0个子女	未婚	26	2016	2	10	1	1	不任教	不任教	任教	不任教	不任教	不任教	不任教	不任教	不任教	不任教	不任教	不任教	不任教	不任教	不任教	不任教	不任教	不任教	本科	本科	外语	外语	师范	地级城市	省属一般高校	高中	初中	未评职称	0	healthy	8	4	2			2	6	3.66667
8299	镇	女	汉族	1个子女	已婚	49	1990	28	12	1	1	不任教	不任教	任教	不任教	不任教	不任教	不任教	不任教	不任教	不任教	不任教	不任教	不任教	不任教	不任教	不任教	不任教	不任教	大专	本科	外语	外语	师范	地级城市	大专院校	小学及以下	小学及以下	中学一级	0	unhealthy	12	3	5	2	2	3	2	2
10825	镇	男	汉族	1个子女	已婚	45	1999	19	20	1	1	不任教	不任教	任教	不任教	不任教	不任教	不任教	不任教	不任教	不任教	不任教	不任教	不任教	不任教	不任教	不任教	不任教	不任教	大专	本科	外语	外语	师范	地级城市	大专院校	初中	小学及以下	中学一级	1	unhealthy	12	4	4	2	3	4	1	2
10850	镇	男	汉族	1个子女	已婚	42	1999	19	15	1	1	不任教	不任教	任教	不任教	不任教	不任教	不任教	不任教	不任教	不任教	不任教	不任教	不任教	不任教	不任教	不任教	不任教	不任教	大专	本科	外语	外语	师范	省会城市	省属一般高校	小学及以下	小学及以下	中学一级	1	moderate	12	2	8	2	1	1	1	2.66667
11183	镇	男	汉族	1个子女	已婚	34	2002	16	12	1	1	不任教	不任教	任教	不任教	不任教	不任教	不任教	不任教	不任教	不任教	不任教	不任教	不任教	不任教	不任教	不任教	不任教	不任教	大专	本科	外语	外语	师范	省会城市	大专院校	小学及以下	小学及以下	中学一级	1	very healthy	8	3	3	2	3	0	1	2
12548	乡/村	女	汉族	0个子女	未婚	24	2016	2	15	2	1	不任教	不任教	任教	不任教	不任教	不任教	不任教	不任教	不任教	不任教	不任教	不任教	不任教	不任教	不任教	不任教	不任教	不任教	本科	本科	外语	外语	非师范	省会城市	省属重点高校	本科	大专	中学三级	0	healthy	3	3	5	1	2	1	5	3.33333
8532	县城	女	汉族	1个子女	已婚	43	1996	22	12	1	1	不任教	不任教	任教	不任教	不任教	不任教	不任教	不任教	不任教	不任教	不任教	不任教	不任教	不任教	不任教	不任教	不任教	不任教	大专	大专	外语	外语	师范	县城	大专院校	初中	小学及以下	中学高级	2	unhealthy	9	1	2	1	0	1	7	2.33333
8548	县城	女	汉族	2个子女	已婚	37	2004	14	12	1	1	不任教	不任教	任教	不任教	不任教	不任教	不任教	不任教	不任教	不任教	不任教	不任教	不任教	不任教	不任教	不任教	不任教	不任教	大专	本科	外语	教育学	师范	地级城市	大专院校	高中	小学及以下	中学一级	0	unhealthy	8	2	4	2	1	1	2	2.66667
8551	县城	女	汉族	2个子女	已婚	31	2010	8	12	1	1	不任教	不任教	任教	不任教	不任教	不任教	不任教	不任教	不任教	不任教	不任教	不任教	不任教	不任教	不任教	不任教	不任教	不任教	本科	本科	外语	外语	师范	省会城市	省属一般高校	不清楚	不清楚	中学二级	0	moderate	8	2	2	1		3	2	4.33333
8561	县城	女	汉族	2个子女	已婚	38	1999	19	12	1	1	不任教	不任教	任教	不任教	不任教	不任教	不任教	不任教	不任教	不任教	不任教	不任教	不任教	不任教	不任教	不任教	不任教	不任教	大专	本科	外语	外语	师范	地级城市	大专院校	初中	高中	中学二级	0	healthy	6	4	3	1	1	2	4	2.66667
8600	县城	女	汉族	1个子女	离异/丧偶	34	2004	14	23	1	1	不任教	不任教	任教	不任教	不任教	不任教	不任教	不任教	不任教	不任教	不任教	不任教	不任教	不任教	不任教	不任教	不任教	不任教	大专	本科	外语	其他	师范	县城	大专院校	初中	小学及以下	中学二级	0	unhealthy	10	2	3	1	2	0	1	1.66667
12559	乡/村	男	汉族	0个子女	已婚	31	2007	11	12	1	1	不任教	不任教	任教	不任教	不任教	不任教	不任教	不任教	不任教	不任教	不任教	不任教	不任教	不任教	不任教	不任教	不任教	不任教	大专	本科	外语	外语	师范	省会城市	大专院校	初中	小学及以下	中学一级	0	very healthy	12	4	4	1	1	1	5	3.33333
12567	镇	女	汉族	2个子女	已婚	44	1999	19	10	1	1	不任教	不任教	任教	不任教	不任教	不任教	不任教	不任教	不任教	不任教	不任教	不任教	不任教	不任教	不任教	不任教	不任教	不任教	大专	本科	外语	外语	师范	地级城市	大专院校	小学及以下	小学及以下	中学一级	1	unhealthy	10	2	8	1	2	1	5	3.66667
12664	镇	女	汉族	0个子女	未婚	29	2011	7	17	2	1	不任教	不任教	任教	不任教	不任教	不任教	不任教	不任教	不任教	不任教	不任教	不任教	不任教	不任教	不任教	不任教	不任教	不任教	本科	本科	外语	外语	非师范	省会城市	独立学院/民办本科	本科	大专	中学二级	0	healthy	6	4	8	2	1	0	2	3
8869	镇	女	汉族	1个子女	已婚	28	2012	6	17	1	2	不任教	不任教	任教	不任教	不任教	不任教	不任教	不任教	不任教	任教	不任教	不任教	不任教	不任教	不任教	不任教	不任教	不任教	本科	本科	外语	外语	师范	省会城市	省属一般高校	小学及以下	小学及以下	中学二级	0	healthy	12	2	2	1	1	0	2	3.33333
8971	镇	女	汉族	0个子女	未婚	29	2012	6	18	1	1	不任教	不任教	任教	不任教	不任教	不任教	不任教	不任教	不任教	不任教	不任教	不任教	不任教	不任教	不任教	不任教	不任教	不任教	大专	研究生	外语	教育学	师范	地级城市	大专院校	中专/中师	高中	中学二级	0	healthy	8	2	3	1	2	1	6	3
12768	乡/村	女	汉族	1个子女	已婚	43	1997	21	6	1	1	不任教	不任教	任教	不任教	不任教	不任教	不任教	不任教	不任教	不任教	不任教	不任教	不任教	不任教	不任教	不任教	不任教	不任教	大专	本科	外语	外语	师范	镇	大专院校	高中	中专/中师	中学一级	0	very healthy	8	2	3	1	3	1	5	5
12818	镇	女	汉族	0个子女	已婚	27	2015	3	18	1	1	不任教	不任教	任教	不任教	不任教	不任教	不任教	不任教	不任教	不任教	不任教	不任教	不任教	不任教	不任教	不任教	不任教	不任教	本科	本科	外语	外语	非师范	地级城市	独立学院/民办本科	高中	高中	中学二级	0	very healthy	11	1	4	2	1	4	3	2.33333
12864	镇	女	汉族	2个子女	已婚	41	2001	17	10	1	1	不任教	不任教	任教	不任教	不任教	不任教	不任教	不任教	不任教	不任教	不任教	不任教	不任教	不任教	不任教	不任教	不任教	不任教	大专	本科	外语	外语	师范	地级城市	大专院校	初中	初中	中学二级	0	moderate	10	1	8	1	4	2	2	1.33333
9192	镇	男	汉族	3个以上子女	已婚	48	1994	24	15	1	1	不任教	不任教	任教	不任教	不任教	不任教	不任教	不任教	不任教	不任教	不任教	不任教	不任教	不任教	不任教	不任教	不任教	不任教	大专	大专	外语	外语	师范	地级城市	大专院校	高中	小学及以下	中学一级	1	healthy	8	2	3	3	3	2	4	4
9224	镇	女	汉族	2个子女	已婚	43	2000	18	20	1	1	不任教	不任教	任教	不任教	不任教	不任教	不任教	不任教	不任教	不任教	不任教	不任教	不任教	不任教	不任教	不任教	不任教	不任教	大专	本科	外语	外语	师范	地级城市	大专院校	高中	小学及以下	中学一级	0	moderate	10	2	6	1	3	1	3	3.66667
9261	县城	女	汉族	1个子女	已婚	51	1987	31	12	1	1	不任教	不任教	任教	不任教	不任教	不任教	不任教	不任教	不任教	不任教	不任教	不任教	不任教	不任教	不任教	不任教	不任教	不任教	大专	本科	外语	外语	师范	地级城市	大专院校	中专/中师	小学及以下	中学一级	0	moderate	2	6	6	1	1	1	5	2.33333
9281	县城	女	汉族	1个子女	已婚	47	1996	22	23	1	1	不任教	不任教	任教	不任教	不任教	不任教	不任教	不任教	不任教	不任教	不任教	不任教	不任教	不任教	不任教	不任教	不任教	不任教	大专	本科	外语	外语	师范	省会城市	大专院校	大专	小学及以下	中学二级	0	moderate	12	2	4	1	1	4	4	3
9307	镇	女	汉族	1个子女	已婚	34	2006	12	12	1	1	不任教	不任教	任教	不任教	不任教	不任教	不任教	不任教	不任教	不任教	不任教	不任教	不任教	不任教	不任教	不任教	不任教	不任教	大专	本科	外语	外语	师范	省会城市	大专院校	初中	小学及以下	中学二级	0	very healthy	6	4	2	1	2	2	6	3
9344	镇	女	汉族	1个子女	已婚	33	2009	9	20	1	1	不任教	不任教	任教	不任教	不任教	不任教	不任教	不任教	不任教	不任教	不任教	不任教	不任教	不任教	不任教	不任教	不任教	不任教	本科	本科	外语	外语	师范	省会城市	省属一般高校	初中	初中	中学二级	0	healthy	6	7	6	5	2	6	2	1
12955	镇	女	汉族	0个子女	未婚	30	2011	7	24	1	1	不任教	不任教	任教	不任教	不任教	不任教	不任教	不任教	不任教	不任教	不任教	不任教	不任教	不任教	不任教	不任教	不任教	不任教	本科	本科	外语	外语	师范	省会城市	独立学院/民办本科	高中	小学及以下	中学二级	0	very healthy	4	6	10	1	1	0	2	3.33333
13017	镇	女	汉族	1个子女	已婚	50	1990	28	16	1	1	不任教	不任教	任教	不任教	不任教	不任教	不任教	不任教	不任教	不任教	不任教	不任教	不任教	不任教	不任教	不任教	不任教	不任教	大专	本科	外语	外语	师范	省会城市	大专院校	初中	初中	中学一级	1	unhealthy	12	3	8		3	4	1	2.66667
9583	县城	女	汉族	0个子女	未婚	29	2011	7	16	1	1	不任教	不任教	任教	不任教	不任教	不任教	不任教	不任教	不任教	不任教	不任教	不任教	不任教	不任教	不任教	不任教	不任教	不任教	大专	本科	外语	外语	师范	地级城市	大专院校	小学及以下	小学及以下	中学二级	0	healthy	9	0	4	1	2	1	3	2.66667
9706	乡/村	女	汉族	1个子女	已婚	30	2012	6	10	1	1	不任教	不任教	任教	不任教	不任教	不任教	不任教	不任教	不任教	不任教	不任教	不任教	不任教	不任教	不任教	不任教	不任教	不任教	本科	本科	外语	外语	师范	地级城市	省属一般高校	高中	小学及以下	中学二级	0	healthy	10	6	5	1	3	1	4	4
9714	镇	女	汉族	1个子女	已婚	28	2015	3	27	2	2	不任教	不任教	任教	不任教	不任教	不任教	不任教	不任教	不任教	不任教	不任教	不任教	不任教	不任教	不任教	不任教	不任教	任教	本科	本科	外语	外语	师范	地级城市	省属一般高校	高中	初中	未评职称	1	healthy	8	2	4	4	2	2	3	5
9857	县城	女	汉族	0个子女	已婚	33	2009	9	21	1	1	不任教	不任教	任教	不任教	不任教	不任教	不任教	不任教	不任教	不任教	不任教	不任教	不任教	不任教	不任教	不任教	不任教	不任教	本科	本科	外语	外语	非师范	地级城市	省属一般高校	大专	初中	中学二级	0	very healthy	10	2	2	2	2	2	6	1
9884	县城	女	汉族	1个子女	已婚	37	2003	15	26	1	1	不任教	不任教	任教	不任教	不任教	不任教	不任教	不任教	不任教	不任教	不任教	不任教	不任教	不任教	不任教	不任教	不任教	不任教	大专	本科	外语	外语	师范	地级城市	大专院校	高中	高中	中学二级	1	unhealthy	9	1	2		1	1	5	4.33333
9936	县城	女	汉族	0个子女	未婚	28	2014	4	22	1	1	不任教	不任教	任教	不任教	不任教	不任教	不任教	不任教	不任教	不任教	不任教	不任教	不任教	不任教	不任教	不任教	不任教	不任教	本科	本科	外语	外语	师范	地级城市	省属一般高校	高中	初中	中学二级	0	healthy	10	1	10	1	1		7	4
9971	镇	女	少数民族	0个子女	未婚	26	2015	3	14	2	1	不任教	不任教	任教	不任教	不任教	不任教	不任教	不任教	不任教	不任教	不任教	不任教	不任教	不任教	不任教	不任教	不任教	不任教	本科	本科	外语	外语	非师范	地级城市	省属一般高校	初中	初中	中学二级	0	healthy	8	2	4	1	1	1	1	2.33333
9973	县城	女	汉族	1个子女	已婚	35	2004	14	12	1	1	不任教	不任教	任教	不任教	不任教	不任教	不任教	不任教	不任教	不任教	不任教	不任教	不任教	不任教	不任教	不任教	不任教	不任教	本科	本科	外语	外语	师范	地级城市	大专院校	高中	高中	中学一级	0	very healthy	10	2	3	1	1	1	5	3
10068	县城	女	汉族	1个子女	已婚	44	1996	22	21	1	1	不任教	不任教	任教	不任教	不任教	不任教	不任教	不任教	不任教	不任教	不任教	不任教	不任教	不任教	不任教	不任教	不任教	不任教	大专	本科	外语	外语	师范	地级城市	大专院校	初中	小学及以下	中学高级	0	moderate	5	2	7	2	1	1	3	3
10077	镇	女	汉族	0个子女	未婚	28	2013	5	10	1	1	不任教	不任教	任教	不任教	不任教	不任教	不任教	不任教	不任教	不任教	不任教	不任教	不任教	不任教	不任教	不任教	不任教	不任教	本科	本科	外语	外语	非师范	省会城市	省属一般高校	初中	初中	中学三级	0	very healthy	8	2	3	1	3	1	3	4.33333
13198	镇	女	汉族	1个子女	离异/丧偶	29	2011	7	13	1	2	不任教	不任教	任教	不任教	不任教	不任教	不任教	不任教	不任教	任教	不任教	不任教	不任教	不任教	不任教	不任教	不任教	不任教	本科	本科	外语	外语	师范	省会城市	省属一般高校	小学及以下	小学及以下	中学二级	0	healthy	14	2	6	2	3	3	7	3.66667
13205	县城	女	汉族	1个子女	已婚	43	1999	19	6	1	1	不任教	不任教	任教	不任教	不任教	不任教	不任教	不任教	不任教	不任教	不任教	不任教	不任教	不任教	不任教	不任教	不任教	不任教	大专	本科	外语	外语	师范	地级城市	大专院校	初中	小学及以下	中学一级	0	healthy	10	1	4	1	1	3	1	1.66667
10184	镇	女	汉族	1个子女	已婚	28	2014	4	24	1	1	不任教	不任教	任教	不任教	不任教	不任教	不任教	不任教	不任教	不任教	不任教	不任教	不任教	不任教	不任教	不任教	不任教	不任教	大专	大专	外语	外语	师范	地级城市	独立学院/民办本科	初中	不清楚	中学二级	0	healthy	6	3	2	1	1	1	6	4.33333
10208	镇	女	汉族	2个子女	已婚	36	2003	15	24	2	1	不任教	不任教	任教	不任教	不任教	不任教	不任教	不任教	不任教	不任教	不任教	不任教	不任教	不任教	不任教	不任教	不任教	不任教	大专	大专	外语	外语	师范	地级城市	大专院校	不清楚	不清楚	中学二级	0	healthy	9	2	8	1	3	43132	3	5
10221	县城	女	汉族	1个子女	已婚	51	1989	29	6	1	1	不任教	不任教	任教	不任教	不任教	不任教	不任教	不任教	不任教	不任教	不任教	不任教	不任教	不任教	不任教	不任教	不任教	不任教	大专	本科	外语	外语	师范	地级城市	大专院校	初中	初中	中学一级	0	moderate	1	2	3	1	1	1	3	3.33333
10246	镇	男	汉族	1个子女	已婚	54	1985	33	22	1	1	不任教	不任教	任教	不任教	不任教	不任教	不任教	不任教	不任教	不任教	不任教	不任教	不任教	不任教	不任教	不任教	不任教	不任教	本科	本科	外语	外语	师范	省会城市	省属一般高校	初中	小学及以下	中学高级	0	healthy	4	2	6	1	1	1	5	4.66667
10257	县城	女	汉族	1个子女	已婚	51	1989	29	6	1	1	不任教	不任教	任教	不任教	不任教	不任教	不任教	不任教	不任教	不任教	不任教	不任教	不任教	不任教	不任教	不任教	不任教	不任教	大专	本科	外语	外语	师范	地级城市	大专院校	初中	小学及以下	中学一级	0	moderate	1	2	3	1	1	1	5	3.66667
10272	镇	女	汉族	1个子女	已婚	30	2012	6	11	1	1	不任教	不任教	任教	不任教	不任教	不任教	不任教	不任教	不任教	不任教	不任教	不任教	不任教	不任教	不任教	不任教	不任教	不任教	本科	本科	外语	外语	非师范	省会城市	省属一般高校	高中	小学及以下	中学二级	0	healthy	9	2	4	1	1	1	3	3.66667
10275	镇	女	汉族	0个子女	未婚	24	2014	4	21	1	1	不任教	不任教	任教	不任教	不任教	不任教	不任教	不任教	不任教	不任教	不任教	不任教	不任教	不任教	不任教	不任教	不任教	不任教	本科	本科	外语	外语	非师范	地级城市	独立学院/民办本科	高中	初中	中学二级	0	moderate	10	2	4	1	1	1	3	3.33333
10298	镇	女	汉族	0个子女	未婚	26	2015	3	18	1	1	不任教	不任教	任教	不任教	不任教	不任教	不任教	不任教	不任教	不任教	不任教	不任教	不任教	不任教	不任教	不任教	不任教	不任教	本科	本科	外语	外语	师范	地级城市	省属一般高校	高中	初中	中学二级	1	very healthy	10	3	4	2	2	2	5	4
10333	镇	女	汉族	0个子女	未婚	22	2016	2	15	1	1	不任教	不任教	任教	不任教	不任教	不任教	不任教	不任教	不任教	不任教	不任教	不任教	不任教	不任教	不任教	不任教	不任教	不任教	大专	大专	外语	外语	师范	县城	大专院校	高中	初中	未评职称	0	healthy	8	1	3	1		0	4	3.66667
10359	镇	男	汉族	1个子女	已婚	48	1992	26	19	1	1	不任教	不任教	任教	不任教	不任教	不任教	不任教	不任教	不任教	不任教	不任教	不任教	不任教	不任教	不任教	不任教	不任教	不任教	本科	本科	外语	汉语言文学	师范	省会城市	省属一般高校	初中	初中	中学一级	1	healthy	12	4	6	1	1	4	4	4
10374	镇	女	少数民族	1个子女	已婚	47	1989	29	12	1	1	不任教	不任教	任教	不任教	不任教	不任教	不任教	不任教	不任教	不任教	不任教	不任教	不任教	不任教	不任教	不任教	不任教	不任教	大专	大专	外语	外语	师范	地级城市	大专院校	小学及以下	小学及以下	中学二级	0	healthy	10	8	2	2	2	2	1	4
10390	镇	男	汉族	1个子女	已婚	36	2006	12	10	1	1	不任教	不任教	任教	不任教	不任教	不任教	不任教	不任教	不任教	不任教	不任教	不任教	不任教	不任教	不任教	不任教	不任教	不任教	大专	大专	外语	外语	师范	地级城市	大专院校	初中	小学及以下	中学二级	2	moderate	12	2	3	6	1	2	1	1.66667
13953	乡/村	女	汉族	2个子女	已婚	28	2011	7	16	1	2	不任教	不任教	任教	不任教	不任教	不任教	不任教	不任教	不任教	不任教	不任教	不任教	不任教	不任教	不任教	不任教	不任教	任教	大专	本科	外语	外语	非师范	省会城市	大专院校	中专/中师	高中	中学二级	0	healthy	11	3	3	1			3	4.33333
14010	镇	女	汉族	0个子女	已婚	27	2015	3	17	1	1	不任教	不任教	任教	不任教	不任教	不任教	不任教	不任教	不任教	不任教	不任教	不任教	不任教	不任教	不任教	不任教	不任教	不任教	本科	本科	外语	外语	师范	地级城市	省属重点高校	初中	小学及以下	未评职称	0	moderate	15	4	4	4	1	2	5	3
10549	镇	女	汉族	0个子女	已婚	29	2012	6	12	1	1	不任教	不任教	任教	不任教	不任教	不任教	不任教	不任教	不任教	不任教	不任教	不任教	不任教	不任教	不任教	不任教	不任教	不任教	本科	本科	外语	外语	师范	省会城市	独立学院/民办本科	初中	初中	中学二级	0	unhealthy	15	2	8	1	2	1	1	2.33333
10614	县城	女	汉族	2个子女	已婚	35	2006	12	16	1	1	不任教	不任教	任教	不任教	不任教	不任教	不任教	不任教	不任教	不任教	不任教	不任教	不任教	不任教	不任教	不任教	不任教	不任教	大专	本科	外语	外语	师范	地级城市	大专院校	高中	高中	中学二级	0	moderate	9	2	2	1	2	1	4	2
10615	乡/村	女	汉族	2个子女	已婚	31	2012	6	18	1	1	不任教	不任教	任教	不任教	不任教	不任教	不任教	不任教	不任教	不任教	不任教	不任教	不任教	不任教	不任教	不任教	不任教	不任教	本科	本科	外语	外语	非师范	省会城市	省属一般高校	小学及以下	小学及以下	中学二级	0	healthy	8	2	5	1	2	3	1	3
10642	镇	女	汉族	1个子女	已婚	42	1998	20	18	1	1	不任教	不任教	任教	不任教	不任教	不任教	不任教	不任教	不任教	不任教	不任教	不任教	不任教	不任教	不任教	不任教	不任教	不任教	大专	本科	外语	外语	师范	省会城市	大专院校	初中	小学及以下	中学一级	0	healthy	10	2	5	2	2	1	2	5
10721	乡/村	女	汉族	0个子女	未婚	26	2016	2	15	1	1	不任教	不任教	任教	不任教	不任教	不任教	不任教	不任教	不任教	不任教	不任教	不任教	不任教	不任教	不任教	不任教	不任教	不任教	本科	本科	外语	外语	非师范	地级城市	省属一般高校	初中	小学及以下	未评职称	0	very healthy	7	3	2	3	1	2	2	3
10747	乡/村	女	汉族	0个子女	未婚	25	2016	2	13	2	1	不任教	不任教	任教	不任教	不任教	不任教	不任教	不任教	不任教	不任教	不任教	不任教	不任教	不任教	不任教	不任教	不任教	不任教	本科	本科	外语	外语	师范	地级城市	省属一般高校	大专	小学及以下	未评职称	0	moderate	10	2	4	4			5	1.66667
10779	镇	女	汉族	1个子女	已婚	49	1999	19	12	1	2	不任教	不任教	任教	不任教	不任教	不任教	不任教	不任教	不任教	不任教	不任教	不任教	不任教	不任教	不任教	不任教	不任教	任教	大专	本科	外语	外语	师范	地级城市	省属一般高校	不清楚	小学及以下	中学一级	0	unhealthy	10	2	5	1	1	1	1	4
14048	镇	女	汉族	1个子女	已婚	40	2002	16	19	1	1	不任教	不任教	任教	不任教	不任教	不任教	不任教	不任教	不任教	不任教	不任教	不任教	不任教	不任教	不任教	不任教	不任教	不任教	大专	本科	外语	外语	师范	地级城市	大专院校	不清楚	小学及以下	中学二级	0	moderate	12	2	2	2	2	2	10	3
10891	乡/村	女	汉族	2个子女	已婚	39	1999	19	12	1	1	不任教	不任教	任教	不任教	不任教	不任教	不任教	不任教	不任教	不任教	不任教	不任教	不任教	不任教	不任教	不任教	不任教	不任教	大专	本科	外语	外语	师范	地级城市	独立学院/民办本科	中专/中师	小学及以下	中学一级	0	unhealthy	16	2	5	2	2	1	5	2.66667
11011	乡/村	男	汉族	1个子女	已婚	44	1997	21	19	2	1	不任教	不任教	任教	不任教	不任教	不任教	不任教	不任教	不任教	不任教	不任教	不任教	不任教	不任教	不任教	不任教	不任教	不任教	大专	本科	外语	外语	师范	地级城市	大专院校	小学及以下	小学及以下	中学一级	0	moderate	10	1	4	2	3	1	1	2.33333
11102	镇	女	汉族	1个子女	已婚	31	2007	11	12	1	1	不任教	不任教	任教	不任教	不任教	不任教	不任教	不任教	不任教	不任教	不任教	不任教	不任教	不任教	不任教	不任教	不任教	不任教	大专	大专	外语	外语	非师范	省会城市	独立学院/民办本科	高中	高中	中学二级	1	healthy	15	5	10	2	2	2	1	1.66667
11109	镇	女	汉族	1个子女	已婚	26	2017	1	16	1	1	不任教	不任教	任教	不任教	不任教	不任教	不任教	不任教	不任教	不任教	不任教	不任教	不任教	不任教	不任教	不任教	不任教	不任教	本科	本科	外语	外语	非师范	镇	省属一般高校	初中	初中	中学三级	0	healthy	10	2	2	1	1	1	5	3.33333
14110	镇	女	汉族	0个子女	已婚	27	2015	3	18	1	1	不任教	不任教	任教	不任教	不任教	不任教	不任教	不任教	不任教	不任教	不任教	不任教	不任教	不任教	不任教	不任教	不任教	不任教	本科	本科	外语	外语	非师范	地级城市	独立学院/民办本科	高中	高中	中学二级	0	very healthy	12	2	4	2	2	3	4	3.33333
11390	镇	女	汉族	2个子女	已婚	38	2003	15	15	1	1	不任教	不任教	任教	不任教	不任教	不任教	不任教	不任教	不任教	不任教	不任教	不任教	不任教	不任教	不任教	不任教	不任教	不任教	大专	本科	外语	外语	师范	地级城市	大专院校	小学及以下	小学及以下	中学二级	0	very healthy	8	2	3	2	1	1	1	3.33333
11494	镇	女	汉族	0个子女	未婚	22	2018	0	12	1	1	不任教	不任教	任教	不任教	不任教	不任教	不任教	不任教	不任教	不任教	不任教	不任教	不任教	不任教	不任教	不任教	不任教	不任教	本科	本科	外语	外语	非师范	省会城市	省属一般高校	初中	小学及以下	未评职称	0	very healthy	7	2	2	1	2	2	7	4.33333
11615	镇	女	汉族	1个子女	已婚	50	1992	26	9	1	1	不任教	不任教	任教	不任教	不任教	不任教	不任教	不任教	不任教	不任教	不任教	不任教	不任教	不任教	不任教	不任教	不任教	不任教	大专	本科	外语	外语	师范	省会城市	省属重点高校	初中	初中	中学一级	0	moderate	10	2	8	1	2	2	2	3.33333
11685	镇	女	汉族	0个子女	已婚	29	2013	5	12	2	1	不任教	不任教	任教	不任教	不任教	不任教	不任教	不任教	不任教	不任教	不任教	不任教	不任教	不任教	不任教	不任教	不任教	不任教	本科	本科	外语	外语	非师范	地级城市	省属一般高校	高中	初中	中学二级	0	moderate	8	2	6	0	1	1	5	2.66667
11793	镇	女	汉族	1个子女	已婚	35	2004	14	20	1	1	不任教	不任教	任教	不任教	不任教	不任教	不任教	不任教	不任教	不任教	不任教	不任教	不任教	不任教	不任教	不任教	不任教	不任教	大专	本科	外语	外语	师范	省会城市	大专院校	初中	初中	中学二级	1	moderate	8	1	2	1	1	1	6	3.66667
11808	镇	女	汉族	1个子女	已婚	32	2009	9	12	2	1	不任教	不任教	任教	不任教	不任教	不任教	不任教	不任教	不任教	不任教	不任教	不任教	不任教	不任教	不任教	不任教	不任教	不任教	本科	本科	外语	外语	师范	地级城市	省属一般高校	初中	小学及以下	中学二级	0	very healthy	8	2	2	1	2	1	5	4.66667
11889	乡/村	女	汉族	0个子女	未婚	27	2015	3	18	3	2	不任教	不任教	任教	不任教	任教	不任教	不任教	不任教	不任教	不任教	不任教	不任教	不任教	不任教	不任教	不任教	不任教	不任教	本科	本科	外语	外语	师范	省会城市	独立学院/民办本科	高中	初中	未评职称	0	very healthy	8	2	4	1	2	3	3	4.33333
11899	镇	女	汉族	0个子女	未婚	25	2016	2	12	1	1	不任教	不任教	任教	不任教	不任教	不任教	不任教	不任教	不任教	不任教	不任教	不任教	不任教	不任教	不任教	不任教	不任教	不任教	大专	大专	外语	外语	师范	省会城市	大专院校	初中	小学及以下	未评职称	0	healthy	10	2	4	1	2	1	3	4
11964	镇	男	汉族	1个子女	已婚	45	1995	23	12	2	1	不任教	不任教	任教	不任教	不任教	不任教	不任教	不任教	不任教	不任教	不任教	不任教	不任教	不任教	不任教	不任教	不任教	不任教	大专	本科	外语	外语	师范	地级城市	大专院校	高中	小学及以下	中学一级	1	very healthy	8		3		3	1	4	2.33333
11987	镇	女	汉族	1个子女	已婚	46	1990	28	13	1	1	不任教	不任教	任教	不任教	不任教	不任教	不任教	不任教	不任教	不任教	不任教	不任教	不任教	不任教	不任教	不任教	不任教	不任教	大专	本科	外语	外语	师范	地级城市	大专院校	高中	小学及以下	中学高级	0	healthy	8	2	2	1	1	1	1	2.33333
12005	镇	女	汉族	2个子女	已婚	39	2001	17	10	1	1	不任教	不任教	任教	不任教	不任教	不任教	不任教	不任教	不任教	不任教	不任教	不任教	不任教	不任教	不任教	不任教	不任教	不任教	大专	本科	外语	外语	师范	地级城市	大专院校	小学及以下	小学及以下	中学一级	0	moderate	8	1	4	2	2	0	3	3.33333
12018	镇	女	汉族	0个子女	未婚	26	2016	2	14	2	3	不任教	不任教	任教	不任教	不任教	不任教	不任教	不任教	不任教	任教	不任教	不任教	不任教	不任教	不任教	不任教	不任教	任教	本科	本科	外语	外语	师范	省会城市	省属一般高校	高中	小学及以下	中学二级	1	healthy	15	3	2	1	3	3	6	3
12029	镇	女	少数民族	1个子女	已婚	42	1996	22	12	1	1	不任教	不任教	任教	不任教	不任教	不任教	不任教	不任教	不任教	不任教	不任教	不任教	不任教	不任教	不任教	不任教	不任教	不任教	大专	本科	外语	外语	师范	省会城市	大专院校	初中	初中	中学一级	0	moderate	10	8	3	2	2	1	4	4
12060	乡/村	男	汉族	1个子女	已婚	44	1997	21	10	1	2	不任教	不任教	任教	不任教	不任教	不任教	不任教	不任教	不任教	不任教	任教	不任教	不任教	不任教	不任教	不任教	不任教	不任教	大专	本科	外语	外语	师范	地级城市	大专院校	初中	小学及以下	中学一级	2	moderate	7	3	2	1	1	2	6	2
12094	镇	女	汉族	1个子女	已婚	29	2011	7	10	1	1	不任教	不任教	任教	不任教	不任教	不任教	不任教	不任教	不任教	不任教	不任教	不任教	不任教	不任教	不任教	不任教	不任教	不任教	本科	本科	外语	外语	师范	地级城市	省属一般高校	高中	初中	中学二级	0	very healthy	8			1		0	4	4.33333
12143	镇	男	汉族	1个子女	已婚	50	1988	30	14	1	1	不任教	不任教	任教	不任教	不任教	不任教	不任教	不任教	不任教	不任教	不任教	不任教	不任教	不任教	不任教	不任教	不任教	不任教	大专	本科	外语	外语	师范	省会城市	大专院校	中专/中师	初中	中学一级	0	moderate	8	1	5	3	1	1	3	5
12166	镇	男	汉族	1个子女	已婚	45	1997	21	6	1	2	不任教	不任教	任教	不任教	任教	不任教	不任教	不任教	不任教	不任教	不任教	不任教	不任教	不任教	不任教	不任教	不任教	不任教	大专	本科	外语	外语	师范	地级城市	大专院校	不清楚	小学及以下	中学高级	0	healthy	11	3	7	2	1	1	5	4.33333
12236	乡/村	女	汉族	0个子女	未婚	27	2014	4	6	2	1	不任教	不任教	任教	不任教	不任教	不任教	不任教	不任教	不任教	不任教	不任教	不任教	不任教	不任教	不任教	不任教	不任教	不任教	本科	本科	外语	外语	非师范	地级城市	省属一般高校	初中	小学及以下	中学二级	0	healthy	6	2	2	1	1	0	5	4
12332	镇	女	汉族	0个子女	未婚	24	2015	3	13	2	1	不任教	不任教	任教	不任教	不任教	不任教	不任教	不任教	不任教	不任教	不任教	不任教	不任教	不任教	不任教	不任教	不任教	不任教	本科	本科	外语	外语	师范	地级城市	省属一般高校	中专/中师	小学及以下	未评职称	0	healthy	8	2	2	1	2	1	6	3.33333
12336	镇	男	汉族	2个子女	已婚	33	2006	12	15	1	1	不任教	不任教	任教	不任教	不任教	不任教	不任教	不任教	不任教	不任教	不任教	不任教	不任教	不任教	不任教	不任教	不任教	不任教	大专	本科	外语	外语	师范	地级城市	大专院校	小学及以下	小学及以下	中学二级	0	healthy	3	2	2	2	1	1	5	4
12388	镇	女	汉族	0个子女	未婚	27	2014	4	20	1	1	不任教	不任教	任教	不任教	不任教	不任教	不任教	不任教	不任教	不任教	不任教	不任教	不任教	不任教	不任教	不任教	不任教	不任教	本科	本科	外语	外语	非师范	省会城市	独立学院/民办本科	高中	高中	中学二级	0	unhealthy	13	3	6	3	2	2	1	1
12438	乡/村	女	汉族	2个子女	已婚	29	2012	6	13	1	1	不任教	不任教	任教	不任教	不任教	不任教	不任教	不任教	不任教	不任教	不任教	不任教	不任教	不任教	不任教	不任教	不任教	不任教	大专	大专	外语	外语	师范	地级城市	大专院校	小学及以下	小学及以下	中学二级	0	healthy	4	3	2	1	3	1	2	3
12494	镇	女	汉族	0个子女	未婚	27	2014	4	20	1	1	不任教	不任教	任教	不任教	不任教	不任教	不任教	不任教	不任教	不任教	不任教	不任教	不任教	不任教	不任教	不任教	不任教	不任教	本科	本科	外语	外语	非师范	省会城市	省属一般高校	高中	高中	中学二级	0	moderate	12	4	1		1		1	1
12498	乡/村	男	汉族	1个子女	已婚	42	2001	17	9	1	1	不任教	不任教	任教	不任教	不任教	不任教	不任教	不任教	不任教	不任教	不任教	不任教	不任教	不任教	不任教	不任教	不任教	不任教	大专	本科	外语	外语	师范	地级城市	大专院校	小学及以下	小学及以下	中学高级	1	moderate	12	6	3	2	1	2	5	4.33333
14213	镇	女	汉族	2个子女	已婚	50	1990	28	14	1	1	不任教	不任教	任教	不任教	不任教	不任教	不任教	不任教	不任教	不任教	不任教	不任教	不任教	不任教	不任教	不任教	不任教	不任教	大专	本科	外语	外语	非师范	省会城市	独立学院/民办本科	中专/中师	初中	中学高级	0	moderate	12	3	2	2	1	1	4	2.66667
14344	县城	男	汉族	1个子女	离异/丧偶	39	2004	14	10	1	1	不任教	不任教	任教	不任教	不任教	不任教	不任教	不任教	不任教	不任教	不任教	不任教	不任教	不任教	不任教	不任教	不任教	不任教	大专	本科	外语	外语	师范	地级城市	省属一般高校	小学及以下	小学及以下	中学二级	1	healthy	10	16	5	8	6	5	4	2.33333
14504	乡/村	男	汉族	1个子女	已婚	44	1995	23	12	1	1	不任教	不任教	任教	不任教	不任教	不任教	不任教	不任教	不任教	不任教	不任教	不任教	不任教	不任教	不任教	不任教	不任教	不任教	大专	本科	外语	教育学	师范	地级城市	省属一般高校	初中	小学及以下	中学一级	1	healthy	8	1	1	1	1	1	6	3
14586	镇	女	汉族	1个子女	已婚	29	2011	7	10	1	1	不任教	不任教	任教	不任教	不任教	不任教	不任教	不任教	不任教	不任教	不任教	不任教	不任教	不任教	不任教	不任教	不任教	不任教	本科	本科	外语	外语	师范	镇	省属一般高校	小学及以下	初中	中学二级	0	very healthy	5	2	2	2	2	2	5	3.33333
14698	镇	女	汉族	1个子女	已婚	33	2009	9	12	2	1	不任教	不任教	任教	不任教	不任教	不任教	不任教	不任教	不任教	不任教	不任教	不任教	不任教	不任教	不任教	不任教	不任教	不任教	大专	大专	外语	外语	师范	地级城市	中师	初中	小学及以下	中学二级	0	very healthy	9	1	6	1		0	5	3.33333
14730	镇	女	汉族	2个子女	已婚	41	1997	21	10	2	2	不任教	不任教	任教	不任教	不任教	不任教	不任教	不任教	不任教	不任教	不任教	不任教	不任教	不任教	不任教	不任教	不任教	任教	大专	本科	外语	外语	师范	地级城市	大专院校	中专/中师	初中	中学高级	0	moderate	9	2	5	1	2	1	5	3
14755	乡/村	女	汉族	2个子女	已婚	30	2011	7	20	1	1	不任教	不任教	任教	不任教	不任教	不任教	不任教	不任教	不任教	不任教	不任教	不任教	不任教	不任教	不任教	不任教	不任教	不任教	大专	大专	外语	外语	师范	地级城市	大专院校	初中	初中	中学二级	0	very healthy	12	4	2	2	2	1	7	3.66667
14762	乡/村	女	汉族	1个子女	已婚	29	2013	5	10	1	1	不任教	不任教	任教	不任教	不任教	不任教	不任教	不任教	不任教	不任教	不任教	不任教	不任教	不任教	不任教	不任教	不任教	不任教	本科	本科	外语	外语	非师范	地级城市	省属一般高校	初中	初中	中学二级	0	very healthy	10	3	8	1	3	0	4	4
14796	镇	女	汉族	0个子女	未婚	25	2016	2	10	1	1	不任教	不任教	任教	不任教	不任教	不任教	不任教	不任教	不任教	不任教	不任教	不任教	不任教	不任教	不任教	不任教	不任教	不任教	本科	本科	外语	外语	师范	省会城市	省属一般高校	高中	初中	未评职称	0	healthy	8	0	4	0	0	0	1	1
14814	镇	女	汉族	2个子女	已婚	35	2006	12	20	1	1	不任教	不任教	任教	不任教	不任教	不任教	不任教	不任教	不任教	不任教	不任教	不任教	不任教	不任教	不任教	不任教	不任教	不任教	本科	本科	外语	外语	师范	地级城市	省属一般高校	大专	高中	中学二级	0	healthy	12	2	3	1	2	1	3	2
14860	镇	女	汉族	0个子女	未婚	24	2016	2	10	1	1	不任教	不任教	任教	不任教	不任教	不任教	不任教	不任教	不任教	不任教	不任教	不任教	不任教	不任教	不任教	不任教	不任教	不任教	本科	本科	外语	外语	师范	省会城市	省属重点高校	大专	小学及以下	未评职称	0	healthy	8	1	4	1	2	3	4	4.66667
14878	镇	女	汉族	0个子女	未婚	26	2013	5	15	2	1	不任教	不任教	任教	不任教	不任教	不任教	不任教	不任教	不任教	不任教	不任教	不任教	不任教	不任教	不任教	不任教	不任教	不任教	本科	本科	外语	外语	师范	省会城市	省属一般高校	高中	初中	中学二级	0	healthy	11	3	5	2	2	2	4	2.33333
14922	县城	女	汉族	1个子女	已婚	31	2011	7	12	2	1	不任教	不任教	任教	不任教	不任教	不任教	不任教	不任教	不任教	不任教	不任教	不任教	不任教	不任教	不任教	不任教	不任教	不任教	本科	本科	外语	外语	师范	省会城市	省属一般高校	初中	初中	中学二级	0	moderate	8	3	3	1	2	2	2	3.33333
13235	镇	女	汉族	2个子女	已婚	31	2010	8	12	1	1	不任教	不任教	任教	不任教	不任教	不任教	不任教	不任教	不任教	不任教	不任教	不任教	不任教	不任教	不任教	不任教	不任教	不任教	本科	本科	外语	外语	师范	省会城市	省属重点高校	初中	小学及以下	中学二级	0	healthy	8	2	5	2	1	1	3	3
13256	县城	女	汉族	1个子女	已婚	41	2000	18	15	1	1	不任教	不任教	任教	不任教	不任教	不任教	不任教	不任教	不任教	不任教	不任教	不任教	不任教	不任教	不任教	不任教	不任教	不任教	大专	本科	外语	外语	师范	地级城市	大专院校	初中	小学及以下	中学一级	0	unhealthy	20	14	20	20	20	20	1	1.66667
13308	县城	男	汉族	1个子女	已婚	46	1995	23	20	1	1	不任教	不任教	任教	不任教	不任教	不任教	不任教	不任教	不任教	不任教	不任教	不任教	不任教	不任教	不任教	不任教	不任教	不任教	大专	本科	外语	外语	师范	地级城市	大专院校	小学及以下	小学及以下	中学一级	0	very unhealthy	11	3	7	2	1	1	1	2.33333
13326	县城	女	汉族	1个子女	已婚	36	2003	15	11	2	1	不任教	不任教	任教	不任教	不任教	不任教	不任教	不任教	不任教	不任教	不任教	不任教	不任教	不任教	不任教	不任教	不任教	不任教	大专	本科	外语	外语	师范	省会城市	大专院校	高中	初中	中学一级	0	unhealthy	10	2	2	1	1		5	5
13328	县城	女	汉族	0个子女	未婚	30	2012	6	12	1	1	不任教	不任教	任教	不任教	不任教	不任教	不任教	不任教	不任教	不任教	不任教	不任教	不任教	不任教	不任教	不任教	不任教	不任教	本科	本科	外语	外语	师范	地级城市	省属一般高校	小学及以下	小学及以下	中学二级	0	healthy	11	2	5	3	1	2	3	2.66667
13338	县城	女	汉族	2个子女	已婚	33	2009	9	14	2	1	不任教	不任教	任教	不任教	不任教	不任教	不任教	不任教	不任教	不任教	不任教	不任教	不任教	不任教	不任教	不任教	不任教	不任教	本科	本科	外语	外语	师范	地级城市	省属一般高校	小学及以下	小学及以下	中学二级	0	very healthy	6	2	2	1	1	0	5	4
13367	县城	女	汉族	1个子女	已婚	46	1995	23	12	1	1	不任教	不任教	任教	不任教	不任教	不任教	不任教	不任教	不任教	不任教	不任教	不任教	不任教	不任教	不任教	不任教	不任教	不任教	大专	本科	外语	外语	师范	地级城市	大专院校	小学及以下	小学及以下	中学一级	0	moderate	12	1	8	1	1	2	5	2
13388	县城	女	汉族	0个子女	已婚	29	2015	3	13	1	1	不任教	不任教	任教	不任教	不任教	不任教	不任教	不任教	不任教	不任教	不任教	不任教	不任教	不任教	不任教	不任教	不任教	不任教	本科	研究生	外语	外语	非师范	省会城市	211高校	高中	小学及以下	中学二级	0	very healthy	15	5	3	3	1	1	1	1.33333
13408	县城	女	少数民族	1个子女	已婚	35	2004	14	12	1	1	不任教	不任教	任教	不任教	不任教	不任教	不任教	不任教	不任教	不任教	不任教	不任教	不任教	不任教	不任教	不任教	不任教	不任教	本科	本科	外语	外语	师范	地级城市	省属一般高校	中专/中师	高中	中学一级	1	healthy	11	3	8	1	1	1	1	3
13423	镇	女	汉族	1个子女	已婚	48	1990	28	7	1	1	不任教	不任教	任教	不任教	不任教	不任教	不任教	不任教	不任教	不任教	不任教	不任教	不任教	不任教	不任教	不任教	不任教	不任教	大专	本科	外语	外语	师范	地级城市	大专院校	小学及以下	小学及以下	中学高级	0	moderate	3	2	3	1	2	1	5	3
13433	镇	女	汉族	0个子女	已婚	27	2015	3	12	2	1	不任教	不任教	任教	不任教	不任教	不任教	不任教	不任教	不任教	不任教	不任教	不任教	不任教	不任教	不任教	不任教	不任教	不任教	本科	本科	外语	外语	师范	地级城市	省属一般高校	初中	初中	中学二级	0	healthy	6	2	2	1	2		4	3.66667
13434	镇	女	汉族	0个子女	未婚	24	2014	4	16	2	1	不任教	不任教	任教	不任教	不任教	不任教	不任教	不任教	不任教	不任教	不任教	不任教	不任教	不任教	不任教	不任教	不任教	不任教	本科	本科	外语	外语	师范	地级城市	省属一般高校	本科	高中	中学二级	0	moderate	13	5	3	2	1	2	4	2.66667
13441	县城	男	汉族	1个子女	已婚	50	1995	23	10	1	1	不任教	不任教	任教	不任教	不任教	不任教	不任教	不任教	不任教	不任教	不任教	不任教	不任教	不任教	不任教	不任教	不任教	不任教	大专	本科	外语	外语	师范	地级城市	大专院校	小学及以下	小学及以下	中学高级	1	healthy	10	3	6	2	1	4	3	3.33333
13454	县城	女	汉族	2个子女	已婚	36	2003	15	12	1	1	不任教	不任教	任教	不任教	不任教	不任教	不任教	不任教	不任教	不任教	不任教	不任教	不任教	不任教	不任教	不任教	不任教	不任教	大专	本科	外语	外语	师范	省会城市	大专院校	初中	小学及以下	中学一级	0	very healthy	8	1	2	1	1	0	7	5
13488	县城	女	汉族	1个子女	已婚	40	2001	17	12	1	1	不任教	不任教	任教	不任教	不任教	不任教	不任教	不任教	不任教	不任教	不任教	不任教	不任教	不任教	不任教	不任教	不任教	不任教	大专	本科	外语	外语	师范	省会城市	大专院校	小学及以下	小学及以下	中学一级	0	healthy	10	3	3	2	1	2	2	3.33333
13539	镇	女	汉族	1个子女	已婚	29	2012	6	12	2	1	不任教	不任教	任教	不任教	不任教	不任教	不任教	不任教	不任教	不任教	不任教	不任教	不任教	不任教	不任教	不任教	不任教	不任教	本科	本科	外语	外语	师范	省会城市	省属重点高校	高中	初中	中学二级	0	moderate	9	1	8	1			4	2.66667
13541	县城	男	汉族	2个子女	已婚	36	2004	14	22	1	1	不任教	不任教	任教	不任教	不任教	不任教	不任教	不任教	不任教	不任教	不任教	不任教	不任教	不任教	不任教	不任教	不任教	不任教	本科	本科	外语	外语	师范	省会城市	大专院校	初中	初中	中学一级	1	very healthy	10	4	8	3	2	1	5	3
13558	县城	男	汉族	1个子女	已婚	54	1983	35	12	1	2	不任教	不任教	任教	不任教	不任教	不任教	不任教	不任教	不任教	不任教	不任教	不任教	不任教	不任教	不任教	不任教	不任教	任教	大专	本科	外语	外语	师范	地级城市	大专院校	初中	不清楚	中学高级	0	moderate	8	2	8	1	1	2	5	3.66667
13563	镇	女	汉族	1个子女	已婚	30	2011	7	13	2	2	不任教	不任教	任教	不任教	不任教	不任教	不任教	不任教	不任教	不任教	不任教	不任教	不任教	不任教	不任教	不任教	不任教	任教	大专	本科	外语	外语	师范	省会城市	大专院校	初中	初中	中学二级	0	healthy	8	2	3	1	1	0	3	2
13612	县城	女	汉族	1个子女	已婚	41	1999	19	12	1	1	不任教	不任教	任教	不任教	不任教	不任教	不任教	不任教	不任教	不任教	不任教	不任教	不任教	不任教	不任教	不任教	不任教	不任教	本科	本科	外语	外语	师范	地级城市	大专院校	高中	初中	中学一级	1	moderate	10	2	3	3	1	3	2	2
13621	镇	女	汉族	0个子女	未婚	24	2017	1	13	2	1	不任教	不任教	任教	不任教	不任教	不任教	不任教	不任教	不任教	不任教	不任教	不任教	不任教	不任教	不任教	不任教	不任教	不任教	本科	本科	外语	外语	师范	地级城市	省属一般高校	初中	初中	未评职称	0	healthy	12	2	5	2	2	1	7	3.66667
13635	镇	女	汉族	1个子女	已婚	28	2010	8	12	1	1	不任教	不任教	任教	不任教	不任教	不任教	不任教	不任教	不任教	不任教	不任教	不任教	不任教	不任教	不任教	不任教	不任教	不任教	本科	本科	外语	外语	师范	地级城市	省属一般高校	高中	初中	中学二级	0	very healthy	8	2	6	1	2	0	1	3.66667
13655	镇	女	汉族	1个子女	已婚	27	2012	6	22	2	1	不任教	不任教	任教	不任教	不任教	不任教	不任教	不任教	不任教	不任教	不任教	不任教	不任教	不任教	不任教	不任教	不任教	不任教	本科	本科	外语	外语	非师范	省会城市	省属重点高校	高中	初中	中学二级	0	healthy	4	2	2	1	1	1	5	2
13674	县城	女	汉族	2个子女	已婚	39	2002	16	10	1	1	不任教	不任教	任教	不任教	不任教	不任教	不任教	不任教	不任教	不任教	不任教	不任教	不任教	不任教	不任教	不任教	不任教	不任教	大专	本科	外语	外语	师范	地级城市	大专院校	初中	小学及以下	中学一级	0	very healthy	10	6	6	2	2	2	1	2.66667
13719	县城	女	汉族	1个子女	已婚	30	2010	8	12	1	1	不任教	不任教	任教	不任教	不任教	不任教	不任教	不任教	不任教	不任教	不任教	不任教	不任教	不任教	不任教	不任教	不任教	不任教	本科	本科	外语	外语	师范	地级城市	省属一般高校	初中	初中	中学二级	0	healthy	3	2	3	2	1	1	5	3.66667
13754	镇	女	汉族	1个子女	已婚	30	2011	7	12	1	1	不任教	不任教	任教	不任教	不任教	不任教	不任教	不任教	不任教	不任教	不任教	不任教	不任教	不任教	不任教	不任教	不任教	不任教	本科	本科	外语	外语	非师范	地级城市	独立学院/民办本科	大专	初中	中学二级	0	healthy	8	1	4	1	1	1	5	3.33333
13757	乡/村	女	汉族	1个子女	已婚	28	2013	5	13	2	1	不任教	不任教	任教	不任教	不任教	不任教	不任教	不任教	不任教	不任教	不任教	不任教	不任教	不任教	不任教	不任教	不任教	不任教	本科	本科	外语	外语	非师范	省会城市	省属一般高校	初中	小学及以下	中学一级	0	moderate	13	8	3	1	1	1	1	2.33333
13779	县城	女	汉族	2个子女	已婚	29	2012	6	12	2	1	不任教	不任教	任教	不任教	不任教	不任教	不任教	不任教	不任教	不任教	不任教	不任教	不任教	不任教	不任教	不任教	不任教	不任教	本科	本科	外语	外语	师范	省会城市	省属一般高校	大专	初中	中学二级	0	very healthy	12	4	3	1	1	4	5	3.66667
13798	镇	女	汉族	0个子女	未婚	29	2014	4	14	1	1	不任教	不任教	任教	不任教	不任教	不任教	不任教	不任教	不任教	不任教	不任教	不任教	不任教	不任教	不任教	不任教	不任教	不任教	本科	研究生	外语	外语	非师范	省会城市	省属一般高校	小学及以下	初中	中学一级	0	very healthy	15	3	3	3	2	4	5	3
13878	镇	女	汉族	0个子女	未婚	24	2012	6	8	1	1	不任教	不任教	任教	不任教	不任教	不任教	不任教	不任教	不任教	不任教	不任教	不任教	不任教	不任教	不任教	不任教	不任教	不任教	本科	本科	外语	外语	师范	地级城市	省属一般高校	高中	大专	未评职称	0	unhealthy	14	6	3	4	3	2	1	2.66667
15009	镇	女	汉族	1个子女	已婚	28	2010	8	12	1	1	不任教	不任教	任教	不任教	不任教	不任教	不任教	不任教	不任教	不任教	不任教	不任教	不任教	不任教	不任教	不任教	不任教	不任教	本科	本科	外语	外语	师范	地级城市	省属一般高校	高中	初中	中学二级	0	healthy	8	2	6	1	2	0	1	3.66667
15015	镇	男	汉族	2个子女	已婚	37	2005	13	12	2	1	不任教	不任教	任教	不任教	不任教	不任教	不任教	不任教	不任教	不任教	不任教	不任教	不任教	不任教	不任教	不任教	不任教	不任教	本科	本科	外语	外语	非师范	省会城市	省属重点高校	初中	初中	中学一级	0	unhealthy	10	4	10	2	1	2	2	1.66667
15039	乡/村	女	汉族	1个子女	已婚	42	1999	19	12	1	1	不任教	不任教	任教	不任教	不任教	不任教	不任教	不任教	不任教	不任教	不任教	不任教	不任教	不任教	不任教	不任教	不任教	不任教	大专	本科	外语	外语	师范	省会城市	大专院校	初中	初中	中学二级	0	moderate	6	2	2	1	1	1	2	3
15102	镇	女	汉族	1个子女	已婚	29	2012	6	13	1	1	不任教	不任教	任教	不任教	不任教	不任教	不任教	不任教	不任教	不任教	不任教	不任教	不任教	不任教	不任教	不任教	不任教	不任教	大专	本科	外语	外语	非师范	地级城市	省属一般高校	初中	初中	中学二级	0	healthy	14	4	4	5	3	2	6	3
15294	镇	女	汉族	1个子女	已婚	30	2009	9	12	1	1	不任教	不任教	任教	不任教	不任教	不任教	不任教	不任教	不任教	不任教	不任教	不任教	不任教	不任教	不任教	不任教	不任教	不任教	大专	大专	外语	外语	师范	地级城市	大专院校	高中	小学及以下	未评职称	0	very healthy	8	2	8	1	1	1	6	4.66667
15380	乡/村	女	汉族	1个子女	已婚	28	2011	7	19	1	1	不任教	不任教	任教	不任教	不任教	不任教	不任教	不任教	不任教	不任教	不任教	不任教	不任教	不任教	不任教	不任教	不任教	不任教	大专	本科	外语	教育学	师范	地级城市	大专院校	初中	初中	中学二级	0	healthy	4	3	3	1	1	2	5	3
15384	镇	女	汉族	1个子女	已婚	32	2008	10	12	1	1	不任教	不任教	任教	不任教	不任教	不任教	不任教	不任教	不任教	不任教	不任教	不任教	不任教	不任教	不任教	不任教	不任教	不任教	大专	大专	外语	外语	师范	省会城市	大专院校	高中	高中	未评职称	0	healthy	8	2	1	1	1	1	5	2.66667
14220	镇	女	汉族	1个子女	已婚	28	2012	6	24	1	1	不任教	不任教	任教	不任教	不任教	不任教	不任教	不任教	不任教	不任教	不任教	不任教	不任教	不任教	不任教	不任教	不任教	不任教	本科	本科	外语	外语	师范	省会城市	省属重点高校	小学及以下	不清楚	中学二级	0	healthy	6	2	3	1	3	0	6	4
14224	乡/村	男	汉族	1个子女	已婚	40	1998	20	10	1	1	不任教	不任教	任教	不任教	不任教	不任教	不任教	不任教	不任教	不任教	不任教	不任教	不任教	不任教	不任教	不任教	不任教	不任教	本科	本科	外语	外语	师范	地级城市	独立学院/民办本科	初中	初中	中学一级	0	moderate	8	1	3	1	2	2	5	3
15465	县城	女	汉族	0个子女	未婚	29	2010	8	12	1	1	不任教	不任教	任教	不任教	不任教	不任教	不任教	不任教	不任教	不任教	不任教	不任教	不任教	不任教	不任教	不任教	不任教	不任教	本科	本科	外语	外语	师范	省会城市	省属一般高校	中专/中师	高中	中学二级	0	moderate	7	2	3	2	1	1	4	2.66667
15476	县城	女	汉族	1个子女	已婚	33	2007	11	12	1	1	不任教	不任教	任教	不任教	不任教	不任教	不任教	不任教	不任教	不任教	不任教	不任教	不任教	不任教	不任教	不任教	不任教	不任教	大专	本科	外语	外语	师范	省会城市	省属一般高校	小学及以下	小学及以下	中学二级	0	healthy	9	2	4	2	2	1	2	4.66667
15481	县城	女	汉族	0个子女	未婚	33	2006	12	16	1	1	不任教	不任教	任教	不任教	不任教	不任教	不任教	不任教	不任教	不任教	不任教	不任教	不任教	不任教	不任教	不任教	不任教	不任教	大专	本科	外语	外语	师范	省会城市	省属一般高校	中专/中师	小学及以下	中学二级	0	healthy	10	1	4	6	1	0	5	4.33333
15483	县城	男	汉族	1个子女	已婚	42	2001	17	12	1	1	不任教	不任教	任教	不任教	不任教	不任教	不任教	不任教	不任教	不任教	不任教	不任教	不任教	不任教	不任教	不任教	不任教	不任教	大专	本科	外语	外语	师范	省会城市	省属一般高校	小学及以下	小学及以下	中学一级	0	unhealthy	10	2	6	1	2	2	5	2.33333
15486	县城	女	汉族	1个子女	已婚	35	2005	13	16	1	1	不任教	不任教	任教	不任教	不任教	不任教	不任教	不任教	不任教	不任教	不任教	不任教	不任教	不任教	不任教	不任教	不任教	不任教	大专	本科	外语	外语	师范	地级城市	大专院校	初中	初中	中学二级	0	moderate	10	2	10		1		2	1
15493	县城	女	汉族	1个子女	已婚	32	2005	13	15	1	2	不任教	不任教	任教	不任教	不任教	不任教	不任教	不任教	不任教	任教	不任教	不任教	不任教	不任教	不任教	不任教	不任教	不任教	本科	本科	外语	外语	师范	地级城市	省属一般高校	高中	初中	中学二级	0	moderate	10	2	5	2	2	2	1	2
15528	乡/村	女	少数民族	0个子女	未婚	27	2014	4	14	2	1	不任教	不任教	任教	不任教	不任教	不任教	不任教	不任教	不任教	不任教	不任教	不任教	不任教	不任教	不任教	不任教	不任教	不任教	本科	本科	外语	外语	非师范	地级城市	省属一般高校	高中	高中	中学二级	0	very healthy	9	4	5	2	2	5	4	3
15738	镇	女	汉族	2个子女	已婚	36	2005	13	13	2	1	不任教	不任教	任教	不任教	不任教	不任教	不任教	不任教	不任教	不任教	不任教	不任教	不任教	不任教	不任教	不任教	不任教	不任教	大专	大专	外语	外语	师范	地级城市	大专院校	小学及以下	小学及以下	中学二级	0	healthy	8	2	2	1	1	1	6	3.66667
15742	镇	女	汉族	2个子女	已婚	28	2008	10	14	2	1	不任教	不任教	任教	不任教	不任教	不任教	不任教	不任教	不任教	不任教	不任教	不任教	不任教	不任教	不任教	不任教	不任教	不任教	大专	本科	外语	外语	师范	地级城市	大专院校	高中	初中	中学二级	0	healthy	8	2	3	2	1	1	6	4.33333
15861	镇	女	汉族	1个子女	已婚	28	2013	5	13	1	1	不任教	不任教	任教	不任教	不任教	不任教	不任教	不任教	不任教	不任教	不任教	不任教	不任教	不任教	不任教	不任教	不任教	不任教	本科	本科	外语	外语	师范	地级城市	省属一般高校	小学及以下	初中	中学二级	0	moderate	8	3	2	1	1	1	2	2.33333
16025	县城	女	汉族	1个子女	已婚	38	2002	16	18	1	1	不任教	不任教	任教	不任教	不任教	不任教	不任教	不任教	不任教	不任教	不任教	不任教	不任教	不任教	不任教	不任教	不任教	不任教	大专	本科	外语	外语	师范	地级城市	大专院校	初中	小学及以下	中学二级	0	unhealthy	9	2	3	1	2	2	1	2
16028	县城	女	汉族	2个子女	已婚	31	2010	8	18	1	1	不任教	不任教	任教	不任教	不任教	不任教	不任教	不任教	不任教	不任教	不任教	不任教	不任教	不任教	不任教	不任教	不任教	不任教	本科	本科	外语	外语	师范	省会城市	省属一般高校	高中	高中	中学二级	0	moderate	11	1	11	1	11	1	1	3.33333
16046	县城	女	汉族	1个子女	已婚	38	2004	14	18	1	1	不任教	不任教	任教	不任教	不任教	不任教	不任教	不任教	不任教	不任教	不任教	不任教	不任教	不任教	不任教	不任教	不任教	不任教	大专	本科	外语	外语	师范	地级城市	省属一般高校	初中	初中	中学一级	0	moderate	10	2	3	2	2	1	3	2
16059	县城	女	汉族	1个子女	已婚	27	2013	5	15	1	1	不任教	不任教	任教	不任教	不任教	不任教	不任教	不任教	不任教	不任教	不任教	不任教	不任教	不任教	不任教	不任教	不任教	不任教	大专	大专	外语	外语	非师范	省会城市	大专院校	小学及以下	小学及以下	未评职称	0	healthy	5		6	1	1	1	6	4
16075	县城	女	汉族	1个子女	已婚	35	2006	12	18	1	1	不任教	不任教	任教	不任教	不任教	不任教	不任教	不任教	不任教	不任教	不任教	不任教	不任教	不任教	不任教	不任教	不任教	不任教	大专	本科	外语	外语	师范	省会城市	省属重点高校	高中	高中	中学二级	0	unhealthy	9		6	1	1	2	4	4.33333
16155	县城	女	汉族	0个子女	未婚	31	2011	7	22	1	1	不任教	不任教	任教	不任教	不任教	不任教	不任教	不任教	不任教	不任教	不任教	不任教	不任教	不任教	不任教	不任教	不任教	不任教	本科	本科	外语	外语	师范	地级城市	省属一般高校	高中	高中	中学二级	0	healthy	9		6	2	1	0	5	3.33333
16411	县城	女	汉族	1个子女	已婚	35	2006	12	18	1	1	不任教	不任教	任教	不任教	不任教	不任教	不任教	不任教	不任教	不任教	不任教	不任教	不任教	不任教	不任教	不任教	不任教	不任教	大专	本科	外语	外语	师范	县城	大专院校	高中	小学及以下	中学二级	0	healthy	8	0	7	1	1	1	3	2.66667
16427	县城	男	汉族	1个子女	已婚	35	2005	13	30	1	1	不任教	不任教	任教	不任教	不任教	不任教	不任教	不任教	不任教	不任教	不任教	不任教	不任教	不任教	不任教	不任教	不任教	不任教	大专	本科	外语	外语	师范	地级城市	省属一般高校	初中	小学及以下	中学二级	0	moderate	10	2	2	1	1	1	3	1.66667
16439	乡/村	男	汉族	1个子女	已婚	50	2000	18	12	1	1	不任教	不任教	任教	不任教	不任教	不任教	不任教	不任教	不任教	不任教	不任教	不任教	不任教	不任教	不任教	不任教	不任教	不任教	本科	本科	外语	外语	师范	省会城市	省属一般高校	小学及以下	小学及以下	中学高级	0	healthy	8	1	8	2	1	1	1	2.33333
16440	县城	女	汉族	1个子女	已婚	33	2005	13	18	1	1	不任教	不任教	任教	不任教	不任教	不任教	不任教	不任教	不任教	不任教	不任教	不任教	不任教	不任教	不任教	不任教	不任教	不任教	本科	本科	外语	外语	非师范	省会城市	省属重点高校	高中	中专/中师	中学二级	0	moderate	9	1	8	1	0	1	3	3
16455	县城	女	少数民族	2个子女	已婚	32	2009	9	10	1	1	不任教	不任教	任教	不任教	不任教	不任教	不任教	不任教	不任教	不任教	不任教	不任教	不任教	不任教	不任教	不任教	不任教	不任教	本科	本科	外语	外语	师范	地级城市	省属一般高校	高中	初中	中学二级	0	very healthy	8	2	4	1	1	1	5	4.33333
16471	县城	女	汉族	1个子女	已婚	35	2006	12	10	1	1	不任教	不任教	任教	不任教	不任教	不任教	不任教	不任教	不任教	不任教	不任教	不任教	不任教	不任教	不任教	不任教	不任教	不任教	大专	本科	外语	外语	非师范	省会城市	大专院校	不清楚	不清楚	中学二级	0	healthy	8	4	3	1	2	1	2	1.66667
16474	县城	女	汉族	2个子女	已婚	37	2002	16	12	1	1	不任教	不任教	任教	不任教	不任教	不任教	不任教	不任教	不任教	不任教	不任教	不任教	不任教	不任教	不任教	不任教	不任教	不任教	大专	本科	外语	外语	师范	省会城市	211高校	大专	大专	中学二级	1	healthy	8	2	3	2	2	0	5	4.33333
16490	县城	女	汉族	1个子女	已婚	53	1989	29	18	1	1	不任教	不任教	任教	不任教	不任教	不任教	不任教	不任教	不任教	不任教	不任教	不任教	不任教	不任教	不任教	不任教	不任教	不任教	大专	本科	外语	外语	师范	省会城市	大专院校	中专/中师	本科	中学一级	0	unhealthy	10	2	3	2	1	3	5	4
16512	县城	女	汉族	1个子女	已婚	36	2005	13	21	1	1	不任教	不任教	任教	不任教	不任教	不任教	不任教	不任教	不任教	不任教	不任教	不任教	不任教	不任教	不任教	不任教	不任教	不任教	大专	本科	外语	外语	师范	省会城市	大专院校	高中	高中	中学二级	0	healthy	10	2	4	1	1	1	1	3
16542	县城	女	汉族	2个子女	已婚	41	2002	16	18	1	1	不任教	不任教	任教	不任教	不任教	不任教	不任教	不任教	不任教	不任教	不任教	不任教	不任教	不任教	不任教	不任教	不任教	不任教	大专	本科	外语	外语	师范	省会城市	大专院校	小学及以下	小学及以下	中学一级	0	moderate	10	1	6	1	1	1	3	2.33333
16553	县城	女	汉族	1个子女	已婚	36	2005	13	12	1	1	不任教	不任教	任教	不任教	不任教	不任教	不任教	不任教	不任教	不任教	不任教	不任教	不任教	不任教	不任教	不任教	不任教	不任教	大专	本科	外语	外语	师范	省会城市	大专院校	高中	小学及以下	中学二级	0	healthy	8	2	2	1	1	2	2	2.33333
16563	县城	女	汉族	1个子女	已婚	50	1990	28	20	1	1	不任教	不任教	任教	不任教	不任教	不任教	不任教	不任教	不任教	不任教	不任教	不任教	不任教	不任教	不任教	不任教	不任教	不任教	大专	本科	外语	外语	师范	省会城市	大专院校	大专	中专/中师	中学一级	0	healthy	8	2	6	1	2	1	5	3.66667
16814	县城	女	汉族	2个子女	已婚	36	2006	12	11	1	1	不任教	不任教	任教	不任教	不任教	不任教	不任教	不任教	不任教	不任教	不任教	不任教	不任教	不任教	不任教	不任教	不任教	不任教	大专	本科	外语	外语	师范	省会城市	省属一般高校	初中	高中	中学二级	0	moderate	10	1	2	1	2	1	3	4
16823	镇	女	汉族	1个子女	已婚	36	2005	13	16	1	1	不任教	不任教	任教	不任教	不任教	不任教	不任教	不任教	不任教	不任教	不任教	不任教	不任教	不任教	不任教	不任教	不任教	不任教	大专	本科	外语	外语	师范	省会城市	大专院校	小学及以下	小学及以下	小学三级	0	unhealthy	13	2	6	1	1	1	1	2.66667
16828	乡/村	女	汉族	1个子女	已婚	29	2011	7	18	1	1	不任教	不任教	任教	不任教	不任教	不任教	不任教	不任教	不任教	不任教	不任教	不任教	不任教	不任教	不任教	不任教	不任教	不任教	本科	本科	外语	外语	师范	地级城市	省属一般高校	初中	小学及以下	中学二级	0	very healthy	12	3	6	2	1	2	3	3.66667
16876	县城	女	汉族	1个子女	已婚	32	2010	8	12	1	1	不任教	不任教	任教	不任教	不任教	不任教	不任教	不任教	不任教	不任教	不任教	不任教	不任教	不任教	不任教	不任教	不任教	不任教	本科	本科	外语	外语	师范	地级城市	省属一般高校	初中	初中	中学二级	0	moderate	10	2	3	10	1	1	5	3.33333
16877	县城	女	汉族	0个子女	未婚	29	2012	6	10	1	1	不任教	不任教	任教	不任教	不任教	不任教	不任教	不任教	不任教	不任教	不任教	不任教	不任教	不任教	不任教	不任教	不任教	不任教	本科	本科	外语	外语	师范	省会城市	省属一般高校	高中	高中	中学二级	0	unhealthy	12	2	10	2	2	1	1	3
17186	镇	男	汉族	1个子女	已婚	41	2001	17	7	1	1	不任教	不任教	任教	不任教	不任教	不任教	不任教	不任教	不任教	不任教	不任教	不任教	不任教	不任教	不任教	不任教	不任教	不任教	大专	本科	外语	外语	师范	地级城市	大专院校	小学及以下	小学及以下	中学一级	0	very healthy	9	4	3	1	2	3	4	2.66667
17211	乡/村	男	汉族	2个子女	已婚	43	1998	20	9	1	1	不任教	不任教	任教	不任教	不任教	不任教	不任教	不任教	不任教	不任教	不任教	不任教	不任教	不任教	不任教	不任教	不任教	不任教	大专	本科	外语	外语	师范	地级城市	大专院校	初中	初中	中学一级	1	healthy	8	2	6	2	2	1	3	3.66667
17235	乡/村	男	汉族	2个子女	已婚	43	1998	20	9	1	1	不任教	不任教	任教	不任教	不任教	不任教	不任教	不任教	不任教	不任教	不任教	不任教	不任教	不任教	不任教	不任教	不任教	不任教	大专	本科	外语	外语	师范	地级城市	大专院校	初中	初中	中学一级	1	moderate	8	4	6	2	2	2	2	3.66667
17937	县城	女	汉族	1个子女	已婚	31	2010	8	6	1	1	不任教	不任教	任教	不任教	不任教	不任教	不任教	不任教	不任教	不任教	不任教	不任教	不任教	不任教	不任教	不任教	不任教	不任教	本科	本科	外语	外语	非师范	地级城市	省属一般高校	大专	大专	中学二级	0	healthy	12	3	5	2	2	1	2	3.66667
17938	县城	女	汉族	1个子女	已婚	33	2009	9	14	1	2	不任教	不任教	任教	不任教	不任教	不任教	不任教	不任教	不任教	不任教	不任教	不任教	不任教	不任教	不任教	不任教	不任教	任教	本科	本科	外语	外语	非师范	地级城市	省属重点高校	本科	大专	中学二级	0	healthy	10	4	8	1	1	2	2	3
17964	镇	女	汉族	1个子女	已婚	40	2001	17	14	1	1	不任教	不任教	任教	不任教	不任教	不任教	不任教	不任教	不任教	不任教	不任教	不任教	不任教	不任教	不任教	不任教	不任教	不任教	大专	本科	外语	外语	师范	地级城市	大专院校	小学及以下	小学及以下	中学一级	0	moderate	8	3	5	1	1	1	3	3.33333
15242	镇	男	汉族	1个子女	已婚	29	2012	6	10	1	1	不任教	不任教	任教	不任教	不任教	不任教	不任教	不任教	不任教	不任教	不任教	不任教	不任教	不任教	不任教	不任教	不任教	不任教	本科	本科	外语	外语	师范	地级城市	省属一般高校	初中	小学及以下	中学二级	0	healthy	15	2	3	1	1	1	3	2.33333
17993	镇	女	汉族	1个子女	已婚	33	2007	11	4	1	1	不任教	不任教	任教	不任教	不任教	不任教	不任教	不任教	不任教	不任教	不任教	不任教	不任教	不任教	不任教	不任教	不任教	不任教	大专	本科	外语	外语	师范	地级城市	大专院校	高中	高中	小学高级	0	very healthy	8	1	8	1	2	2	7	3
18039	镇	男	汉族	1个子女	已婚	54	1985	33	7	1	1	不任教	不任教	任教	不任教	不任教	不任教	不任教	不任教	不任教	不任教	不任教	不任教	不任教	不任教	不任教	不任教	不任教	不任教	大专	本科	外语	外语	师范	地级城市	大专院校	初中	小学及以下	中学高级	0	moderate	10	1	6	1	2	1	5	3
18092	县城	女	汉族	1个子女	已婚	32	2008	10	15	1	1	不任教	不任教	任教	不任教	不任教	不任教	不任教	不任教	不任教	不任教	不任教	不任教	不任教	不任教	不任教	不任教	不任教	不任教	大专	本科	外语	外语	师范	地级城市	大专院校	初中	高中	中学一级	1	healthy	8	2	4	1	2	1	5	4
18137	县城	女	汉族	0个子女	未婚	32	2010	8	5	1	1	不任教	不任教	任教	不任教	不任教	不任教	不任教	不任教	不任教	不任教	不任教	不任教	不任教	不任教	不任教	不任教	不任教	不任教	本科	本科	外语	外语	非师范	地级城市	省属一般高校	高中	小学及以下	小学高级	0	very healthy	9	1	4	1	2	2	7	4
18150	县城	女	汉族	2个子女	已婚	45	1996	22	8	1	1	不任教	不任教	任教	不任教	不任教	不任教	不任教	不任教	不任教	不任教	不任教	不任教	不任教	不任教	不任教	不任教	不任教	不任教	大专	本科	外语	外语	师范	地级城市	大专院校	初中	初中	中学一级	0	unhealthy		3	6	2	0	5	1	1.66667
15560	乡/村	女	汉族	1个子女	已婚	31	2008	10	15	1	1	不任教	不任教	任教	不任教	不任教	不任教	不任教	不任教	不任教	不任教	不任教	不任教	不任教	不任教	不任教	不任教	不任教	不任教	大专	大专	外语	外语	师范	地级城市	省属一般高校	高中	高中	中学二级	0	moderate	12	2	4	1	1	1	2	2.66667
15575	乡/村	女	汉族	0个子女	已婚	27	2014	4	10	1	1	不任教	不任教	任教	不任教	不任教	不任教	不任教	不任教	不任教	不任教	不任教	不任教	不任教	不任教	不任教	不任教	不任教	不任教	本科	本科	外语	外语	非师范	地级城市	省属一般高校	初中	小学及以下	中学二级	0	healthy	8	3	6	2	3	1	5	4
18243	镇	女	汉族	1个子女	已婚	35	2006	12	12	1	3	不任教	不任教	任教	不任教	不任教	不任教	不任教	不任教	不任教	任教	不任教	不任教	不任教	不任教	不任教	不任教	不任教	任教	大专	本科	外语	外语	师范	地级城市	大专院校	初中	初中	中学一级	0	moderate	10		6	1	1	1	4	5
18285	县城	女	汉族	0个子女	未婚	31	2010	8	12	1	1	不任教	不任教	任教	不任教	不任教	不任教	不任教	不任教	不任教	不任教	不任教	不任教	不任教	不任教	不任教	不任教	不任教	不任教	本科	本科	外语	外语	非师范	地级城市	省属一般高校	高中	初中	中学二级	0	very healthy	11	3	4	1	2	2	4	3
18288	镇	女	汉族	2个子女	已婚	34	2007	11	19	1	1	不任教	不任教	任教	不任教	不任教	不任教	不任教	不任教	不任教	不任教	不任教	不任教	不任教	不任教	不任教	不任教	不任教	不任教	本科	本科	外语	外语	师范	地级城市	省属一般高校	中专/中师	中专/中师	中学一级	0	very healthy	9	1	3	1	1	1	6	4
18290	镇	女	少数民族	2个子女	已婚	33	2008	10	19	1	1	不任教	不任教	任教	不任教	不任教	不任教	不任教	不任教	不任教	不任教	不任教	不任教	不任教	不任教	不任教	不任教	不任教	不任教	本科	本科	外语	外语	师范	地级城市	独立学院/民办本科	高中	小学及以下	中学一级	1	very healthy	9	1	2	1	1	1	6	4.66667
18316	镇	女	汉族	2个子女	已婚	33	2009	9	24	1	1	不任教	不任教	任教	不任教	不任教	不任教	不任教	不任教	不任教	不任教	不任教	不任教	不任教	不任教	不任教	不任教	不任教	不任教	本科	本科	外语	外语	师范	省会城市	省属重点高校	高中	小学及以下	未评职称	0	very healthy	12	2	6	1	3	2	4	3
18323	镇	女	汉族	1个子女	已婚	31	2010	8	23	1	1	不任教	不任教	任教	不任教	不任教	不任教	不任教	不任教	不任教	不任教	不任教	不任教	不任教	不任教	不任教	不任教	不任教	不任教	本科	本科	外语	外语	师范	地级城市	省属一般高校	高中	高中	中学一级	0	very healthy	10	3	3	2	1	1	4	3.66667
18331	县城	女	汉族	1个子女	已婚	42	1998	20	12	1	1	不任教	不任教	任教	不任教	不任教	不任教	不任教	不任教	不任教	不任教	不任教	不任教	不任教	不任教	不任教	不任教	不任教	不任教	大专	本科	外语	外语	师范	地级城市	大专院校	初中	初中	中学一级	0	unhealthy	10	2	6	2	1	1	4	3
18346	县城	女	汉族	1个子女	已婚	42	1998	20	12	1	1	不任教	不任教	任教	不任教	不任教	不任教	不任教	不任教	不任教	不任教	不任教	不任教	不任教	不任教	不任教	不任教	不任教	不任教	大专	本科	外语	外语	非师范	地级城市	大专院校	小学及以下	小学及以下	中学一级	0	healthy	10	1	7	1	1	1	4	4.33333
18357	县城	女	汉族	1个子女	已婚	45	1995	23	8	3	1	不任教	不任教	任教	不任教	不任教	不任教	不任教	不任教	不任教	不任教	不任教	不任教	不任教	不任教	不任教	不任教	不任教	不任教	大专	本科	外语	外语	师范	地级城市	大专院校	初中	初中	中学高级	0	healthy	10	1	5	3			3	2.66667
18429	镇	女	少数民族	0个子女	未婚	27	2015	3	19	1	1	不任教	不任教	任教	不任教	不任教	不任教	不任教	不任教	不任教	不任教	不任教	不任教	不任教	不任教	不任教	不任教	不任教	不任教	本科	本科	外语	外语	师范	地级城市	省属一般高校	小学及以下	小学及以下	未评职称	0	healthy	13	2	7	3	2	1	5	4
15948	乡/村	女	汉族	2个子女	已婚	30	2009	9	20	2	1	不任教	不任教	任教	不任教	不任教	不任教	不任教	不任教	不任教	不任教	不任教	不任教	不任教	不任教	不任教	不任教	不任教	不任教	大专	本科	外语	外语	师范	地级城市	大专院校	小学及以下	高中	小学一级	0	healthy	14	6	8	1	1	1	4	2.66667
15983	县城	女	汉族	1个子女	已婚	36	2004	14	22	1	1	不任教	不任教	任教	不任教	不任教	不任教	不任教	不任教	不任教	不任教	不任教	不任教	不任教	不任教	不任教	不任教	不任教	不任教	大专	大专	外语	外语	师范	地级城市	大专院校	高中	小学及以下	中学二级	0	moderate	8	1	2	1	1	1	3	4
15989	县城	女	汉族	1个子女	已婚	34	2007	11	15	1	1	不任教	不任教	任教	不任教	不任教	不任教	不任教	不任教	不任教	不任教	不任教	不任教	不任教	不任教	不任教	不任教	不任教	不任教	大专	本科	外语	外语	师范	地级城市	大专院校	高中	高中	中学二级	0	very healthy	6	4	3	3	1	2	6	4.66667
18529	乡/村	女	汉族	1个子女	已婚	33	2009	9	14	1	1	不任教	不任教	任教	不任教	不任教	不任教	不任教	不任教	不任教	不任教	不任教	不任教	不任教	不任教	不任教	不任教	不任教	不任教	本科	本科	外语	外语	师范	省会城市	省属一般高校	小学及以下	高中	中学一级	1	very healthy	9	2	3	2	3	2	1	3.33333
18546	县城	男	汉族	1个子女	已婚	43	1999	19	14	1	1	不任教	不任教	任教	不任教	不任教	不任教	不任教	不任教	不任教	不任教	不任教	不任教	不任教	不任教	不任教	不任教	不任教	不任教	大专	本科	外语	外语	师范	地级城市	大专院校	小学及以下	小学及以下	中学一级	0	healthy	10	1	5	2	2	1	4	2.66667
18556	乡/村	女	汉族	0个子女	未婚	30	2012	6	12	1	1	不任教	不任教	任教	不任教	不任教	不任教	不任教	不任教	不任教	不任教	不任教	不任教	不任教	不任教	不任教	不任教	不任教	不任教	本科	本科	外语	外语	师范	省会城市	省属一般高校	高中	初中	中学二级	0	healthy	8	2	6	1	1	1	1	4
16258	镇	男	汉族	0个子女	未婚	31	2011	7	13	2	1	不任教	不任教	任教	不任教	不任教	不任教	不任教	不任教	不任教	不任教	不任教	不任教	不任教	不任教	不任教	不任教	不任教	不任教	本科	本科	外语	汉语言文学	师范	省会城市	省属一般高校	高中	小学及以下	中学二级	0	healthy	15	4	5	3	2	3	3	3
16268	乡/村	女	汉族	0个子女	未婚	23	2015	3	16	2	1	不任教	不任教	任教	不任教	不任教	不任教	不任教	不任教	不任教	不任教	不任教	不任教	不任教	不任教	不任教	不任教	不任教	不任教	大专	本科	外语	外语	师范	地级城市	大专院校	小学及以下	小学及以下	中学三级	1	healthy	14	2	2	1	1	1	1	3
16351	县城	女	汉族	2个子女	已婚	38	2002	16	9	1	1	不任教	不任教	任教	不任教	不任教	不任教	不任教	不任教	不任教	不任教	不任教	不任教	不任教	不任教	不任教	不任教	不任教	不任教	大专	本科	外语	外语	师范	地级城市	大专院校	中专/中师	中专/中师	中学二级	0	healthy	8	1	5	1	1	1	3	4.33333
18650	乡/村	女	汉族	2个子女	已婚	34	2007	11	15	1	1	不任教	不任教	任教	不任教	不任教	不任教	不任教	不任教	不任教	不任教	不任教	不任教	不任教	不任教	不任教	不任教	不任教	不任教	本科	本科	外语	外语	师范	地级城市	省属一般高校	中专/中师	中专/中师	中学一级	0	very healthy	8	1	2	1	1	1	5	3.33333
18747	镇	女	少数民族	0个子女	未婚	24	2017	1	23	1	1	不任教	不任教	任教	不任教	不任教	不任教	不任教	不任教	不任教	不任教	不任教	不任教	不任教	不任教	不任教	不任教	不任教	不任教	本科	本科	外语	外语	师范	地级城市	省属一般高校	初中	小学及以下	未评职称	0	healthy	12	2	8	1	1	1	4	4.33333
18757	县城	女	汉族	0个子女	未婚	25	2017	1	10	1	1	不任教	不任教	任教	不任教	不任教	不任教	不任教	不任教	不任教	不任教	不任教	不任教	不任教	不任教	不任教	不任教	不任教	不任教	本科	本科	外语	外语	非师范	省会城市	211高校	初中	初中	未评职称	0	very healthy	8	1	5	1	1	1	4	3.66667
16579	镇	男	汉族	0个子女	未婚	33	2007	11	20	1	1	不任教	不任教	任教	不任教	不任教	不任教	不任教	不任教	不任教	不任教	不任教	不任教	不任教	不任教	不任教	不任教	不任教	不任教	大专	本科	外语	外语	师范	地级城市	大专院校	大专	本科	中学二级	0	healthy	8		5	1	2	1	3	1.66667
16587	县城	女	汉族	2个子女	已婚	37	2006	12	20	1	1	不任教	不任教	任教	不任教	不任教	不任教	不任教	不任教	不任教	不任教	不任教	不任教	不任教	不任教	不任教	不任教	不任教	不任教	大专	本科	外语	外语	师范	省会城市	省属一般高校	中专/中师	小学及以下	中学二级	0	healthy	12	28	8		1		1	2.66667
16596	县城	女	汉族	2个子女	已婚	38	2004	14	18	1	1	不任教	不任教	任教	不任教	不任教	不任教	不任教	不任教	不任教	不任教	不任教	不任教	不任教	不任教	不任教	不任教	不任教	不任教	大专	本科	外语	外语	师范	地级城市	大专院校	初中	初中	中学一级	0	moderate	8	1	6	1			5	2.66667
16599	乡/村	女	汉族	1个子女	已婚	37	2002	16	15	2	1	不任教	不任教	任教	不任教	不任教	不任教	不任教	不任教	不任教	不任教	不任教	不任教	不任教	不任教	不任教	不任教	不任教	不任教	大专	本科	外语	外语	师范	地级城市	大专院校	中专/中师	中专/中师	中学二级	1	healthy	12	2	6	2	2	1	5	3.66667
16602	县城	女	汉族	2个子女	已婚	39	2005	13	20	1	1	不任教	不任教	任教	不任教	不任教	不任教	不任教	不任教	不任教	不任教	不任教	不任教	不任教	不任教	不任教	不任教	不任教	不任教	大专	本科	外语	外语	师范	地级城市	大专院校	小学及以下	小学及以下	中学二级	0	moderate	10	2	4	2	2	1	4	3.66667
16635	县城	女	汉族	1个子女	已婚	34	2008	10	12	2	1	不任教	不任教	任教	不任教	不任教	不任教	不任教	不任教	不任教	不任教	不任教	不任教	不任教	不任教	不任教	不任教	不任教	不任教	本科	本科	外语	外语	师范	地级城市	省属一般高校	小学及以下	小学及以下	中学二级	0	moderate	12	2	4	1	1	1	3	3.66667
16643	乡/村	女	汉族	1个子女	已婚	31	2010	8	20	1	1	不任教	不任教	任教	不任教	不任教	不任教	不任教	不任教	不任教	不任教	不任教	不任教	不任教	不任教	不任教	不任教	不任教	不任教	大专	本科	外语	外语	师范	省会城市	大专院校	高中	初中	中学二级	1	unhealthy	16	5	5	5	4	2	1	3
16646	乡/村	女	汉族	1个子女	已婚	35	2007	11	18	1	1	不任教	不任教	任教	不任教	不任教	不任教	不任教	不任教	不任教	不任教	不任教	不任教	不任教	不任教	不任教	不任教	不任教	不任教	大专	本科	外语	外语	师范	地级城市	大专院校	小学及以下	小学及以下	中学二级	0	unhealthy	16	4	5	5	4	2	1	2
16727	镇	男	汉族	1个子女	已婚	33	2007	11	19	1	1	不任教	不任教	任教	不任教	不任教	不任教	不任教	不任教	不任教	不任教	不任教	不任教	不任教	不任教	不任教	不任教	不任教	不任教	大专	本科	外语	外语	师范	地级城市	大专院校	高中	高中	中学二级	0	moderate	13	1	5	1	1	2	2	1.66667
16731	县城	女	汉族	1个子女	已婚	38	2002	16	22	1	1	不任教	不任教	任教	不任教	不任教	不任教	不任教	不任教	不任教	不任教	不任教	不任教	不任教	不任教	不任教	不任教	不任教	不任教	大专	本科	外语	外语	师范	省会城市	省属一般高校	中专/中师	小学及以下	中学二级	0	moderate	10	1	9		0	0	2	2.33333
16757	镇	男	汉族	1个子女	已婚	40	2003	15	19	1	1	不任教	不任教	任教	不任教	不任教	不任教	不任教	不任教	不任教	不任教	不任教	不任教	不任教	不任教	不任教	不任教	不任教	不任教	大专	本科	外语	汉语言文学	师范	地级城市	省属一般高校	初中	小学及以下	中学一级	0	healthy	12	1	6			1	2	2.33333
18766	县城	女	汉族	1个子女	已婚	51	1989	29	6	1	1	不任教	不任教	任教	不任教	不任教	不任教	不任教	不任教	不任教	不任教	不任教	不任教	不任教	不任教	不任教	不任教	不任教	不任教	大专	本科	外语	外语	师范	地级城市	大专院校	中专/中师	初中	中学高级	0	moderate	8	1	6	1	1	1	5	2.33333
18768	镇	女	汉族	1个子女	已婚	35	2007	11	12	1	1	不任教	不任教	任教	不任教	不任教	不任教	不任教	不任教	不任教	不任教	不任教	不任教	不任教	不任教	不任教	不任教	不任教	不任教	本科	本科	外语	外语	师范	地级城市	省属一般高校	初中	小学及以下	中学一级	1	healthy	8	3	4	2	1	1	2	4.33333
18786	镇	女	汉族	0个子女	未婚	29	2012	6	12	1	1	不任教	不任教	任教	不任教	不任教	不任教	不任教	不任教	不任教	不任教	不任教	不任教	不任教	不任教	不任教	不任教	不任教	不任教	本科	本科	外语	外语	师范	地级城市	省属一般高校	初中	初中	中学一级	0	healthy	8	2	1	1	1	1	5	3.33333
18796	县城	女	汉族	1个子女	已婚	50	1991	27	7	1	1	不任教	不任教	任教	不任教	不任教	不任教	不任教	不任教	不任教	不任教	不任教	不任教	不任教	不任教	不任教	不任教	不任教	不任教	大专	本科	外语	外语	师范	地级城市	省属一般高校	初中	小学及以下	中学高级	1	healthy	9	1	6	1	1	1	5	3.33333
18800	镇	女	汉族	1个子女	已婚	48	1995	23	7	1	1	不任教	不任教	任教	不任教	不任教	不任教	不任教	不任教	不任教	不任教	不任教	不任教	不任教	不任教	不任教	不任教	不任教	不任教	大专	本科	外语	外语	师范	地级城市	大专院校	小学及以下	小学及以下	中学一级	0	healthy	8	2	4	1	2	1	7	3.33333
18815	县城	女	汉族	0个子女	未婚	24	2017	1	7	1	1	不任教	不任教	任教	不任教	不任教	不任教	不任教	不任教	不任教	不任教	不任教	不任教	不任教	不任教	不任教	不任教	不任教	不任教	本科	本科	外语	外语	师范	地级城市	省属重点高校	中专/中师	小学及以下	未评职称	0	very healthy	9	1	6	1	1	1	4	5
18821	镇	女	汉族	1个子女	已婚	32	2010	8	6	1	1	不任教	不任教	任教	不任教	不任教	不任教	不任教	不任教	不任教	不任教	不任教	不任教	不任教	不任教	不任教	不任教	不任教	不任教	本科	本科	外语	外语	师范	地级城市	省属一般高校	初中	初中	中学一级	1	healthy	8	2	2	1	1	4	4	4
18831	镇	女	汉族	0个子女	未婚	23	2018	0	19	1	1	不任教	不任教	任教	不任教	不任教	不任教	不任教	不任教	不任教	不任教	不任教	不任教	不任教	不任教	不任教	不任教	不任教	不任教	本科	本科	外语	外语	师范	地级城市	省属一般高校	初中	初中	未评职称	0	healthy	12	5	5	5	1	1	4	3
16917	县城	女	汉族	1个子女	已婚	33	2007	11	13	1	2	不任教	不任教	任教	不任教	不任教	不任教	不任教	不任教	不任教	不任教	任教	不任教	不任教	不任教	不任教	不任教	不任教	不任教	大专	本科	外语	外语	非师范	省会城市	大专院校	初中	高中	中学二级	0	healthy	7	1	3	1	1	1	5	3
16931	县城	女	汉族	1个子女	已婚	35	2007	11	12	1	1	不任教	不任教	任教	不任教	不任教	不任教	不任教	不任教	不任教	不任教	不任教	不任教	不任教	不任教	不任教	不任教	不任教	不任教	大专	本科	外语	外语	师范	省会城市	大专院校	初中	小学及以下	中学二级	0	moderate	10	2	2	1	1	2	3	3
16969	县城	女	汉族	0个子女	已婚	35	2007	11	13	1	1	不任教	不任教	任教	不任教	不任教	不任教	不任教	不任教	不任教	不任教	不任教	不任教	不任教	不任教	不任教	不任教	不任教	不任教	本科	本科	外语	外语	师范	地级城市	省属重点高校	不清楚	高中	中学一级	0	healthy	10	3	8	2	2	1	6	4
16977	县城	女	汉族	1个子女	已婚	40	1999	19	12	1	1	不任教	不任教	任教	不任教	不任教	不任教	不任教	不任教	不任教	不任教	不任教	不任教	不任教	不任教	不任教	不任教	不任教	不任教	大专	本科	外语	外语	师范	地级城市	省属一般高校	大专	初中	中学一级	0	healthy	10	1	3	1	1	1	7	5
17006	县城	女	汉族	1个子女	已婚	44	1995	23	12	1	1	不任教	不任教	任教	不任教	不任教	不任教	不任教	不任教	不任教	不任教	不任教	不任教	不任教	不任教	不任教	不任教	不任教	不任教	大专	研究生	外语	外语	非师范	省会城市	省属一般高校	初中	高中	中学一级	0	moderate	5	3	5	0	1	2	5	3.66667
17013	乡/村	女	汉族	1个子女	已婚	36	2006	12	24	2	1	不任教	不任教	任教	不任教	不任教	不任教	不任教	不任教	不任教	不任教	不任教	不任教	不任教	不任教	不任教	不任教	不任教	不任教	大专	本科	外语	外语	师范	地级城市	大专院校	初中	初中	中学二级	0	moderate	10	2	4	3	1	2	4	3.33333
17019	县城	女	汉族	2个子女	已婚	43	1998	20	12	1	1	不任教	不任教	任教	不任教	不任教	不任教	不任教	不任教	不任教	不任教	不任教	不任教	不任教	不任教	不任教	不任教	不任教	不任教	大专	大专	外语	外语	师范	地级城市	大专院校	初中	小学及以下	中学一级	0	healthy	8	3	5	1			3	4
17026	乡/村	女	少数民族	0个子女	未婚	29	2012	6	15	2	1	不任教	不任教	任教	不任教	不任教	不任教	不任教	不任教	不任教	不任教	不任教	不任教	不任教	不任教	不任教	不任教	不任教	不任教	大专	本科	外语	外语	师范	省会城市	独立学院/民办本科	小学及以下	小学及以下	中学二级	0	moderate	8	3	5	1	1	2	1	3.66667
17044	乡/村	女	少数民族	0个子女	未婚	27	2014	4	15	2	1	不任教	不任教	任教	不任教	不任教	不任教	不任教	不任教	不任教	不任教	不任教	不任教	不任教	不任教	不任教	不任教	不任教	不任教	本科	本科	外语	外语	非师范	省会城市	独立学院/民办本科	不清楚	不清楚	中学二级	0	healthy	10	2	4	1	3	1	7	3
17062	乡/村	女	汉族	2个子女	已婚	35	2006	12	5	2	1	不任教	不任教	任教	不任教	不任教	不任教	不任教	不任教	不任教	不任教	不任教	不任教	不任教	不任教	不任教	不任教	不任教	不任教	大专	本科	外语	外语	师范	省会城市	大专院校	小学及以下	小学及以下	中学二级	0	moderate	10	1	4		1	1	7	3
17063	县城	女	汉族	2个子女	已婚	35	2005	13	12	1	1	不任教	不任教	任教	不任教	不任教	不任教	不任教	不任教	不任教	不任教	不任教	不任教	不任教	不任教	不任教	不任教	不任教	不任教	本科	本科	外语	外语	师范	地级城市	省属重点高校	小学及以下	小学及以下	中学一级	0	healthy	5	3	8	1	0	1	3	3
17080	镇	女	汉族	1个子女	已婚	41	1999	19	14	2	1	不任教	不任教	任教	不任教	不任教	不任教	不任教	不任教	不任教	不任教	不任教	不任教	不任教	不任教	不任教	不任教	不任教	不任教	大专	大专	外语	外语	师范	地级城市	大专院校	高中	初中	中学高级	1	healthy	8	2	4	2	1	1	2	2.66667
17086	县城	女	汉族	1个子女	已婚	28	2012	6	14	2	1	不任教	不任教	任教	不任教	不任教	不任教	不任教	不任教	不任教	不任教	不任教	不任教	不任教	不任教	不任教	不任教	不任教	不任教	本科	本科	外语	外语	非师范	省会城市	省属一般高校	高中	初中	中学二级	0	healthy	8	3	3	1	2	2	8	5
17094	镇	男	汉族	1个子女	已婚	50	1992	26	7	1	1	不任教	不任教	任教	不任教	不任教	不任教	不任教	不任教	不任教	不任教	不任教	不任教	不任教	不任教	不任教	不任教	不任教	不任教	大专	大专	外语	外语	师范	地级城市	大专院校	初中	小学及以下	中学二级	0	moderate	8	2	7	1	2	1	1	4
17101	县城	女	汉族	1个子女	已婚	40	2000	18	10	1	1	不任教	不任教	任教	不任教	不任教	不任教	不任教	不任教	不任教	不任教	不任教	不任教	不任教	不任教	不任教	不任教	不任教	不任教	大专	本科	外语	外语	师范	省会城市	大专院校	本科	初中	中学一级	0	very healthy	8	2	6	1	1	1	7	4
17153	乡/村	女	汉族	1个子女	已婚	29	2011	7	10	1	1	不任教	不任教	任教	不任教	不任教	不任教	不任教	不任教	不任教	不任教	不任教	不任教	不任教	不任教	不任教	不任教	不任教	不任教	本科	本科	外语	外语	师范	省会城市	省属一般高校	小学及以下	小学及以下	中学二级	0	unhealthy	10	1	6	1	0	2	5	3.66667
17165	乡/村	女	汉族	1个子女	已婚	30	2009	9	20	2	1	不任教	不任教	任教	不任教	不任教	不任教	不任教	不任教	不任教	不任教	不任教	不任教	不任教	不任教	不任教	不任教	不任教	不任教	大专	本科	外语	政治	师范	县城	大专院校	初中	小学及以下	中学二级	0	unhealthy	12	4	5	1	1	3	1	1
18852	县城	女	汉族	0个子女	未婚	29	2010	8	12	1	1	不任教	不任教	任教	不任教	不任教	不任教	不任教	不任教	不任教	不任教	不任教	不任教	不任教	不任教	不任教	不任教	不任教	不任教	本科	本科	外语	外语	师范	省会城市	省属一般高校	中专/中师	高中	中学二级	0	moderate	7	2	2	2	2	1	5	3
17241	县城	女	汉族	1个子女	已婚	33	2005	13	18	1	1	不任教	不任教	任教	不任教	不任教	不任教	不任教	不任教	不任教	不任教	不任教	不任教	不任教	不任教	不任教	不任教	不任教	不任教	本科	本科	外语	外语	师范	省会城市	省属一般高校	大专	初中	中学二级	0	moderate	12	1	6	1	2	1	1	1
17288	县城	女	汉族	1个子女	已婚	34	2007	11	12	1	1	不任教	不任教	任教	不任教	不任教	不任教	不任教	不任教	不任教	不任教	不任教	不任教	不任教	不任教	不任教	不任教	不任教	不任教	本科	本科	外语	外语	非师范	县城	省属一般高校	初中	初中	中学一级	0	very healthy	8	2	2	1	1	1	7	2.33333
17291	县城	女	汉族	1个子女	已婚	43	1998	20	10	1	1	不任教	不任教	任教	不任教	不任教	不任教	不任教	不任教	不任教	不任教	不任教	不任教	不任教	不任教	不任教	不任教	不任教	不任教	大专	本科	外语	外语	师范	地级城市	大专院校	高中	小学及以下	中学高级	1	moderate	8	3	3	1	1	1	5	1.66667
17294	县城	女	汉族	1个子女	已婚	33	2004	14	18	1	1	不任教	不任教	任教	不任教	不任教	不任教	不任教	不任教	不任教	不任教	不任教	不任教	不任教	不任教	不任教	不任教	不任教	不任教	本科	本科	外语	外语	非师范	地级城市	中专（非中师）	高中	初中	中学二级	0	healthy	8	1	5	1	1	1	2	4.66667
17303	县城	女	汉族	2个子女	已婚	32	2008	10	12	1	1	不任教	不任教	任教	不任教	不任教	不任教	不任教	不任教	不任教	不任教	不任教	不任教	不任教	不任教	不任教	不任教	不任教	不任教	本科	本科	外语	外语	师范	地级城市	省属一般高校	高中	高中	中学一级	0	moderate	8	1	4	1	2	0	6	2.33333
17313	乡/村	女	汉族	1个子女	已婚	35	2005	13	20	2	1	不任教	不任教	任教	不任教	不任教	不任教	不任教	不任教	不任教	不任教	不任教	不任教	不任教	不任教	不任教	不任教	不任教	不任教	大专	本科	外语	外语	师范	地级城市	大专院校	高中	小学及以下	中学二级	0	very unhealthy	12	2	1	2	1	1	1	2.66667
17334	镇	男	汉族	0个子女	未婚	41	2001	17	7	1	1	不任教	不任教	任教	不任教	不任教	不任教	不任教	不任教	不任教	不任教	不任教	不任教	不任教	不任教	不任教	不任教	不任教	不任教	大专	本科	外语	外语	师范	地级城市	大专院校	小学及以下	小学及以下	中学二级	0	moderate	8	2	5	1	1	1	1	3.33333
17378	乡/村	男	汉族	1个子女	已婚	39	2007	11	20	2	1	不任教	不任教	任教	不任教	不任教	不任教	不任教	不任教	不任教	不任教	不任教	不任教	不任教	不任教	不任教	不任教	不任教	不任教	大专	本科	外语	外语	师范	省会城市	大专院校	小学及以下	小学及以下	中学二级	0	moderate	10	2	3	2	2	3	1	3
17402	乡/村	女	汉族	1个子女	已婚	49	1994	24	8	1	1	不任教	不任教	任教	不任教	不任教	不任教	不任教	不任教	不任教	不任教	不任教	不任教	不任教	不任教	不任教	不任教	不任教	不任教	大专	大专	外语	外语	师范	地级城市	大专院校	小学及以下	小学及以下	中学高级	1	healthy	8	2	4	2	2	3	1	3
17417	镇	女	少数民族	1个子女	已婚	43	1999	19	8	1	2	不任教	不任教	任教	不任教	不任教	不任教	不任教	不任教	不任教	不任教	任教	不任教	不任教	不任教	不任教	不任教	不任教	不任教	大专	本科	外语	外语	师范	地级城市	大专院校	小学及以下	小学及以下	中学一级	0	moderate	13	2	8	3	2	2	3	1.66667
17426	县城	女	汉族	1个子女	已婚	33	2006	12	12	1	1	不任教	不任教	任教	不任教	不任教	不任教	不任教	不任教	不任教	不任教	不任教	不任教	不任教	不任教	不任教	不任教	不任教	不任教	大专	本科	外语	外语	师范	省会城市	省属一般高校	高中	高中	中学二级	0	very healthy	9	1	8	1	2	1	4	5
17504	镇	女	汉族	1个子女	已婚	40	2001	17	12	1	1	不任教	不任教	任教	不任教	不任教	不任教	不任教	不任教	不任教	不任教	不任教	不任教	不任教	不任教	不任教	不任教	不任教	不任教	大专	本科	外语	外语	师范	地级城市	大专院校	中专/中师	高中	中学一级	0	moderate	8	2	5	1	2	1	1	2.33333
17505	县城	女	汉族	1个子女	已婚	31	2009	9	7	1	1	不任教	不任教	任教	不任教	不任教	不任教	不任教	不任教	不任教	不任教	不任教	不任教	不任教	不任教	不任教	不任教	不任教	不任教	本科	本科	外语	外语	非师范	地级城市	省属一般高校	本科	初中	中学一级	0	healthy	12	1	4	2			5	4.33333
17510	乡/村	女	少数民族	1个子女	已婚	27	2013	5	7	1	1	不任教	不任教	任教	不任教	不任教	不任教	不任教	不任教	不任教	不任教	不任教	不任教	不任教	不任教	不任教	不任教	不任教	不任教	本科	本科	外语	外语	非师范	地级城市	省属重点高校	大专	中专/中师	中学二级	0	moderate	10	1	8	2	2	3	3	4
17529	乡/村	男	汉族	1个子女	已婚	35	2005	13	15	2	1	不任教	不任教	任教	不任教	不任教	不任教	不任教	不任教	不任教	不任教	不任教	不任教	不任教	不任教	不任教	不任教	不任教	不任教	大专	本科	外语	外语	师范	地级城市	省属一般高校	初中	小学及以下	中学二级	2	moderate	15	3	3	1	2	2	2	1
17532	县城	女	汉族	1个子女	已婚	31	2010	8	12	1	1	不任教	不任教	任教	不任教	不任教	不任教	不任教	不任教	不任教	不任教	不任教	不任教	不任教	不任教	不任教	不任教	不任教	不任教	本科	本科	外语	外语	非师范	地级城市	省属一般高校	高中	不清楚	中学二级	0	very healthy	8	2	4	2	3	1	5	3.66667
17535	乡/村	女	汉族	2个子女	已婚	33	2007	11	16	1	1	不任教	不任教	任教	不任教	不任教	不任教	不任教	不任教	不任教	不任教	不任教	不任教	不任教	不任教	不任教	不任教	不任教	不任教	大专	本科	外语	外语	师范	省会城市	大专院校	初中	高中	中学二级	0	moderate	10	1	7	1	1	1	3	3
17549	镇	女	汉族	1个子女	已婚	32	2008	10	14	2	1	不任教	不任教	任教	不任教	不任教	不任教	不任教	不任教	不任教	不任教	不任教	不任教	不任教	不任教	不任教	不任教	不任教	不任教	本科	本科	外语	外语	非师范	省会城市	省属重点高校	高中	小学及以下	中学二级	0	moderate	10	1	6	1	1	1	2	2.33333
17576	镇	女	汉族	1个子女	已婚	55	1989	29	18	1	1	不任教	不任教	任教	不任教	不任教	不任教	不任教	不任教	不任教	不任教	不任教	不任教	不任教	不任教	不任教	不任教	不任教	不任教	大专	大专	外语	外语	师范	省会城市	大专院校	本科	不清楚	中学一级	0	unhealthy	12	4	12	2	2	2	2	3
17589	乡/村	女	汉族	2个子女	已婚	38	2002	16	9	2	1	不任教	不任教	任教	不任教	不任教	不任教	不任教	不任教	不任教	不任教	不任教	不任教	不任教	不任教	不任教	不任教	不任教	不任教	大专	本科	外语	外语	师范	地级城市	大专院校	初中	中专/中师	中学一级	1	unhealthy	10	2	5	2	2	1	3	3.66667
17609	镇	女	汉族	1个子女	已婚	33	2006	12	12	1	1	不任教	不任教	任教	不任教	不任教	不任教	不任教	不任教	不任教	不任教	不任教	不任教	不任教	不任教	不任教	不任教	不任教	不任教	大专	本科	外语	外语	师范	省会城市	省属一般高校	高中	高中	中学二级	0	very healthy	8	1	7	1	1	1	5	4.33333
17646	乡/村	女	汉族	1个子女	已婚	37	2002	16	14	1	1	不任教	不任教	任教	不任教	不任教	不任教	不任教	不任教	不任教	不任教	不任教	不任教	不任教	不任教	不任教	不任教	不任教	不任教	大专	本科	外语	外语	师范	省会城市	大专院校	大专	小学及以下	中学一级	0	very healthy	12	2	6	2	4	6	5	3.33333
17695	乡/村	女	汉族	3个子女	已婚	37	2004	14	18	1	1	不任教	不任教	任教	不任教	不任教	不任教	不任教	不任教	不任教	不任教	不任教	不任教	不任教	不任教	不任教	不任教	不任教	不任教	大专	本科	外语	外语	师范	地级城市	大专院校	小学及以下	小学及以下	中学一级	0	moderate	10	1	3	1	2	2	3	1.66667
17847	县城	女	汉族	0个子女	已婚	43	2000	18	14	1	1	不任教	不任教	任教	不任教	不任教	不任教	不任教	不任教	不任教	不任教	不任教	不任教	不任教	不任教	不任教	不任教	不任教	不任教	大专	本科	外语	外语	师范	地级城市	大专院校	小学及以下	小学及以下	中学二级	0	very unhealthy	12	2	6	2	2	2	2	3
17876	镇	女	汉族	1个子女	已婚	49	1990	28	11	2	1	不任教	不任教	任教	不任教	不任教	不任教	不任教	不任教	不任教	不任教	不任教	不任教	不任教	不任教	不任教	不任教	不任教	不任教	大专	大专	外语	外语	非师范	省会城市	大专院校	小学及以下	小学及以下	中学二级	0	moderate	8	1	6	2	1	1	1	3.66667
19240	县城	女	汉族	1个子女	已婚	27	2013	5	7	1	1	不任教	不任教	任教	不任教	不任教	不任教	不任教	不任教	不任教	不任教	不任教	不任教	不任教	不任教	不任教	不任教	不任教	不任教	本科	本科	外语	外语	非师范	地级城市	省属一般高校	大专	大专	中学一级	0	very healthy	10	2	2				6	4
19459	镇	女	汉族	1个子女	离异/丧偶	48	1992	26	8	1	1	不任教	不任教	任教	不任教	不任教	不任教	不任教	不任教	不任教	不任教	不任教	不任教	不任教	不任教	不任教	不任教	不任教	不任教	大专	本科	外语	外语	师范	地级城市	大专院校	中专/中师	初中	中学一级	0	moderate	8	1	6	1	2	1	5	3
19472	县城	女	汉族	0个子女	未婚	27	2014	4	12	1	1	不任教	不任教	任教	不任教	不任教	不任教	不任教	不任教	不任教	不任教	不任教	不任教	不任教	不任教	不任教	不任教	不任教	不任教	本科	本科	外语	外语	师范	地级城市	省属一般高校	高中	高中	未评职称	0	moderate	14	3	8	3	3	3	2	4.66667
19477	乡/村	女	汉族	0个子女	未婚	27	2015	3	12	1	1	不任教	不任教	任教	不任教	不任教	不任教	不任教	不任教	不任教	不任教	不任教	不任教	不任教	不任教	不任教	不任教	不任教	不任教	本科	本科	外语	外语	师范	省会城市	211高校	初中	高中	未评职称	0	healthy	8	1	4	1	2	1	5	3.66667
19478	镇	女	汉族	0个子女	未婚	26	2016	2	12	1	1	不任教	不任教	任教	不任教	不任教	不任教	不任教	不任教	不任教	不任教	不任教	不任教	不任教	不任教	不任教	不任教	不任教	不任教	本科	本科	外语	外语	师范	地级城市	省属一般高校	小学及以下	小学及以下	中学三级	0	very healthy	8	2	5	1	2	1	1	3
19504	县城	女	汉族	1个子女	已婚	28	2013	5	12	1	1	不任教	不任教	任教	不任教	不任教	不任教	不任教	不任教	不任教	不任教	不任教	不任教	不任教	不任教	不任教	不任教	不任教	不任教	本科	本科	外语	外语	师范	地级城市	省属一般高校	大专	初中	未评职称	0	very healthy	8	4	4	2	3	2	5	4
19546	县城	女	汉族	1个子女	已婚	41	1998	20	16	1	1	不任教	不任教	任教	不任教	不任教	不任教	不任教	不任教	不任教	不任教	不任教	不任教	不任教	不任教	不任教	不任教	不任教	不任教	大专	本科	外语	外语	师范	地级城市	省属重点高校	初中	小学及以下	中学一级	0	healthy	10	3	9	3	2	2	2	3.66667
18275	县城	女	汉族	1个子女	已婚	33	2008	10	6	2	1	不任教	不任教	任教	不任教	不任教	不任教	不任教	不任教	不任教	不任教	不任教	不任教	不任教	不任教	不任教	不任教	不任教	不任教	本科	本科	外语	外语	师范	省会城市	省属重点高校	小学及以下	小学及以下	中学一级	0	very healthy	8	4	4	2	2	2	5	3
18283	镇	男	汉族	2个子女	已婚	37	2001	17	12	1	1	不任教	不任教	任教	不任教	不任教	不任教	不任教	不任教	不任教	不任教	不任教	不任教	不任教	不任教	不任教	不任教	不任教	不任教	本科	本科	外语	外语	师范	县城	中师	小学及以下	小学及以下	中学一级	0	moderate	12	2	5	1	13	1	3	1
19588	镇	女	汉族	1个子女	已婚	33	2009	9	13	2	1	不任教	不任教	任教	不任教	不任教	不任教	不任教	不任教	不任教	不任教	不任教	不任教	不任教	不任教	不任教	不任教	不任教	不任教	本科	本科	外语	外语	师范	地级城市	省属一般高校	高中	小学及以下	中学二级	0	moderate	16	1	2	1	1	12	5	2.66667
19718	县城	女	汉族	1个子女	已婚	42	1999	19	20	1	1	不任教	不任教	任教	不任教	不任教	不任教	不任教	不任教	不任教	不任教	不任教	不任教	不任教	不任教	不任教	不任教	不任教	不任教	大专	本科	外语	外语	师范	地级城市	大专院校	初中	小学及以下	中学一级	0	healthy	10	1	6	2	1	1	5	3.33333
19730	县城	女	汉族	1个子女	已婚	34	2010	8	10	1	1	不任教	不任教	任教	不任教	不任教	不任教	不任教	不任教	不任教	不任教	不任教	不任教	不任教	不任教	不任教	不任教	不任教	不任教	研究生	研究生	外语	外语	非师范	地级城市	省属一般高校	初中	初中	中学一级	0	moderate	8	2	9	1	2	1	4	4
19789	县城	男	汉族	2个子女	已婚	39	1999	19	18	1	2	不任教	不任教	任教	不任教	不任教	不任教	不任教	不任教	不任教	不任教	任教	不任教	不任教	不任教	不任教	不任教	不任教	不任教	大专	本科	外语	外语	师范	省会城市	大专院校	初中	小学及以下	中学二级	0	moderate	10	2	6	1	1	3	6	4.33333
19798	镇	男	汉族	1个子女	已婚	45	1998	20	18	1	1	不任教	不任教	任教	不任教	不任教	不任教	不任教	不任教	不任教	不任教	不任教	不任教	不任教	不任教	不任教	不任教	不任教	不任教	大专	本科	外语	外语	师范	地级城市	大专院校	小学及以下	小学及以下	中学一级	0	healthy	10	4	6	1	2	4	1	2.33333
19803	镇	男	汉族	2个子女	已婚	42	1998	20	16	1	1	不任教	不任教	任教	不任教	不任教	不任教	不任教	不任教	不任教	不任教	不任教	不任教	不任教	不任教	不任教	不任教	不任教	不任教	大专	本科	外语	外语	师范	地级城市	211高校	初中	小学及以下	中学一级	1	moderate	10	1	7	1	1	1	4	3.33333
19804	县城	男	汉族	1个子女	已婚	48	1992	26	12	1	1	不任教	不任教	任教	不任教	不任教	不任教	不任教	不任教	不任教	不任教	不任教	不任教	不任教	不任教	不任教	不任教	不任教	不任教	大专	本科	外语	外语	师范	省会城市	大专院校	高中	小学及以下	中学一级	0	healthy	8	1	5	1	1	1	3	2
19824	县城	女	汉族	1个子女	已婚	49	1990	28	10	1	1	不任教	不任教	任教	不任教	不任教	不任教	不任教	不任教	不任教	不任教	不任教	不任教	不任教	不任教	不任教	不任教	不任教	不任教	大专	本科	外语	外语	非师范	地级城市	985高校	初中	小学及以下	中学高级	0	very healthy	8	15	5	1	1	1	1	5
19830	县城	男	汉族	1个子女	已婚	49	1990	28	16	1	2	不任教	不任教	任教	不任教	不任教	不任教	不任教	不任教	不任教	不任教	不任教	不任教	不任教	不任教	不任教	不任教	不任教	任教	大专	本科	外语	其他	师范	地级城市	211高校	中专/中师	小学及以下	中学一级	0	very healthy	10	2	6	2	1	1	1	4
19845	镇	女	汉族	1个子女	已婚	32	2010	8	12	2	2	不任教	不任教	任教	不任教	不任教	不任教	不任教	不任教	不任教	任教	不任教	不任教	不任教	不任教	不任教	不任教	不任教	不任教	本科	本科	外语	外语	师范	地级城市	省属一般高校	小学及以下	初中	中学一级	0	moderate	8	2	3	1	1	1	3	3
19879	县城	男	汉族	1个子女	已婚	47	1994	24	9	1	1	不任教	不任教	任教	不任教	不任教	不任教	不任教	不任教	不任教	不任教	不任教	不任教	不任教	不任教	不任教	不任教	不任教	不任教	大专	本科	外语	教育学	师范	地级城市	大专院校	小学及以下	小学及以下	中学高级	2	healthy	12	4	2	6	2	2	6	4.66667
19887	镇	女	汉族	1个子女	已婚	43	1998	20	18	1	1	不任教	不任教	任教	不任教	不任教	不任教	不任教	不任教	不任教	不任教	不任教	不任教	不任教	不任教	不任教	不任教	不任教	不任教	大专	本科	外语	外语	师范	地级城市	大专院校	小学及以下	小学及以下	中学高级	0	unhealthy	8	2	4	3	2	1	4	3.66667
19912	镇	女	汉族	1个子女	已婚	32	2011	7	14	1	1	不任教	不任教	任教	不任教	不任教	不任教	不任教	不任教	不任教	不任教	不任教	不任教	不任教	不任教	不任教	不任教	不任教	不任教	本科	本科	外语	外语	师范	地级城市	省属一般高校	高中	初中	中学三级	0	very healthy	10	2	8	1	1	1	5	3.66667
19966	镇	女	汉族	1个子女	已婚	39	2003	15	10	1	2	不任教	不任教	任教	不任教	不任教	不任教	不任教	不任教	不任教	任教	不任教	不任教	不任教	不任教	不任教	不任教	不任教	不任教	大专	本科	外语	外语	师范	地级城市	大专院校	初中	初中	中学一级	0	healthy	8	3	4	2	1	1	3	2.66667
19985	县城	女	汉族	0个子女	已婚	27	2014	4	12	1	1	不任教	不任教	任教	不任教	不任教	不任教	不任教	不任教	不任教	不任教	不任教	不任教	不任教	不任教	不任教	不任教	不任教	不任教	本科	本科	外语	外语	师范	地级城市	省属一般高校	初中	初中	未评职称	1	very healthy	10	2	3	1	3	3	1	5
20006	县城	女	汉族	1个子女	离异/丧偶	44	1995	23	14	1	1	不任教	不任教	任教	不任教	不任教	不任教	不任教	不任教	不任教	不任教	不任教	不任教	不任教	不任教	不任教	不任教	不任教	不任教	大专	本科	外语	外语	师范	地级城市	大专院校	中专/中师	小学及以下	中学二级	1	healthy	8	1	5	1	1	1	6	4.33333
20035	县城	女	汉族	1个子女	已婚	30	2010	8	12	1	1	不任教	不任教	任教	不任教	不任教	不任教	不任教	不任教	不任教	不任教	不任教	不任教	不任教	不任教	不任教	不任教	不任教	不任教	本科	本科	外语	外语	师范	地级城市	省属重点高校	高中	小学及以下	小学一级	0	unhealthy	8	1	2	1	1	1	4	2.66667
20036	县城	女	汉族	1个子女	已婚	30	2010	8	6	1	1	不任教	不任教	任教	不任教	不任教	不任教	不任教	不任教	不任教	不任教	不任教	不任教	不任教	不任教	不任教	不任教	不任教	不任教	本科	本科	外语	外语	师范	地级城市	省属重点高校	初中	初中	中学二级	0	healthy	10	2	7	1	3	3	3	4.33333
20050	县城	女	汉族	1个子女	已婚	46	1995	23	16	1	1	不任教	不任教	任教	不任教	不任教	不任教	不任教	不任教	不任教	不任教	不任教	不任教	不任教	不任教	不任教	不任教	不任教	不任教	大专	本科	外语	外语	师范	地级城市	大专院校	初中	小学及以下	中学一级	0	moderate	10	2	8	1	1	1	2	4
20075	县城	女	汉族	2个子女	已婚	35	2007	11	14	1	1	不任教	不任教	任教	不任教	不任教	不任教	不任教	不任教	不任教	不任教	不任教	不任教	不任教	不任教	不任教	不任教	不任教	不任教	本科	本科	外语	外语	师范	省会城市	省属重点高校	初中	小学及以下	中学二级	0	very healthy	8	5	8	5	6	2	5	3
20087	镇	男	汉族	1个子女	已婚	48	1994	24	16	1	1	不任教	不任教	任教	不任教	不任教	不任教	不任教	不任教	不任教	不任教	不任教	不任教	不任教	不任教	不任教	不任教	不任教	不任教	大专	本科	外语	外语	师范	地级城市	211高校	小学及以下	小学及以下	中学二级	0	unhealthy	11	1	3	1	5	2	6	2.33333
20134	乡/村	女	汉族	1个子女	已婚	35	2005	13	12	1	1	不任教	不任教	任教	不任教	不任教	不任教	不任教	不任教	不任教	不任教	不任教	不任教	不任教	不任教	不任教	不任教	不任教	不任教	大专	本科	外语	外语	师范	地级城市	大专院校	高中	小学及以下	中学二级	1	moderate	10	8	2	1	1	1	4	5
20183	镇	女	汉族	0个子女	未婚	25	2017	1	12	1	1	不任教	不任教	任教	不任教	不任教	不任教	不任教	不任教	不任教	不任教	不任教	不任教	不任教	不任教	不任教	不任教	不任教	不任教	本科	本科	外语	外语	师范	地级城市	省属一般高校	高中	高中	未评职称	0	healthy	8	1	8	1	1	1	5	3.33333
20191	县城	女	汉族	2个子女	已婚	32	2010	8	20	1	1	不任教	不任教	任教	不任教	不任教	不任教	不任教	不任教	不任教	不任教	不任教	不任教	不任教	不任教	不任教	不任教	不任教	不任教	本科	本科	外语	外语	非师范	地级城市	独立学院/民办本科	不清楚	小学及以下	中学二级	0	very healthy	9	2	2	1	4	2	5	4.66667
20208	县城	女	汉族	1个子女	已婚	48	1993	25	10	1	1	不任教	不任教	任教	不任教	不任教	不任教	不任教	不任教	不任教	不任教	不任教	不任教	不任教	不任教	不任教	不任教	不任教	不任教	大专	本科	外语	外语	师范	地级城市	大专院校	大专	小学及以下	中学高级	0	healthy	9	1	5	1	1	1	3	4
18949	县城	女	汉族	1个子女	已婚	47	1994	24	6	1	1	不任教	不任教	任教	不任教	不任教	不任教	不任教	不任教	不任教	不任教	不任教	不任教	不任教	不任教	不任教	不任教	不任教	不任教	大专	本科	外语	外语	师范	地级城市	大专院校	小学及以下	小学及以下	中学一级	0	healthy	8		5			1	5	3
18959	县城	女	汉族	1个子女	已婚	43	1997	21	12	1	1	不任教	不任教	任教	不任教	不任教	不任教	不任教	不任教	不任教	不任教	不任教	不任教	不任教	不任教	不任教	不任教	不任教	不任教	大专	大专	外语	外语	师范	地级城市	大专院校	初中	小学及以下	中学一级	0	healthy	8	1	4	2	1	0	3	1.66667
19010	镇	女	汉族	1个子女	已婚	31	2010	8	5	1	1	不任教	不任教	任教	不任教	不任教	不任教	不任教	不任教	不任教	不任教	不任教	不任教	不任教	不任教	不任教	不任教	不任教	不任教	大专	大专	外语	外语	师范	地级城市	大专院校	初中	小学及以下	中学二级	2	healthy	9	4	5	2	31	2	3	4
19015	乡/村	女	汉族	1个子女	已婚	37	2005	13	12	1	1	不任教	不任教	任教	不任教	不任教	不任教	不任教	不任教	不任教	不任教	不任教	不任教	不任教	不任教	不任教	不任教	不任教	不任教	大专	本科	外语	外语	师范	地级城市	大专院校	中专/中师	高中	中学二级	0	unhealthy	10	1	5	2	2	1	3	3
19072	县城	女	汉族	1个子女	已婚	35	2006	12	14	1	1	不任教	不任教	任教	不任教	不任教	不任教	不任教	不任教	不任教	不任教	不任教	不任教	不任教	不任教	不任教	不任教	不任教	不任教	大专	本科	外语	外语	师范	地级城市	大专院校	初中	初中	小学高级	0	healthy	8	1	2	1	1	1	2	3.66667
19095	乡/村	女	汉族	1个子女	已婚	33	2009	9	12	1	1	不任教	不任教	任教	不任教	不任教	不任教	不任教	不任教	不任教	不任教	不任教	不任教	不任教	不任教	不任教	不任教	不任教	不任教	大专	本科	外语	外语	师范	地级城市	大专院校	高中	初中	中学二级	0	unhealthy	10	1	5	3	2	1	2	3.33333
19114	县城	女	汉族	0个子女	未婚	25	2015	3	7	1	1	不任教	不任教	任教	不任教	不任教	不任教	不任教	不任教	不任教	不任教	不任教	不任教	不任教	不任教	不任教	不任教	不任教	不任教	本科	本科	外语	外语	师范	地级城市	省属一般高校	初中	小学及以下	未评职称	0	healthy	10	2	3	1	3	1	5	5
19364	镇	男	汉族	0个子女	未婚	31	2016	2	12	1	1	不任教	不任教	任教	不任教	不任教	不任教	不任教	不任教	不任教	不任教	不任教	不任教	不任教	不任教	不任教	不任教	不任教	不任教	本科	本科	外语	外语	师范	省会城市	省属重点高校	小学及以下	小学及以下	中学二级	0	healthy	8	1	3	1	2	1	3	3.66667
19366	镇	男	汉族	2个子女	已婚	37	2001	17	12	1	2	不任教	不任教	任教	不任教	不任教	不任教	不任教	不任教	不任教	任教	不任教	不任教	不任教	不任教	不任教	不任教	不任教	不任教	本科	本科	外语	外语	师范	地级城市	大专院校	小学及以下	小学及以下	中学二级	0	healthy	11	6	2	1	2	2	7	4.66667
19370	镇	男	汉族	0个子女	未婚	31	2016	2	12	1	1	不任教	不任教	任教	不任教	不任教	不任教	不任教	不任教	不任教	不任教	不任教	不任教	不任教	不任教	不任教	不任教	不任教	不任教	本科	本科	外语	外语	师范	省会城市	省属重点高校	小学及以下	小学及以下	中学二级	0	healthy	8	1	3	1	1	1	4	3
19401	镇	女	汉族	1个子女	已婚	47	1993	25	14	1	1	不任教	不任教	任教	不任教	不任教	不任教	不任教	不任教	不任教	不任教	不任教	不任教	不任教	不任教	不任教	不任教	不任教	不任教	大专	本科	外语	外语	师范	地级城市	大专院校	小学及以下	不清楚	中学一级	1	moderate	8	2	8			1	3	3.66667
19429	乡/村	女	汉族	0个子女	未婚	28	2013	5	12	2	1	不任教	不任教	任教	不任教	不任教	不任教	不任教	不任教	不任教	不任教	不任教	不任教	不任教	不任教	不任教	不任教	不任教	不任教	本科	本科	外语	外语	师范	地级城市	省属一般高校	初中	初中	未评职称	0	moderate	10	2	4	2	4	1	1	3.33333
20554	镇	女	汉族	0个子女	已婚	27	2013	5	14	1	1	不任教	不任教	任教	不任教	不任教	不任教	不任教	不任教	不任教	不任教	不任教	不任教	不任教	不任教	不任教	不任教	不任教	不任教	本科	本科	外语	外语	非师范	地级城市	独立学院/民办本科	中专/中师	不清楚	中学二级	0	moderate	10	1	8	1	1		5	3.33333
20557	县城	女	汉族	1个子女	已婚	39	2003	15	20	1	1	不任教	不任教	任教	不任教	不任教	不任教	不任教	不任教	不任教	不任教	不任教	不任教	不任教	不任教	不任教	不任教	不任教	不任教	大专	本科	外语	外语	师范	地级城市	省属一般高校	高中	小学及以下	中学二级	0	moderate	10	1	6	2	1	1	5	3
20575	镇	女	汉族	0个子女	未婚	27	2014	4	12	1	1	不任教	不任教	任教	不任教	不任教	不任教	不任教	不任教	不任教	不任教	不任教	不任教	不任教	不任教	不任教	不任教	不任教	不任教	本科	本科	外语	外语	非师范	地级城市	省属一般高校	初中	小学及以下	未评职称	0	healthy	8	1	5	1	1	1	6	3.66667
20585	县城	女	汉族	1个子女	已婚	29	2012	6	20	1	1	不任教	不任教	任教	不任教	不任教	不任教	不任教	不任教	不任教	不任教	不任教	不任教	不任教	不任教	不任教	不任教	不任教	不任教	本科	本科	外语	外语	师范	县城	省属一般高校	中专/中师	小学及以下	中学二级	0	moderate	9		7	1	2	1	3	3
20595	县城	女	汉族	1个子女	已婚	41	2000	18	20	1	1	不任教	不任教	任教	不任教	不任教	不任教	不任教	不任教	不任教	不任教	不任教	不任教	不任教	不任教	不任教	不任教	不任教	不任教	大专	本科	外语	汉语言文学	师范	地级城市	大专院校	大专	初中	中学一级	0	moderate	10	1	2	1	1	1	4	3.33333
19671	镇	女	汉族	1个子女	离异/丧偶	34	2006	12	18	2	1	不任教	不任教	任教	不任教	不任教	不任教	不任教	不任教	不任教	不任教	不任教	不任教	不任教	不任教	不任教	不任教	不任教	不任教	大专	本科	外语	外语	师范	地级城市	省属一般高校	不清楚	高中	中学二级	0	moderate	12	1	3	1	2	2	5	2.66667
19672	镇	男	汉族	1个子女	已婚	47	1995	23	5	1	1	不任教	不任教	任教	不任教	不任教	不任教	不任教	不任教	不任教	不任教	不任教	不任教	不任教	不任教	不任教	不任教	不任教	不任教	大专	本科	外语	外语	师范	地级城市	大专院校	初中	小学及以下	中学高级	1	very healthy	8	2	3	2	2	1	1	4.33333
19676	县城	女	汉族	1个子女	已婚	47	1993	25	14	1	1	不任教	不任教	任教	不任教	不任教	不任教	不任教	不任教	不任教	不任教	不任教	不任教	不任教	不任教	不任教	不任教	不任教	不任教	大专	本科	外语	外语	师范	地级城市	211高校	小学及以下	小学及以下	中学高级	0	moderate	11		7	1	1	1	1	4
19683	县城	女	汉族	2个子女	已婚	29	2011	7	20	1	1	不任教	不任教	任教	不任教	不任教	不任教	不任教	不任教	不任教	不任教	不任教	不任教	不任教	不任教	不任教	不任教	不任教	不任教	本科	本科	外语	外语	师范	地级城市	省属重点高校	中专/中师	初中	中学二级	1	healthy	10	1	2	1	1	1	5	2.66667
19694	镇	男	汉族	1个子女	已婚	49	1991	27	12	1	1	不任教	不任教	任教	不任教	不任教	不任教	不任教	不任教	不任教	不任教	不任教	不任教	不任教	不任教	不任教	不任教	不任教	不任教	大专	本科	外语	外语	师范	地级城市	大专院校	初中	小学及以下	中学高级	0	healthy	8	1	6	1	4	2	2	4.66667
19695	县城	女	汉族	1个子女	已婚	29	2011	7	0	1	1	不任教	不任教	任教	不任教	不任教	不任教	不任教	不任教	不任教	不任教	不任教	不任教	不任教	不任教	不任教	不任教	不任教	不任教	本科	本科	外语	外语	非师范	县城	独立学院/民办本科	本科	本科	小学高级	0	healthy	7	0	1	0	0	0	7	4
19705	县城	女	汉族	1个子女	已婚	45	1995	23	16	1	1	不任教	不任教	任教	不任教	不任教	不任教	不任教	不任教	不任教	不任教	不任教	不任教	不任教	不任教	不任教	不任教	不任教	不任教	大专	本科	外语	外语	师范	地级城市	大专院校	初中	小学及以下	中学二级	0	moderate	10	3	8	3	1	1	2	3.33333
20762	镇	女	汉族	1个子女	已婚	47	1995	23	12	1	1	不任教	不任教	任教	不任教	不任教	不任教	不任教	不任教	不任教	不任教	不任教	不任教	不任教	不任教	不任教	不任教	不任教	不任教	大专	本科	外语	外语	师范	地级城市	大专院校	小学及以下	小学及以下	中学一级	0	moderate	10	2	8	1	1	1	5	2.33333
20794	乡/村	女	汉族	2个子女	已婚	30	2011	7	12	1	1	不任教	不任教	任教	不任教	不任教	不任教	不任教	不任教	不任教	不任教	不任教	不任教	不任教	不任教	不任教	不任教	不任教	不任教	本科	本科	外语	外语	师范	省会城市	省属一般高校	大专	初中	中学二级	0	healthy	8		5	1			4	3
20842	县城	女	汉族	1个子女	已婚	40	1997	21	20	1	1	不任教	不任教	任教	不任教	不任教	不任教	不任教	不任教	不任教	不任教	不任教	不任教	不任教	不任教	不任教	不任教	不任教	不任教	大专	本科	外语	外语	师范	地级城市	大专院校	中专/中师	小学及以下	中学一级	0	healthy	10	2	7	1	1	1	3	3.33333
21012	镇	女	汉族	1个子女	已婚	39	1999	19	18	1	1	不任教	不任教	任教	不任教	不任教	不任教	不任教	不任教	不任教	不任教	不任教	不任教	不任教	不任教	不任教	不任教	不任教	不任教	大专	本科	外语	外语	师范	地级城市	大专院校	小学及以下	小学及以下	中学二级	0	moderate	8	2	6		1	1	2	3.33333
19949	镇	女	汉族	2个子女	已婚	40	2000	18	12	1	1	不任教	不任教	任教	不任教	不任教	不任教	不任教	不任教	不任教	不任教	不任教	不任教	不任教	不任教	不任教	不任教	不任教	不任教	大专	本科	外语	外语	师范	地级城市	大专院校	初中	初中	中学一级	0	healthy	8	3	5	1	1	1	1	4
21046	县城	男	汉族	1个子女	离异/丧偶	58	1981	37	10	2	1	不任教	不任教	任教	不任教	不任教	不任教	不任教	不任教	不任教	不任教	不任教	不任教	不任教	不任教	不任教	不任教	不任教	不任教	大专	本科	外语	外语	师范	地级城市	大专院校	小学及以下	小学及以下	中学高级	0	healthy	8	2	3	2	2	2	1	5
21050	乡/村	女	汉族	1个子女	已婚	32	2010	8	12	2	1	不任教	不任教	任教	不任教	不任教	不任教	不任教	不任教	不任教	不任教	不任教	不任教	不任教	不任教	不任教	不任教	不任教	不任教	大专	本科	外语	外语	师范	省会城市	省属一般高校	高中	小学及以下	中学二级	0	moderate	9	1	6	2	1	1	3	2.66667
21090	县城	女	汉族	1个子女	已婚	50	1989	29	5	1	1	不任教	不任教	任教	不任教	不任教	不任教	不任教	不任教	不任教	不任教	不任教	不任教	不任教	不任教	不任教	不任教	不任教	不任教	大专	大专	外语	外语	师范	地级城市	大专院校	初中	初中	中学一级	0	moderate	8	1			1	1	5	3.33333
21103	乡/村	女	汉族	0个子女	未婚	28	2015	3	15	1	1	不任教	不任教	任教	不任教	不任教	不任教	不任教	不任教	不任教	不任教	不任教	不任教	不任教	不任教	不任教	不任教	不任教	不任教	本科	本科	外语	外语	师范	省会城市	省属一般高校	小学及以下	小学及以下	小学一级	0	moderate	12	4	12	2	3	2	1	3.33333
21115	镇	女	汉族	1个子女	已婚	44	1995	23	24	1	1	不任教	不任教	任教	不任教	不任教	不任教	不任教	不任教	不任教	不任教	不任教	不任教	不任教	不任教	不任教	不任教	不任教	不任教	大专	本科	外语	外语	师范	地级城市	大专院校	小学及以下	初中	中学高级	1	moderate	8		6		1	1	2	4.66667
21146	镇	女	汉族	2个子女	已婚	33	2007	11	15	1	1	不任教	不任教	任教	不任教	不任教	不任教	不任教	不任教	不任教	不任教	不任教	不任教	不任教	不任教	不任教	不任教	不任教	不任教	大专	本科	外语	外语	师范	地级城市	大专院校	小学及以下	初中	中学一级	0	healthy	8	1	7	1	1	2	3	2.66667
21202	镇	女	汉族	0个子女	未婚	26	2015	3	4	1	1	不任教	不任教	任教	不任教	不任教	不任教	不任教	不任教	不任教	不任教	不任教	不任教	不任教	不任教	不任教	不任教	不任教	不任教	本科	本科	外语	外语	师范	地级城市	省属一般高校	高中	初中	中学二级	0	very healthy	8	3	8	1	1	1	5	3
21232	镇	女	汉族	1个子女	已婚	31	2010	8	4	1	1	不任教	不任教	任教	不任教	不任教	不任教	不任教	不任教	不任教	不任教	不任教	不任教	不任教	不任教	不任教	不任教	不任教	不任教	本科	本科	外语	外语	非师范	县城	省属一般高校	大专	小学及以下	中学一级	0	very healthy	8	1	5	1	2	2	7	4.33333
21246	镇	女	汉族	0个子女	已婚	27	2003	15	12	1	1	不任教	不任教	任教	不任教	不任教	不任教	不任教	不任教	不任教	不任教	不任教	不任教	不任教	不任教	不任教	不任教	不任教	不任教	本科	本科	外语	外语	非师范	省会城市	独立学院/民办本科	初中	初中	中学二级	0	healthy	12	1	8	2	2	2	3	4.66667
21516	县城	女	汉族	2个子女	已婚	36	2006	12	20	1	1	不任教	不任教	任教	不任教	不任教	不任教	不任教	不任教	不任教	不任教	不任教	不任教	不任教	不任教	不任教	不任教	不任教	不任教	本科	本科	外语	外语	师范	省会城市	省属一般高校	高中	高中	中学一级	0	moderate	8	43132	2	1		1	3	2.33333
21521	县城	女	汉族	1个子女	已婚	51	1987	31	20	1	1	不任教	不任教	任教	不任教	不任教	不任教	不任教	不任教	不任教	不任教	不任教	不任教	不任教	不任教	不任教	不任教	不任教	不任教	大专	本科	外语	外语	师范	地级城市	大专院校	初中	初中	中学一级	0	healthy	8	1	8	1	1	1	6	3.33333
21551	镇	女	汉族	2个子女	已婚	33	2009	9	12	1	1	不任教	不任教	任教	不任教	不任教	不任教	不任教	不任教	不任教	不任教	不任教	不任教	不任教	不任教	不任教	不任教	不任教	不任教	本科	本科	外语	外语	师范	省会城市	高中	初中	初中	中学一级	0	healthy	8	2	6	2	1	3	1	3.66667
21562	镇	女	汉族	1个子女	已婚	43	1998	20	20	1	1	不任教	不任教	任教	不任教	不任教	不任教	不任教	不任教	不任教	不任教	不任教	不任教	不任教	不任教	不任教	不任教	不任教	不任教	大专	本科	外语	外语	师范	地级城市	大专院校	小学及以下	初中	中学一级	0	healthy	10	1	7		1	1	5	3.66667
21568	镇	男	汉族	1个子女	已婚	47	1996	22	14	1	1	不任教	不任教	任教	不任教	不任教	不任教	不任教	不任教	不任教	不任教	不任教	不任教	不任教	不任教	不任教	不任教	不任教	不任教	大专	本科	外语	外语	师范	地级城市	大专院校	小学及以下	小学及以下	中学二级	0	moderate	8	1	7	1	1	1	5	4
20283	镇	女	汉族	1个子女	已婚	29	2011	7	18	1	1	不任教	不任教	任教	不任教	不任教	不任教	不任教	不任教	不任教	不任教	不任教	不任教	不任教	不任教	不任教	不任教	不任教	不任教	本科	本科	外语	外语	师范	地级城市	省属一般高校	小学及以下	初中	中学二级	0	very healthy	10	1	4	2	2	2	6	4
20377	镇	女	汉族	2个子女	已婚	50	1990	28	12	1	1	不任教	不任教	任教	不任教	不任教	不任教	不任教	不任教	不任教	不任教	不任教	不任教	不任教	不任教	不任教	不任教	不任教	不任教	大专	本科	外语	外语	师范	地级城市	大专院校	高中	小学及以下	中学高级	0	healthy	8	1	4	1	2	1	2	3.33333
20385	镇	女	汉族	0个子女	未婚	30	2012	6	13	1	1	不任教	不任教	任教	不任教	不任教	不任教	不任教	不任教	不任教	不任教	不任教	不任教	不任教	不任教	不任教	不任教	不任教	不任教	大专	本科	外语	教育学	非师范	地级城市	大专院校	高中	初中	小学三级	0	moderate	10	2	6	2	1	2	5	4.66667
20386	县城	女	汉族	1个子女	已婚	49	1991	27	26	1	1	不任教	不任教	任教	不任教	不任教	不任教	不任教	不任教	不任教	不任教	不任教	不任教	不任教	不任教	不任教	不任教	不任教	不任教	大专	本科	外语	外语	师范	地级城市	大专院校	小学及以下	小学及以下	中学一级	0	healthy	12	2	8	1	3	2	4	3.66667
20399	县城	女	汉族	1个子女	已婚	41	1998	20	14	1	1	不任教	不任教	任教	不任教	不任教	不任教	不任教	不任教	不任教	不任教	不任教	不任教	不任教	不任教	不任教	不任教	不任教	不任教	大专	本科	外语	外语	师范	地级城市	大专院校	初中	小学及以下	中学二级	0	healthy	10	2	3	2	1	4	4	4
20401	县城	女	汉族	1个子女	已婚	42	2001	17	0	1	1	不任教	不任教	任教	不任教	不任教	不任教	不任教	不任教	不任教	不任教	不任教	不任教	不任教	不任教	不任教	不任教	不任教	不任教	大专	本科	外语	外语	师范	地级城市	大专院校	小学及以下	小学及以下	中学二级	0	moderate	9	0	2	1	1	3	4	2.33333
20423	乡/村	女	汉族	1个子女	已婚	32	2007	11	14	1	1	不任教	不任教	任教	不任教	不任教	不任教	不任教	不任教	不任教	不任教	不任教	不任教	不任教	不任教	不任教	不任教	不任教	不任教	大专	本科	外语	外语	师范	地级城市	大专院校	高中	初中	中学一级	0	healthy	8		4	1	1	2	3	3
20431	镇	男	汉族	2个子女	已婚	43	1997	21	14	1	1	不任教	不任教	任教	不任教	不任教	不任教	不任教	不任教	不任教	不任教	不任教	不任教	不任教	不任教	不任教	不任教	不任教	不任教	大专	本科	外语	外语	师范	地级城市	大专院校	初中	小学及以下	中学二级	1	moderate	10	2	2		1	2	6	4.66667
20442	县城	男	汉族	2个子女	已婚	43	1997	21	20	1	1	不任教	不任教	任教	不任教	不任教	不任教	不任教	不任教	不任教	不任教	不任教	不任教	不任教	不任教	不任教	不任教	不任教	不任教	大专	本科	外语	外语	师范	地级城市	大专院校	初中	小学及以下	中学二级	1	healthy			6		1	1	4	3
20461	县城	女	汉族	1个子女	已婚	50	1989	29	10	1	1	不任教	不任教	任教	不任教	不任教	不任教	不任教	不任教	不任教	不任教	不任教	不任教	不任教	不任教	不任教	不任教	不任教	不任教	大专	本科	外语	外语	师范	地级城市	大专院校	大专	中专/中师	中学高级	0	healthy	8	1	3	1	2	2	3	4.33333
21591	县城	女	汉族	1个子女	已婚	46	1993	25	15	1	2	不任教	不任教	任教	不任教	不任教	不任教	不任教	不任教	不任教	不任教	任教	不任教	不任教	不任教	不任教	不任教	不任教	不任教	大专	本科	外语	外语	师范	地级城市	大专院校	小学及以下	小学及以下	中学一级	2	healthy	11	3	7	1	2	1	5	4.33333
21757	镇	男	汉族	2个子女	已婚	38	2008	10	14	1	1	不任教	不任教	任教	不任教	不任教	不任教	不任教	不任教	不任教	不任教	不任教	不任教	不任教	不任教	不任教	不任教	不任教	不任教	本科	本科	外语	外语	非师范	省会城市	省属一般高校	高中	高中	中学二级	0	healthy	9	3	4	2	3	1	2	2.66667
21792	乡/村	女	少数民族	1个子女	已婚	35	2008	10	14	1	1	不任教	不任教	任教	不任教	不任教	不任教	不任教	不任教	不任教	不任教	不任教	不任教	不任教	不任教	不任教	不任教	不任教	不任教	本科	本科	外语	外语	师范	省会城市	省属一般高校	高中	高中	中学一级	0	healthy	8	2	5	1	1	1	5	3.33333
21823	镇	女	汉族	1个子女	已婚	43	1997	21	14	1	1	不任教	不任教	任教	不任教	不任教	不任教	不任教	不任教	不任教	不任教	不任教	不任教	不任教	不任教	不任教	不任教	不任教	不任教	大专	本科	外语	外语	师范	地级城市	大专院校	小学及以下	小学及以下	中学一级	0	healthy	12	2	6	2	2	1	2	4.66667
20604	镇	女	汉族	0个子女	未婚	26	2015	3	12	1	1	不任教	不任教	任教	不任教	不任教	不任教	不任教	不任教	不任教	不任教	不任教	不任教	不任教	不任教	不任教	不任教	不任教	不任教	本科	本科	外语	外语	师范	地级城市	省属一般高校	初中	初中	中学三级	0	moderate	8	3	6	1	1	1	3	1
20685	县城	女	汉族	1个子女	已婚	42	1998	20	20	1	1	不任教	不任教	任教	不任教	不任教	不任教	不任教	不任教	不任教	不任教	不任教	不任教	不任教	不任教	不任教	不任教	不任教	不任教	大专	本科	外语	外语	师范	地级城市	大专院校	初中	小学及以下	中学二级	0	unhealthy	12	1	8	1	2	1	3	2.33333
21840	县城	女	汉族	1个子女	已婚	39	2002	16	15	1	1	不任教	不任教	任教	不任教	不任教	不任教	不任教	不任教	不任教	不任教	不任教	不任教	不任教	不任教	不任教	不任教	不任教	不任教	大专	本科	外语	外语	师范	省会城市	大专院校	初中	初中	中学二级	1	healthy	8	2	3	1	2	1	1	2.66667
21890	县城	男	汉族	2个子女	已婚	34	1984	34	10	1	1	不任教	不任教	任教	不任教	不任教	不任教	不任教	不任教	不任教	不任教	不任教	不任教	不任教	不任教	不任教	不任教	不任教	不任教	本科	本科	外语	外语	非师范	省会城市	省属一般高校	高中	高中	中学二级	0	healthy	8	1	5	1	2	0	1	4.33333
22054	县城	女	少数民族	1个子女	已婚	34	2007	11	13	2	2	不任教	不任教	任教	不任教	任教	不任教	不任教	不任教	不任教	不任教	不任教	不任教	不任教	不任教	不任教	不任教	不任教	不任教	大专	本科	外语	其他	师范	地级城市	大专院校	初中	初中	小学二级	0	moderate	8	1	7	1	1	1	3	2.33333
22060	镇	男	汉族	1个子女	已婚	49	1990	28	14	1	1	不任教	不任教	任教	不任教	不任教	不任教	不任教	不任教	不任教	不任教	不任教	不任教	不任教	不任教	不任教	不任教	不任教	不任教	大专	本科	外语	外语	师范	地级城市	985高校	初中	小学及以下	中学高级	0	very healthy	10	2	2	1	1	4	1	3.33333
20957	乡/村	女	汉族	0个子女	未婚	29	2014	4	16	1	1	不任教	不任教	任教	不任教	不任教	不任教	不任教	不任教	不任教	不任教	不任教	不任教	不任教	不任教	不任教	不任教	不任教	不任教	本科	本科	外语	外语	师范	地级城市	省属重点高校	小学及以下	高中	中学二级	0	moderate	9	1	3	1	3	2	4	2
20963	镇	男	汉族	1个子女	已婚	46	1995	23	20	1	1	不任教	不任教	任教	不任教	不任教	不任教	不任教	不任教	不任教	不任教	不任教	不任教	不任教	不任教	不任教	不任教	不任教	不任教	大专	本科	外语	外语	师范	地级城市	大专院校	高中	小学及以下	中学二级	1	very healthy	12	1	8	1	1	1	5	3
22119	镇	男	汉族	1个子女	已婚	41	1997	21	20	1	1	不任教	不任教	任教	不任教	不任教	不任教	不任教	不任教	不任教	不任教	不任教	不任教	不任教	不任教	不任教	不任教	不任教	不任教	大专	本科	外语	外语	师范	地级城市	大专院校	小学及以下	小学及以下	中学一级	0	healthy	9	1	3	2	2	2	3	2.66667
22160	镇	女	汉族	1个子女	已婚	45	1997	21	15	1	1	不任教	不任教	任教	不任教	不任教	不任教	不任教	不任教	不任教	不任教	不任教	不任教	不任教	不任教	不任教	不任教	不任教	不任教	大专	本科	外语	外语	师范	地级城市	大专院校	高中	小学及以下	中学二级	0	healthy	8	2	3	1	1	1	5	4
22210	县城	女	汉族	1个子女	已婚	44	1997	21	14	1	1	不任教	不任教	任教	不任教	不任教	不任教	不任教	不任教	不任教	不任教	不任教	不任教	不任教	不任教	不任教	不任教	不任教	不任教	大专	本科	外语	外语	师范	地级城市	大专院校	初中	小学及以下	中学一级	0	moderate	10	1	5	1	2	2	5	4
22217	镇	女	汉族	1个子女	已婚	30	2012	6	12	1	1	不任教	不任教	任教	不任教	不任教	不任教	不任教	不任教	不任教	不任教	不任教	不任教	不任教	不任教	不任教	不任教	不任教	不任教	本科	本科	外语	外语	非师范	省会城市	省属一般高校	高中	初中	中学二级	0	healthy	9	1	3	1	1	1	5	3
22229	乡/村	女	汉族	1个子女	已婚	48	1993	25	12	2	1	不任教	不任教	任教	不任教	不任教	不任教	不任教	不任教	不任教	不任教	不任教	不任教	不任教	不任教	不任教	不任教	不任教	不任教	大专	本科	外语	外语	师范	地级城市	大专院校	高中	中专/中师	中学高级	0	healthy	8	2	3	1	1	1	5	3.33333
22278	镇	女	汉族	1个子女	已婚	42	1998	20	12	1	1	不任教	不任教	任教	不任教	不任教	不任教	不任教	不任教	不任教	不任教	不任教	不任教	不任教	不任教	不任教	不任教	不任教	不任教	大专	本科	外语	外语	师范	地级城市	大专院校	高中	小学及以下	中学二级	0	moderate	8	2	4	1	2	1	2	3.66667
22536	县城	女	汉族	1个子女	已婚	44	1995	23	10	1	1	不任教	不任教	任教	不任教	不任教	不任教	不任教	不任教	不任教	不任教	不任教	不任教	不任教	不任教	不任教	不任教	不任教	不任教	大专	本科	外语	外语	师范	地级城市	大专院校	小学及以下	小学及以下	中学三级	0	healthy	8	1	4	2	1	1	4	3.66667
22550	县城	女	汉族	1个子女	已婚	44	1995	23	18	1	1	不任教	不任教	任教	不任教	不任教	不任教	不任教	不任教	不任教	不任教	不任教	不任教	不任教	不任教	不任教	不任教	不任教	不任教	大专	本科	外语	外语	师范	地级城市	211高校	大专	初中	中学一级	0	moderate	10	1	5	2	2	1	6	3.66667
22585	镇	男	汉族	2个子女	已婚	38	2003	15	10	1	1	不任教	不任教	任教	不任教	不任教	不任教	不任教	不任教	不任教	不任教	不任教	不任教	不任教	不任教	不任教	不任教	不任教	不任教	大专	本科	外语	外语	师范	地级城市	大专院校	小学及以下	小学及以下	中学一级	1	healthy	10	4	5	1	2	2	3	3.66667
22603	镇	女	汉族	1个子女	已婚	41	1997	21	14	1	1	不任教	不任教	任教	不任教	不任教	不任教	不任教	不任教	不任教	不任教	不任教	不任教	不任教	不任教	不任教	不任教	不任教	不任教	大专	本科	外语	外语	师范	地级城市	大专院校	初中	小学及以下	中学二级	0	healthy	8	1	2	1	1	2	8	4.33333
22783	县城	女	汉族	1个子女	已婚	44	1998	20	18	1	1	不任教	不任教	任教	不任教	不任教	不任教	不任教	不任教	不任教	不任教	不任教	不任教	不任教	不任教	不任教	不任教	不任教	不任教	大专	大专	外语	外语	师范	地级城市	大专院校	小学及以下	小学及以下	中学一级	1	very healthy	8		5	1			5	5
22793	乡/村	女	汉族	1个子女	已婚	33	2008	10	22	1	1	不任教	不任教	任教	不任教	不任教	不任教	不任教	不任教	不任教	不任教	不任教	不任教	不任教	不任教	不任教	不任教	不任教	不任教	本科	本科	外语	外语	非师范	省会城市	省属一般高校	小学及以下	高中	中学一级	0	healthy	8	3	6	1	1	2	3	3.33333
21307	镇	女	汉族	0个子女	未婚	26	2015	3	6	1	1	不任教	不任教	任教	不任教	不任教	不任教	不任教	不任教	不任教	不任教	不任教	不任教	不任教	不任教	不任教	不任教	不任教	不任教	本科	本科	外语	外语	师范	地级城市	省属一般高校	本科	本科	未评职称	0	unhealthy	8	2	1	1	1	1	2	1
21319	乡/村	女	汉族	1个子女	已婚	34	2009	9	15	1	1	不任教	不任教	任教	不任教	不任教	不任教	不任教	不任教	不任教	不任教	不任教	不任教	不任教	不任教	不任教	不任教	不任教	不任教	本科	本科	外语	外语	师范	省会城市	省属一般高校	初中	初中	中学二级	0	healthy	10	2	6	1	2	1	5	4
21333	镇	女	汉族	1个子女	已婚	44	1999	19	10	1	1	不任教	不任教	任教	不任教	不任教	不任教	不任教	不任教	不任教	不任教	不任教	不任教	不任教	不任教	不任教	不任教	不任教	不任教	大专	本科	外语	外语	师范	地级城市	大专院校	中专/中师	小学及以下	中学高级	0	healthy	8	3	8	3	2	1	3	4.33333
21360	乡/村	女	汉族	1个子女	已婚	49	1990	28	18	1	1	不任教	不任教	任教	不任教	不任教	不任教	不任教	不任教	不任教	不任教	不任教	不任教	不任教	不任教	不任教	不任教	不任教	不任教	大专	大专	外语	外语	师范	省会城市	大专院校	不清楚	不清楚	中学高级	0	moderate	10	2	3	3	1	1	5	3.33333
21398	镇	女	汉族	1个子女	已婚	49	1990	28	18	1	1	不任教	不任教	任教	不任教	不任教	不任教	不任教	不任教	不任教	不任教	不任教	不任教	不任教	不任教	不任教	不任教	不任教	不任教	大专	大专	外语	外语	师范	省会城市	大专院校	不清楚	不清楚	中学高级	0	moderate	10	2	3	2	1	2	5	3
21411	县城	男	汉族	1个子女	已婚	50	1990	28	10	1	1	不任教	不任教	任教	不任教	不任教	不任教	不任教	不任教	不任教	不任教	不任教	不任教	不任教	不任教	不任教	不任教	不任教	不任教	大专	本科	外语	外语	师范	县城	大专院校	初中	初中	中学高级	0	moderate	8	2	2	1	1	1	5	3
21427	镇	男	汉族	1个子女	已婚	41	1997	21	14	1	1	不任教	不任教	任教	不任教	不任教	不任教	不任教	不任教	不任教	不任教	不任教	不任教	不任教	不任教	不任教	不任教	不任教	不任教	大专	本科	外语	外语	师范	省会城市	大专院校	小学及以下	小学及以下	中学一级	0	moderate	8		4	1			4	3.33333
21475	镇	女	汉族	1个子女	已婚	55	1995	23	5	1	1	不任教	不任教	任教	不任教	不任教	不任教	不任教	不任教	不任教	不任教	不任教	不任教	不任教	不任教	不任教	不任教	不任教	不任教	大专	大专	外语	外语	师范	地级城市	大专院校	小学及以下	小学及以下	中学一级	0	moderate	8	26	6	1	2	1	3	5
21488	镇	女	汉族	2个子女	已婚	35	2003	15	8	1	1	不任教	不任教	任教	不任教	不任教	不任教	不任教	不任教	不任教	不任教	不任教	不任教	不任教	不任教	不任教	不任教	不任教	不任教	本科	本科	外语	外语	师范	地级城市	211高校	大专	高中	中学一级	1	very healthy	8	2	5	2	1	2	4	2
21502	镇	女	汉族	1个子女	已婚	43	1963	55	7	3	1	不任教	不任教	任教	不任教	不任教	不任教	不任教	不任教	不任教	不任教	不任教	不任教	不任教	不任教	不任教	不任教	不任教	不任教	研究生	研究生	外语	外语	师范	省会城市	211高校	不清楚	研究生	正高级	0	very healthy	8	4	2	1	2	3	10	5
22823	镇	女	汉族	0个子女	未婚	28	2014	4	10	1	1	不任教	不任教	任教	不任教	不任教	不任教	不任教	不任教	不任教	不任教	不任教	不任教	不任教	不任教	不任教	不任教	不任教	不任教	本科	本科	外语	外语	师范	省会城市	省属一般高校	高中	高中	中学二级	0	moderate	8	4	8	1	1	1	3	5
22836	镇	女	汉族	0个子女	未婚	25	2016	2	10	1	1	不任教	不任教	任教	不任教	不任教	不任教	不任教	不任教	不任教	不任教	不任教	不任教	不任教	不任教	不任教	不任教	不任教	不任教	本科	本科	外语	外语	师范	地级城市	大专院校	不清楚	不清楚	中学二级	0	moderate	8	4	8	1	1	1	3	3.33333
22862	镇	男	少数民族	1个子女	已婚	44	1997	21	7	1	1	不任教	不任教	任教	不任教	不任教	不任教	不任教	不任教	不任教	不任教	不任教	不任教	不任教	不任教	不任教	不任教	不任教	不任教	大专	本科	外语	外语	师范	省会城市	大专院校	小学及以下	小学及以下	中学一级	0	moderate	8	2	5	2	2	1	7	4.66667
21632	镇	女	汉族	2个子女	已婚	37	2005	13	12	1	1	不任教	不任教	任教	不任教	不任教	不任教	不任教	不任教	不任教	不任教	不任教	不任教	不任教	不任教	不任教	不任教	不任教	不任教	大专	本科	外语	外语	师范	地级城市	大专院校	初中	小学及以下	中学一级	0	healthy	8	1	6		1	1	6	4.33333
21633	县城	女	汉族	1个子女	已婚	46	1995	23	20	1	1	不任教	不任教	任教	不任教	不任教	不任教	不任教	不任教	不任教	不任教	不任教	不任教	不任教	不任教	不任教	不任教	不任教	不任教	大专	本科	外语	外语	师范	地级城市	大专院校	不清楚	不清楚	中学一级	0	moderate	10	2	10	1	2	0	2	3.33333
21635	县城	女	汉族	2个子女	已婚	41	1998	20	12	1	1	不任教	不任教	任教	不任教	不任教	不任教	不任教	不任教	不任教	不任教	不任教	不任教	不任教	不任教	不任教	不任教	不任教	不任教	大专	本科	外语	外语	师范	地级城市	大专院校	初中	初中	中学一级	0	very healthy	10	2	3	3	3	3	8	4
21654	县城	女	汉族	2个子女	已婚	51	1992	26	16	1	1	不任教	不任教	任教	不任教	不任教	不任教	不任教	不任教	不任教	不任教	不任教	不任教	不任教	不任教	不任教	不任教	不任教	不任教	大专	大专	外语	外语	师范	地级城市	大专院校	初中	初中	中学二级	0	unhealthy	10	2	2	2	2	1	1	3.33333
21655	镇	女	汉族	1个子女	已婚	36	2002	16	14	1	1	不任教	不任教	任教	不任教	不任教	不任教	不任教	不任教	不任教	不任教	不任教	不任教	不任教	不任教	不任教	不任教	不任教	不任教	大专	本科	外语	汉语言文学	师范	地级城市	大专院校	初中	高中	中学一级	0	moderate	8	1	5	1	1	1	1	3.66667
21707	县城	男	汉族	1个子女	已婚	29	2013	5	21	1	1	不任教	不任教	任教	不任教	不任教	不任教	不任教	不任教	不任教	不任教	不任教	不任教	不任教	不任教	不任教	不任教	不任教	不任教	本科	本科	外语	外语	师范	地级城市	省属一般高校	大专	初中	中学二级	0	healthy	12	2	3	3	3	3	3	3
21714	镇	女	汉族	1个子女	已婚	43	1997	21	22	1	1	不任教	不任教	任教	不任教	不任教	不任教	不任教	不任教	不任教	不任教	不任教	不任教	不任教	不任教	不任教	不任教	不任教	不任教	大专	本科	外语	外语	师范	地级城市	大专院校	初中	小学及以下	中学一级	0	healthy	8	2	8	2	1	1	2	3.66667
21736	镇	女	汉族	1个子女	已婚	46	1996	22	16	1	2	不任教	不任教	任教	不任教	不任教	不任教	不任教	不任教	不任教	不任教	任教	不任教	不任教	不任教	不任教	不任教	不任教	不任教	大专	本科	外语	外语	师范	地级城市	大专院校	小学及以下	小学及以下	中学二级	0	moderate	8	2	6	1	1	2	1	4
22929	镇	女	汉族	1个子女	已婚	35	2007	11	5	1	1	不任教	不任教	任教	不任教	不任教	不任教	不任教	不任教	不任教	不任教	不任教	不任教	不任教	不任教	不任教	不任教	不任教	不任教	本科	本科	外语	外语	非师范	省会城市	省属一般高校	高中	大专	中学一级	0	healthy	8	2	3	2	2	1	5	4
22943	县城	女	汉族	1个子女	已婚	48	1989	29	7	1	1	不任教	不任教	任教	不任教	不任教	不任教	不任教	不任教	不任教	不任教	不任教	不任教	不任教	不任教	不任教	不任教	不任教	不任教	大专	初中	外语	外语	师范	地级城市	大专院校	小学及以下	小学及以下	中学一级	0	healthy	8	1	5	1	1	1	5	4
23036	镇	男	汉族	1个子女	已婚	45	1995	23	22	1	1	不任教	不任教	任教	不任教	不任教	不任教	不任教	不任教	不任教	不任教	不任教	不任教	不任教	不任教	不任教	不任教	不任教	不任教	大专	本科	外语	外语	师范	地级城市	211高校	初中	小学及以下	中学高级	1	healthy	10	2	8	1	1	3	3	2.66667
23040	乡/村	女	汉族	0个子女	已婚	27	2015	3	12	1	1	不任教	不任教	任教	不任教	不任教	不任教	不任教	不任教	不任教	不任教	不任教	不任教	不任教	不任教	不任教	不任教	不任教	不任教	大专	本科	外语	外语	师范	地级城市	大专院校	初中	小学及以下	中学二级	0	healthy	9	3	8	2	1	1	3	3.33333
23042	县城	女	汉族	2个子女	已婚	34	2005	13	14	1	1	不任教	不任教	任教	不任教	不任教	不任教	不任教	不任教	不任教	不任教	不任教	不任教	不任教	不任教	不任教	不任教	不任教	不任教	大专	本科	外语	外语	师范	地级城市	中师	高中	初中	中学二级	0	very healthy	8	1	3	1	1	4	5	2.66667
23048	镇	女	汉族	0个子女	未婚	24	2017	1	13	1	2	不任教	不任教	任教	不任教	不任教	不任教	不任教	不任教	不任教	不任教	任教	不任教	不任教	不任教	不任教	不任教	不任教	不任教	本科	本科	外语	外语	非师范	地级城市	省属重点高校	中专/中师	大专	未评职称	0	healthy	10		4	1	3	2	5	3
23126	乡/村	女	汉族	0个子女	未婚	29	2015	3	24	1	1	不任教	不任教	任教	不任教	不任教	不任教	不任教	不任教	不任教	不任教	不任教	不任教	不任教	不任教	不任教	不任教	不任教	不任教	研究生	研究生	外语	外语	师范	省会城市	省属重点高校	高中	高中	中学三级	0	very healthy	5	2	7	1			5	4
23137	乡/村	女	汉族	0个子女	已婚	27	2014	4	24	1	1	不任教	不任教	任教	不任教	不任教	不任教	不任教	不任教	不任教	不任教	不任教	不任教	不任教	不任教	不任教	不任教	不任教	不任教	本科	本科	外语	外语	师范	地级城市	省属一般高校	初中	小学及以下	中学三级	0	healthy	5	2	7				4	2.66667
23173	县城	女	汉族	1个子女	已婚	38	2001	17	12	1	1	不任教	不任教	任教	不任教	不任教	不任教	不任教	不任教	不任教	不任教	不任教	不任教	不任教	不任教	不任教	不任教	不任教	不任教	大专	本科	外语	外语	师范	地级城市	省属重点高校	初中	初中	中学二级	0	moderate	9	1	6	1	1	1	4	3.66667
21984	镇	女	汉族	1个子女	已婚	43	1997	21	20	1	1	不任教	不任教	任教	不任教	不任教	不任教	不任教	不任教	不任教	不任教	不任教	不任教	不任教	不任教	不任教	不任教	不任教	不任教	大专	本科	外语	外语	师范	地级城市	大专院校	高中	初中	中学一级	0	very healthy	14	2	5	1	1	1	4	3.33333
21991	县城	女	汉族	1个子女	已婚	35	2004	14	15	1	2	不任教	不任教	任教	不任教	不任教	不任教	不任教	不任教	不任教	任教	不任教	不任教	不任教	不任教	不任教	不任教	不任教	不任教	大专	本科	外语	外语	师范	地级城市	大专院校	初中	小学及以下	中学二级	0	healthy	10	2	5	2	1	1	1	3.33333
22005	镇	女	汉族	1个子女	已婚	46	1995	23	14	1	1	不任教	不任教	任教	不任教	不任教	不任教	不任教	不任教	不任教	不任教	不任教	不任教	不任教	不任教	不任教	不任教	不任教	不任教	大专	本科	外语	外语	师范	地级城市	独立学院/民办本科	小学及以下	小学及以下	中学一级	0	moderate	8	2	5	1	2		3	2.66667
23197	镇	女	汉族	1个子女	已婚	42	1998	20	12	1	1	不任教	不任教	任教	不任教	不任教	不任教	不任教	不任教	不任教	不任教	不任教	不任教	不任教	不任教	不任教	不任教	不任教	不任教	大专	本科	外语	外语	师范	地级城市	大专院校	小学及以下	小学及以下	中学高级	0	healthy	8	1	5	71	1	1	1	4
23234	县城	男	汉族	1个子女	已婚	46	1993	25	16	1	1	不任教	不任教	任教	不任教	不任教	不任教	不任教	不任教	不任教	不任教	不任教	不任教	不任教	不任教	不任教	不任教	不任教	不任教	大专	本科	外语	外语	师范	省会城市	大专院校	高中	小学及以下	中学二级	0	moderate	10	1	6	2	1	1	6	4
23237	县城	女	汉族	0个子女	未婚	30	2010	8	16	1	1	不任教	不任教	任教	不任教	不任教	不任教	不任教	不任教	不任教	不任教	不任教	不任教	不任教	不任教	不任教	不任教	不任教	不任教	本科	本科	外语	外语	非师范	地级城市	省属一般高校	中专/中师	中专/中师	中学二级	0	healthy	8	2	8	1	1	1	3	3
23271	县城	女	汉族	1个子女	已婚	46	1995	23	12	1	1	不任教	不任教	任教	不任教	不任教	不任教	不任教	不任教	不任教	不任教	不任教	不任教	不任教	不任教	不任教	不任教	不任教	不任教	大专	本科	外语	外语	师范	地级城市	大专院校	高中	小学及以下	中学一级	1	very healthy	10	1	8	1	1	0	6	4.33333
23280	镇	男	汉族	1个子女	已婚	49	1991	27	11	1	2	不任教	不任教	任教	不任教	不任教	不任教	不任教	不任教	不任教	不任教	不任教	不任教	不任教	不任教	不任教	不任教	不任教	任教	大专	本科	外语	外语	师范	省会城市	大专院校	小学及以下	小学及以下	中学高级	1	moderate	10	2	6	2	1	1	1	2.66667
23382	镇	女	汉族	1个子女	已婚	48	1994	24	14	1	1	不任教	不任教	任教	不任教	不任教	不任教	不任教	不任教	不任教	不任教	不任教	不任教	不任教	不任教	不任教	不任教	不任教	不任教	大专	本科	外语	外语	师范	地级城市	大专院校	小学及以下	小学及以下	中学一级	0	healthy	8	35	5	1	1		6	2.33333
23385	县城	女	汉族	1个子女	已婚	50	1990	28	14	1	1	不任教	不任教	任教	不任教	不任教	不任教	不任教	不任教	不任教	不任教	不任教	不任教	不任教	不任教	不任教	不任教	不任教	不任教	大专	本科	外语	外语	师范	地级城市	211高校	初中	小学及以下	中学一级	0	moderate	9	1	9	1	1	1	2	2.33333
23419	县城	女	汉族	2个子女	已婚	38	2001	17	12	1	1	不任教	不任教	任教	不任教	不任教	不任教	不任教	不任教	不任教	不任教	不任教	不任教	不任教	不任教	不任教	不任教	不任教	不任教	大专	本科	外语	外语	师范	地级城市	大专院校	小学及以下	小学及以下	中学二级	0	moderate	8	2	5	2	1	1	5	4.66667
23437	乡/村	女	汉族	1个子女	已婚	40	2003	15	23	1	1	不任教	不任教	任教	不任教	不任教	不任教	不任教	不任教	不任教	不任教	不任教	不任教	不任教	不任教	不任教	不任教	不任教	不任教	大专	本科	外语	外语	非师范	省会城市	大专院校	初中	初中	中学二级	0	moderate	8	2	6	1	2	1	5	2.66667
22377	镇	男	汉族	2个子女	已婚	44	1997	21	16	1	1	不任教	不任教	任教	不任教	不任教	不任教	不任教	不任教	不任教	不任教	不任教	不任教	不任教	不任教	不任教	不任教	不任教	不任教	大专	本科	外语	外语	师范	地级城市	大专院校	初中	小学及以下	中学一级	0	moderate	10	1	10	1	1	2	5	4.33333
22385	镇	女	汉族	1个子女	已婚	39	2001	17	16	1	1	不任教	不任教	任教	不任教	不任教	不任教	不任教	不任教	不任教	不任教	不任教	不任教	不任教	不任教	不任教	不任教	不任教	不任教	大专	本科	外语	外语	师范	地级城市	大专院校	初中	初中	中学二级	0	very healthy	10	1	10	2	1	2	6	4
22449	镇	女	汉族	1个子女	已婚	41	1998	20	16	1	1	不任教	不任教	任教	不任教	不任教	不任教	不任教	不任教	不任教	不任教	不任教	不任教	不任教	不任教	不任教	不任教	不任教	不任教	大专	本科	外语	外语	师范	地级城市	211高校	高中	小学及以下	中学一级	0	healthy	10	2	7	1	1	1	5	5
22462	县城	女	汉族	1个子女	已婚	41	1998	20	12	4	1	不任教	不任教	任教	不任教	不任教	不任教	不任教	不任教	不任教	不任教	不任教	不任教	不任教	不任教	不任教	不任教	不任教	不任教	大专	本科	外语	外语	师范	地级城市	大专院校	中专/中师	初中	中学二级	0	healthy	8	1	5		3	2	2	2.33333
22476	镇	女	汉族	0个子女	已婚	27	2015	3	20	1	1	不任教	不任教	任教	不任教	不任教	不任教	不任教	不任教	不任教	不任教	不任教	不任教	不任教	不任教	不任教	不任教	不任教	不任教	本科	本科	外语	外语	非师范	省会城市	211高校	初中	初中	未评职称	0	healthy	10	1	8	2	0	0	1	2.66667
22490	镇	女	汉族	1个子女	已婚	42	1997	21	12	1	1	不任教	不任教	任教	不任教	不任教	不任教	不任教	不任教	不任教	不任教	不任教	不任教	不任教	不任教	不任教	不任教	不任教	不任教	大专	本科	外语	外语	师范	地级城市	大专院校	初中	小学及以下	中学二级	0	healthy	8	23	4	1	1	0	5	3.66667
22495	镇	女	汉族	2个子女	已婚	44	1996	22	10	1	1	不任教	不任教	任教	不任教	不任教	不任教	不任教	不任教	不任教	不任教	不任教	不任教	不任教	不任教	不任教	不任教	不任教	不任教	大专	本科	外语	汉语言文学	师范	地级城市	大专院校	初中	初中	中学一级	0	very healthy	8	2	6	2	2	2	5	4.33333
23473	县城	女	汉族	1个子女	已婚	28	2013	5	14	1	1	不任教	不任教	任教	不任教	不任教	不任教	不任教	不任教	不任教	不任教	不任教	不任教	不任教	不任教	不任教	不任教	不任教	不任教	本科	本科	外语	外语	非师范	地级城市	独立学院/民办本科	本科	大专	中学二级	0	healthy	8	2	8	1	1	0	3	3
23481	县城	女	汉族	0个子女	已婚	31	2013	5	10	1	1	不任教	不任教	任教	不任教	不任教	不任教	不任教	不任教	不任教	不任教	不任教	不任教	不任教	不任教	不任教	不任教	不任教	不任教	研究生	研究生	外语	外语	非师范	地级城市	省属一般高校	中专/中师	高中	中学二级	0	very healthy	8	4	6	2	2	2	4	3.66667
23483	县城	女	少数民族	2个子女	已婚	43	1998	20	14	1	1	不任教	不任教	任教	不任教	不任教	不任教	不任教	不任教	不任教	不任教	不任教	不任教	不任教	不任教	不任教	不任教	不任教	不任教	大专	本科	外语	外语	师范	省会城市	大专院校	高中	初中	中学二级	0	moderate	8	1	5	1	1	0	4	5
23494	县城	男	汉族	1个子女	已婚	45	1995	23	5	1	1	不任教	不任教	任教	不任教	不任教	不任教	不任教	不任教	不任教	不任教	不任教	不任教	不任教	不任教	不任教	不任教	不任教	不任教	大专	大专	外语	外语	师范	地级城市	大专院校	小学及以下	不清楚	中学一级	0	healthy		2	4	3	2	2	6	4.66667
23567	县城	男	汉族	1个子女	已婚	45	1995	23	10	1	1	不任教	不任教	任教	不任教	不任教	不任教	不任教	不任教	不任教	不任教	不任教	不任教	不任教	不任教	不任教	不任教	不任教	不任教	大专	大专	外语	外语	师范	地级城市	大专院校	小学及以下	不清楚	中学一级	0	healthy	12	4	6	2	2	2	5	5
22616	镇	女	汉族	1个子女	已婚	46	1995	23	18	1	1	不任教	不任教	任教	不任教	不任教	不任教	不任教	不任教	不任教	不任教	不任教	不任教	不任教	不任教	不任教	不任教	不任教	不任教	大专	本科	外语	外语	师范	地级城市	大专院校	小学及以下	小学及以下	中学二级	0	moderate	8	1	2	1	1	1	5	4.66667
22648	县城	女	汉族	0个子女	未婚	23	2017	1	14	1	1	不任教	不任教	任教	不任教	不任教	不任教	不任教	不任教	不任教	不任教	不任教	不任教	不任教	不任教	不任教	不任教	不任教	不任教	本科	本科	外语	外语	师范	地级城市	省属一般高校	初中	小学及以下	未评职称	0	healthy	10	2	2	1	2	1	9	5
22660	乡/村	男	汉族	2个子女	已婚	36	2005	13	23	1	1	不任教	不任教	任教	不任教	不任教	不任教	不任教	不任教	不任教	不任教	不任教	不任教	不任教	不任教	不任教	不任教	不任教	不任教	大专	本科	外语	外语	师范	地级城市	大专院校	中专/中师	初中	中学一级	0	moderate	17	3	3	2	1	3	2	2.66667
22661	县城	男	汉族	1个子女	已婚	43	1996	22	14	1	1	不任教	不任教	任教	不任教	不任教	不任教	不任教	不任教	不任教	不任教	不任教	不任教	不任教	不任教	不任教	不任教	不任教	不任教	大专	本科	外语	外语	师范	地级城市	省属一般高校	高中	初中	中学一级	1	healthy	9	1	1	1	1	1	7	3.66667
22676	乡/村	男	汉族	1个子女	已婚	40	2001	17	23	1	1	不任教	不任教	任教	不任教	不任教	不任教	不任教	不任教	不任教	不任教	不任教	不任教	不任教	不任教	不任教	不任教	不任教	不任教	大专	本科	外语	外语	师范	地级城市	大专院校	小学及以下	小学及以下	中学高级	1	moderate	10	5	11	4	1		3	3.33333
22719	乡/村	男	汉族	1个子女	已婚	33	2006	12	24	1	1	不任教	不任教	任教	不任教	不任教	不任教	不任教	不任教	不任教	不任教	不任教	不任教	不任教	不任教	不任教	不任教	不任教	不任教	本科	本科	外语	外语	非师范	地级城市	省属一般高校	小学及以下	小学及以下	中学一级	0	healthy	10	5	1	0	1	3	3	3.66667
22724	县城	男	汉族	2个子女	已婚	36	2006	12	12	1	1	不任教	不任教	任教	不任教	不任教	不任教	不任教	不任教	不任教	不任教	不任教	不任教	不任教	不任教	不任教	不任教	不任教	不任教	本科	本科	外语	外语	师范	县城	省属一般高校	本科	初中	中学一级	1	healthy	9		4	1			3	2.66667
22748	镇	男	汉族	2个子女	已婚	33	2007	11	10	1	1	不任教	不任教	任教	不任教	不任教	不任教	不任教	不任教	不任教	不任教	不任教	不任教	不任教	不任教	不任教	不任教	不任教	不任教	大专	大专	外语	外语	师范	地级城市	省属一般高校	高中	小学及以下	未评职称	0	healthy	12	1	2	1	1	1	4	3.33333
23588	县城	女	汉族	0个子女	未婚	27	2013	5	10	1	1	不任教	不任教	任教	不任教	不任教	不任教	不任教	不任教	不任教	不任教	不任教	不任教	不任教	不任教	不任教	不任教	不任教	不任教	本科	本科	外语	外语	师范	地级城市	省属一般高校	高中	中专/中师	中学二级	0	healthy	12	0	3	3	1	0	1	4.66667
23616	镇	男	汉族	1个子女	已婚	39	2004	14	19	1	2	不任教	不任教	任教	不任教	不任教	不任教	不任教	不任教	不任教	不任教	任教	不任教	不任教	不任教	不任教	不任教	不任教	不任教	大专	本科	外语	外语	非师范	省会城市	大专院校	小学及以下	小学及以下	中学高级	1	moderate	14	2	2	1		1	4	2.66667
23830	县城	女	汉族	1个子女	已婚	49	1990	28	12	1	1	不任教	不任教	任教	不任教	不任教	不任教	不任教	不任教	不任教	不任教	不任教	不任教	不任教	不任教	不任教	不任教	不任教	不任教	大专	本科	外语	外语	师范	省会城市	省属重点高校	初中	小学及以下	中学一级	0	very unhealthy	10	2	8	2	1	2	1	1.33333
23838	县城	男	汉族	1个子女	已婚	52	1988	30	8	1	1	不任教	不任教	任教	不任教	不任教	不任教	不任教	不任教	不任教	不任教	不任教	不任教	不任教	不任教	不任教	不任教	不任教	不任教	本科	本科	外语	外语	师范	地级城市	省属一般高校	小学及以下	小学及以下	中学高级	0	healthy	8	1	5	1	1	1	2	2.66667
23881	县城	女	汉族	1个子女	已婚	40	1999	19	18	1	1	不任教	不任教	任教	不任教	不任教	不任教	不任教	不任教	不任教	不任教	不任教	不任教	不任教	不任教	不任教	不任教	不任教	不任教	大专	本科	外语	外语	师范	地级城市	大专院校	高中	初中	中学一级	0	moderate	12	2	10	1			2	2.33333
23886	县城	女	汉族	0个子女	未婚	25	2016	2	6	1	1	不任教	不任教	任教	不任教	不任教	不任教	不任教	不任教	不任教	不任教	不任教	不任教	不任教	不任教	不任教	不任教	不任教	不任教	本科	本科	外语	外语	师范	地级城市	省属一般高校	高中	高中	未评职称	0	healthy	8	1	5	1	1	2	5	4
23891	县城	男	汉族	2个子女	已婚	52	1988	30	15	1	1	不任教	不任教	任教	不任教	不任教	不任教	不任教	不任教	不任教	不任教	不任教	不任教	不任教	不任教	不任教	不任教	不任教	不任教	大专	研究生	外语	教育学	师范	地级城市	大专院校	初中	小学及以下	中学一级	0	healthy	8	1	1	1	1	1	4	2.66667
23912	镇	女	汉族	0个子女	未婚	22	2017	1	19	1	1	不任教	不任教	任教	不任教	不任教	不任教	不任教	不任教	不任教	不任教	不任教	不任教	不任教	不任教	不任教	不任教	不任教	不任教	本科	本科	外语	外语	师范	地级城市	省属一般高校	初中	初中	未评职称	0	healthy	11	3	8	1	1	1	5	4.33333
23924	镇	男	汉族	1个子女	已婚	44	1998	20	13	2	1	不任教	不任教	任教	不任教	不任教	不任教	不任教	不任教	不任教	不任教	不任教	不任教	不任教	不任教	不任教	不任教	不任教	不任教	大专	本科	外语	外语	师范	地级城市	大专院校	中专/中师	小学及以下	中学一级	1	moderate	9	1	6	1	1	1	4	1.66667
23925	县城	女	汉族	1个子女	已婚	47	1995	23	18	1	1	不任教	不任教	任教	不任教	不任教	不任教	不任教	不任教	不任教	不任教	不任教	不任教	不任教	不任教	不任教	不任教	不任教	不任教	大专	本科	外语	外语	师范	地级城市	大专院校	小学及以下	小学及以下	中学一级	0	moderate	12	3	4	1	1	2	3	3
23926	县城	女	汉族	1个子女	已婚	40	1999	19	12	1	1	不任教	不任教	任教	不任教	不任教	不任教	不任教	不任教	不任教	不任教	不任教	不任教	不任教	不任教	不任教	不任教	不任教	不任教	大专	本科	外语	外语	师范	地级城市	大专院校	小学及以下	小学及以下	中学一级	0	healthy	12	1	4	2	2	2	3	3
23943	县城	女	少数民族	1个子女	已婚	43	1999	19	16	1	1	不任教	不任教	任教	不任教	不任教	不任教	不任教	不任教	不任教	不任教	不任教	不任教	不任教	不任教	不任教	不任教	不任教	不任教	大专	本科	外语	外语	师范	地级城市	大专院校	初中	小学及以下	中学高级	0	moderate	8	2	4	1	1	1	3	3.33333
23944	县城	女	少数民族	1个子女	已婚	44	1998	20	14	1	1	不任教	不任教	任教	不任教	不任教	不任教	不任教	不任教	不任教	不任教	不任教	不任教	不任教	不任教	不任教	不任教	不任教	不任教	大专	本科	外语	外语	师范	地级城市	大专院校	小学及以下	小学及以下	中学一级	0	very healthy	9	14	4	1	2	1	5	4.33333
23002	县城	女	汉族	2个子女	已婚	34	2007	11	14	1	1	不任教	不任教	任教	不任教	不任教	不任教	不任教	不任教	不任教	不任教	不任教	不任教	不任教	不任教	不任教	不任教	不任教	不任教	本科	本科	外语	外语	师范	省会城市	省属重点高校	高中	中专/中师	中学二级	0	very healthy	8	2	3	1	1	2	6	3
24122	镇	女	少数民族	0个子女	已婚	30	2014	4	18	1	1	不任教	不任教	任教	不任教	不任教	不任教	不任教	不任教	不任教	不任教	不任教	不任教	不任教	不任教	不任教	不任教	不任教	不任教	本科	研究生	外语	外语	非师范	省会城市	省属一般高校	本科	本科	未评职称	0	moderate	10	4	10	1	1	1	2	3
24124	镇	男	汉族	2个子女	已婚	40	2004	14	20	1	1	不任教	不任教	任教	不任教	不任教	不任教	不任教	不任教	不任教	不任教	不任教	不任教	不任教	不任教	不任教	不任教	不任教	不任教	大专	本科	外语	其他	师范	地级城市	大专院校	小学及以下	小学及以下	中学一级	0	moderate	10	3	6	3	2	1	5	3
24136	县城	女	汉族	2个子女	已婚	34	2007	11	16	1	1	不任教	不任教	任教	不任教	不任教	不任教	不任教	不任教	不任教	不任教	不任教	不任教	不任教	不任教	不任教	不任教	不任教	不任教	本科	本科	外语	外语	师范	地级城市	省属一般高校	小学及以下	小学及以下	中学二级	0	healthy	9	1	2	1	2	1	5	3.33333
24140	镇	女	汉族	0个子女	已婚	34	2007	11	22	1	1	不任教	不任教	任教	不任教	不任教	不任教	不任教	不任教	不任教	不任教	不任教	不任教	不任教	不任教	不任教	不任教	不任教	不任教	本科	本科	外语	外语	师范	地级城市	大专院校	小学及以下	小学及以下	中学一级	0	very healthy	12	2	10	1	1	1	5	3.66667
24158	县城	女	汉族	2个子女	已婚	39	1998	20	12	1	1	不任教	不任教	任教	不任教	不任教	不任教	不任教	不任教	不任教	不任教	不任教	不任教	不任教	不任教	不任教	不任教	不任教	不任教	大专	本科	外语	外语	师范	地级城市	大专院校	本科	中专/中师	中学一级	0	healthy	12	0	8	1	2	0	6	3.66667
24159	镇	女	汉族	1个子女	已婚	33	2008	10	23	2	1	不任教	不任教	任教	不任教	不任教	不任教	不任教	不任教	不任教	不任教	不任教	不任教	不任教	不任教	不任教	不任教	不任教	不任教	本科	本科	外语	外语	非师范	省会城市	独立学院/民办本科	小学及以下	小学及以下	中学一级	0	moderate	10	4	10	1	2	2	4	2.33333
24161	镇	女	汉族	2个子女	已婚	38	2001	17	22	1	1	不任教	不任教	任教	不任教	不任教	不任教	不任教	不任教	不任教	不任教	不任教	不任教	不任教	不任教	不任教	不任教	不任教	不任教	大专	本科	外语	外语	师范	地级城市	大专院校	小学及以下	小学及以下	中学高级	0	moderate	6	2	6	2	1	1	5	3
24166	镇	男	汉族	1个子女	已婚	31	2010	8	23	1	1	不任教	不任教	任教	不任教	不任教	不任教	不任教	不任教	不任教	不任教	不任教	不任教	不任教	不任教	不任教	不任教	不任教	不任教	本科	本科	外语	外语	师范	地级城市	省属一般高校	不清楚	不清楚	中学一级	1	moderate	11	2	1	1	1		1	1.66667
24169	镇	男	汉族	2个子女	已婚	37	2004	14	24	1	1	不任教	不任教	任教	不任教	不任教	不任教	不任教	不任教	不任教	不任教	不任教	不任教	不任教	不任教	不任教	不任教	不任教	不任教	大专	本科	外语	外语	师范	县城	大专院校	初中	初中	中学一级	0	healthy	8	3	4	2	1	1	3	3
24187	镇	女	汉族	2个子女	已婚	31	2011	7	22	1	1	不任教	不任教	任教	不任教	不任教	不任教	不任教	不任教	不任教	不任教	不任教	不任教	不任教	不任教	不任教	不任教	不任教	不任教	本科	本科	外语	外语	师范	地级城市	省属一般高校	小学及以下	小学及以下	中学二级	0	unhealthy	8	3	3	2	2	3	2	3
24188	镇	男	汉族	1个子女	已婚	36	2004	14	22	1	1	不任教	不任教	任教	不任教	不任教	不任教	不任教	不任教	不任教	不任教	不任教	不任教	不任教	不任教	不任教	不任教	不任教	不任教	大专	本科	外语	外语	非师范	地级城市	大专院校	初中	小学及以下	中学一级	0	very unhealthy	10	5	6	5	2	2	1	2
24191	镇	女	汉族	2个子女	已婚	35	2004	14	22	1	1	不任教	不任教	任教	不任教	不任教	不任教	不任教	不任教	不任教	不任教	不任教	不任教	不任教	不任教	不任教	不任教	不任教	不任教	大专	本科	外语	外语	师范	地级城市	大专院校	初中	初中	中学一级	0	moderate	8	2	6	1	2	1	5	2.66667
24199	乡/村	男	汉族	1个子女	已婚	42	2002	16	16	1	1	不任教	不任教	任教	不任教	不任教	不任教	不任教	不任教	不任教	不任教	不任教	不任教	不任教	不任教	不任教	不任教	不任教	不任教	大专	本科	外语	外语	师范	地级城市	大专院校	小学及以下	小学及以下	中学一级	1	healthy	8	1	8	8	8	8	8	4
24209	镇	男	汉族	0个子女	已婚	35	2006	12	23	1	1	不任教	不任教	任教	不任教	不任教	不任教	不任教	不任教	不任教	不任教	不任教	不任教	不任教	不任教	不任教	不任教	不任教	不任教	本科	本科	外语	外语	师范	地级城市	省属一般高校	初中	小学及以下	中学一级	0	very unhealthy	16	6	10	2	2	2	1	1
24221	县城	女	汉族	2个子女	已婚	37	2002	16	12	1	1	不任教	不任教	任教	不任教	不任教	不任教	不任教	不任教	不任教	不任教	不任教	不任教	不任教	不任教	不任教	不任教	不任教	不任教	大专	本科	外语	外语	师范	地级城市	大专院校	初中	小学及以下	中学二级	1	healthy	11	2	8	1	1	1	2	3.66667
24224	县城	男	汉族	1个子女	已婚	35	2003	15	14	1	1	不任教	不任教	任教	不任教	不任教	不任教	不任教	不任教	不任教	不任教	不任教	不任教	不任教	不任教	不任教	不任教	不任教	不任教	大专	本科	外语	外语	师范	地级城市	大专院校	小学及以下	小学及以下	中学二级	0	very unhealthy	12	5	8	2	1	1	1	1
24240	镇	女	汉族	2个子女	已婚	43	1996	22	12	1	1	不任教	不任教	任教	不任教	不任教	不任教	不任教	不任教	不任教	不任教	不任教	不任教	不任教	不任教	不任教	不任教	不任教	不任教	大专	本科	外语	外语	师范	地级城市	大专院校	初中	小学及以下	中学一级	0	healthy	10	3	6	2	2	2	6	4.66667
24244	县城	女	汉族	2个子女	已婚	34	2006	12	7	1	1	不任教	不任教	任教	不任教	不任教	不任教	不任教	不任教	不任教	不任教	不任教	不任教	不任教	不任教	不任教	不任教	不任教	不任教	本科	本科	外语	外语	师范	地级城市	省属一般高校	小学及以下	初中	中学二级	0	unhealthy	8		6			1	3	1
24278	县城	女	汉族	1个子女	已婚	31	2010	8	8	1	1	不任教	不任教	任教	不任教	不任教	不任教	不任教	不任教	不任教	不任教	不任教	不任教	不任教	不任教	不任教	不任教	不任教	不任教	本科	本科	外语	外语	师范	省会城市	省属重点高校	大专	大专	中学一级	0	moderate	8	1	2	1	1	2	2	4.33333
24359	镇	男	汉族	1个子女	已婚	43	1997	21	23	1	1	不任教	不任教	任教	不任教	不任教	不任教	不任教	不任教	不任教	不任教	不任教	不任教	不任教	不任教	不任教	不任教	不任教	不任教	大专	本科	外语	外语	师范	地级城市	大专院校	初中	小学及以下	中学一级	0	moderate	11	2	6	2	1	2	6	4.33333
24360	县城	女	汉族	1个子女	已婚	47	1994	24	12	1	1	不任教	不任教	任教	不任教	不任教	不任教	不任教	不任教	不任教	不任教	不任教	不任教	不任教	不任教	不任教	不任教	不任教	不任教	大专	本科	外语	外语	师范	地级城市	大专院校	初中	初中	中学高级	1	healthy	10	2	3	3	1	3	3	2.33333
24456	镇	女	汉族	1个子女	已婚	42	1997	21	20	1	1	不任教	不任教	任教	不任教	不任教	不任教	不任教	不任教	不任教	不任教	不任教	不任教	不任教	不任教	不任教	不任教	不任教	不任教	大专	本科	外语	外语	师范	地级城市	省属一般高校	初中	小学及以下	中学一级	1	healthy	10	1	6	1			5	3.33333
24463	镇	女	汉族	1个子女	已婚	38	2004	14	20	1	1	不任教	不任教	任教	不任教	不任教	不任教	不任教	不任教	不任教	不任教	不任教	不任教	不任教	不任教	不任教	不任教	不任教	不任教	大专	本科	外语	外语	师范	县城	大专院校	高中	小学及以下	中学一级	0	moderate	6	3	3	1	1	1	2	2.33333
24475	镇	男	汉族	1个子女	已婚	46	1994	24	22	1	1	不任教	不任教	任教	不任教	不任教	不任教	不任教	不任教	不任教	不任教	不任教	不任教	不任教	不任教	不任教	不任教	不任教	不任教	大专	本科	外语	外语	师范	地级城市	大专院校	小学及以下	小学及以下	中学高级	0	healthy	10	3	10	1	2	1	1	2.66667
24540	镇	男	汉族	1个子女	已婚	44	1997	21	6	1	2	不任教	不任教	任教	不任教	不任教	不任教	不任教	不任教	不任教	任教	不任教	不任教	不任教	不任教	不任教	不任教	不任教	不任教	大专	本科	外语	外语	师范	地级城市	大专院校	初中	中专/中师	中学高级	0	very healthy	8	2	4	1	1	1	5	4
24543	镇	女	汉族	2个子女	已婚	42	2003	15	25	1	1	不任教	不任教	任教	不任教	不任教	不任教	不任教	不任教	不任教	不任教	不任教	不任教	不任教	不任教	不任教	不任教	不任教	不任教	大专	本科	外语	外语	师范	省会城市	独立学院/民办本科	小学及以下	初中	中学一级	0	moderate	12	6	14	2	4	1	1	2.66667
24555	镇	女	汉族	1个子女	已婚	43	1997	21	11	1	4	不任教	不任教	任教	不任教	不任教	不任教	不任教	不任教	不任教	任教	任教	不任教	不任教	不任教	不任教	不任教	不任教	任教	大专	本科	外语	外语	师范	地级城市	大专院校	不清楚	不清楚	中学一级	0	moderate	8	2	5	1	2	1	1	1.33333
24593	镇	女	汉族	2个子女	已婚	43	1997	21	20	1	1	不任教	不任教	任教	不任教	不任教	不任教	不任教	不任教	不任教	不任教	不任教	不任教	不任教	不任教	不任教	不任教	不任教	不任教	大专	本科	外语	外语	师范	地级城市	大专院校	高中	初中	中学一级	0	healthy	15	7	5	5	3	2	3	3
24620	镇	女	汉族	0个子女	已婚	28	2012	6	24	1	1	不任教	不任教	任教	不任教	不任教	不任教	不任教	不任教	不任教	不任教	不任教	不任教	不任教	不任教	不任教	不任教	不任教	不任教	本科	本科	外语	外语	非师范	省会城市	省属重点高校	中专/中师	初中	中学二级	0	moderate	10	3	2	1	0	0	2	2
24673	镇	女	汉族	2个子女	已婚	37	2007	11	22	1	1	不任教	不任教	任教	不任教	不任教	不任教	不任教	不任教	不任教	不任教	不任教	不任教	不任教	不任教	不任教	不任教	不任教	不任教	大专	本科	外语	外语	师范	地级城市	大专院校	小学及以下	小学及以下	中学一级	0	moderate	8	2	3	1	2	0	2	1.33333
24674	镇	男	汉族	2个子女	已婚	29	2011	7	24	1	1	不任教	不任教	任教	不任教	不任教	不任教	不任教	不任教	不任教	不任教	不任教	不任教	不任教	不任教	不任教	不任教	不任教	不任教	本科	本科	外语	外语	师范	地级城市	省属一般高校	初中	小学及以下	中学二级	0	moderate	8	3	3	2	1	2	3	3
24692	镇	女	汉族	1个子女	已婚	30	2011	7	22	1	1	不任教	不任教	任教	不任教	不任教	不任教	不任教	不任教	不任教	不任教	不任教	不任教	不任教	不任教	不任教	不任教	不任教	不任教	本科	本科	外语	外语	师范	地级城市	省属一般高校	初中	小学及以下	中学一级	1	healthy	8	3	2	1	1	1	2	2.33333
24694	镇	女	汉族	2个子女	已婚	36	2004	14	20	2	1	不任教	不任教	任教	不任教	不任教	不任教	不任教	不任教	不任教	不任教	不任教	不任教	不任教	不任教	不任教	不任教	不任教	不任教	大专	本科	外语	外语	师范	地级城市	大专院校	小学及以下	小学及以下	中学一级	0	healthy	10	1	1	1	1		5	5
24710	镇	男	汉族	2个子女	已婚	36	2004	14	15	1	1	不任教	不任教	任教	不任教	不任教	不任教	不任教	不任教	不任教	不任教	不任教	不任教	不任教	不任教	不任教	不任教	不任教	不任教	大专	本科	外语	外语	师范	县城	大专院校	小学及以下	小学及以下	中学一级	0	moderate	15	2	2	2	1	1	1	3
24749	镇	女	汉族	2个子女	已婚	36	2003	15	22	2	1	不任教	不任教	任教	不任教	不任教	不任教	不任教	不任教	不任教	不任教	不任教	不任教	不任教	不任教	不任教	不任教	不任教	不任教	大专	本科	外语	外语	师范	地级城市	大专院校	初中	小学及以下	中学一级	0	moderate	11	2	2	1	1	1	5	3
24755	县城	女	汉族	1个子女	已婚	36	2002	16	22	1	1	不任教	不任教	任教	不任教	不任教	不任教	不任教	不任教	不任教	不任教	不任教	不任教	不任教	不任教	不任教	不任教	不任教	不任教	大专	本科	外语	外语	师范	地级城市	大专院校	小学及以下	初中	中学一级	0	moderate	10	4	6	1	2	3	3	2.66667
24765	镇	女	汉族	0个子女	未婚	23	2016	2	16	1	1	不任教	不任教	任教	不任教	不任教	不任教	不任教	不任教	不任教	不任教	不任教	不任教	不任教	不任教	不任教	不任教	不任教	不任教	本科	本科	外语	外语	师范	地级城市	省属一般高校	中专/中师	大专	未评职称	1	very healthy	3	2	5	1	2	1	6	4
24766	镇	女	汉族	0个子女	未婚	22	2017	1	12	1	1	不任教	不任教	任教	不任教	不任教	不任教	不任教	不任教	不任教	不任教	不任教	不任教	不任教	不任教	不任教	不任教	不任教	不任教	本科	本科	外语	外语	师范	地级城市	省属一般高校	初中	初中	未评职称	0	very healthy	14	2	1	1	1	1	5	3.33333
24767	县城	女	汉族	1个子女	已婚	32	2010	8	28	1	1	不任教	不任教	任教	不任教	不任教	不任教	不任教	不任教	不任教	不任教	不任教	不任教	不任教	不任教	不任教	不任教	不任教	不任教	本科	本科	外语	外语	非师范	省会城市	省属一般高校	初中	初中	中学一级	0	moderate	10	5	3	15	2	1	3	3
24804	县城	女	汉族	0个子女	未婚	27	2017	1	10	1	1	不任教	不任教	任教	不任教	不任教	不任教	不任教	不任教	不任教	不任教	不任教	不任教	不任教	不任教	不任教	不任教	不任教	不任教	本科	研究生	外语	外语	师范	地级城市	独立学院/民办本科	小学及以下	初中	未评职称	0	very healthy	10	2	4	2	2	1	1	2.33333
24821	镇	女	汉族	1个子女	已婚	35	2005	13	16	1	1	不任教	不任教	任教	不任教	不任教	不任教	不任教	不任教	不任教	不任教	不任教	不任教	不任教	不任教	不任教	不任教	不任教	不任教	大专	本科	外语	外语	师范	县城	大专院校	小学及以下	初中	中学一级	0	unhealthy	10	2	2	1	4	3	2	3.66667
24822	镇	男	汉族	2个子女	已婚	37	2005	13	24	1	1	不任教	不任教	任教	不任教	不任教	不任教	不任教	不任教	不任教	不任教	不任教	不任教	不任教	不任教	不任教	不任教	不任教	不任教	大专	本科	外语	外语	师范	地级城市	大专院校	小学及以下	小学及以下	中学一级	1	moderate	10	2	2	1	2	3	3	3.33333
24840	镇	女	汉族	1个子女	已婚	49	1992	26	14	1	1	不任教	不任教	任教	不任教	不任教	不任教	不任教	不任教	不任教	不任教	不任教	不任教	不任教	不任教	不任教	不任教	不任教	不任教	大专	大专	外语	外语	师范	地级城市	大专院校	小学及以下	小学及以下	中学一级	0	moderate	10	1	6	1	2	1	2	3
23628	县城	女	汉族	1个子女	已婚	40	1999	19	17	1	1	不任教	不任教	任教	不任教	不任教	不任教	不任教	不任教	不任教	不任教	不任教	不任教	不任教	不任教	不任教	不任教	不任教	不任教	大专	本科	外语	外语	师范	地级城市	大专院校	小学及以下	小学及以下	中学二级	0	moderate		2	5	2	1		5	1.33333
23631	镇	女	汉族	1个子女	已婚	40	2004	14	18	1	1	不任教	不任教	任教	不任教	不任教	不任教	不任教	不任教	不任教	不任教	不任教	不任教	不任教	不任教	不任教	不任教	不任教	不任教	大专	本科	外语	外语	非师范	省会城市	大专院校	小学及以下	小学及以下	中学一级	0	unhealthy	12	3	2		1	1	3	2.33333
23636	县城	女	汉族	1个子女	已婚	38	2002	16	14	1	1	不任教	不任教	任教	不任教	不任教	不任教	不任教	不任教	不任教	不任教	不任教	不任教	不任教	不任教	不任教	不任教	不任教	不任教	大专	本科	外语	外语	师范	地级城市	大专院校	小学及以下	小学及以下	中学二级	0	unhealthy	9	1	6	1	1	1	5	3
23642	镇	男	汉族	2个子女	已婚	41	2004	14	22	1	1	不任教	不任教	任教	不任教	不任教	不任教	不任教	不任教	不任教	不任教	不任教	不任教	不任教	不任教	不任教	不任教	不任教	不任教	本科	本科	外语	外语	师范	省会城市	省属一般高校	初中	小学及以下	中学一级	0	moderate	10	2	10	2		1	5	3.33333
23648	县城	男	汉族	1个子女	已婚	49	1990	28	12	1	1	不任教	不任教	任教	不任教	不任教	不任教	不任教	不任教	不任教	不任教	不任教	不任教	不任教	不任教	不任教	不任教	不任教	不任教	大专	本科	外语	外语	师范	地级城市	211高校	小学及以下	小学及以下	中学二级	0	moderate	9	1	2	2	1	1	3	3
23686	乡/村	女	汉族	2个子女	已婚	32	2009	9	24	1	1	不任教	不任教	任教	不任教	不任教	不任教	不任教	不任教	不任教	不任教	不任教	不任教	不任教	不任教	不任教	不任教	不任教	不任教	本科	本科	外语	外语	师范	地级城市	省属一般高校	高中	小学及以下	中学一级	0	healthy	7	3	12	1	2	1	5	3.33333
23687	县城	女	汉族	1个子女	已婚	36	2004	14	12	1	1	不任教	不任教	任教	不任教	不任教	不任教	不任教	不任教	不任教	不任教	不任教	不任教	不任教	不任教	不任教	不任教	不任教	不任教	本科	本科	外语	外语	师范	地级城市	独立学院/民办本科	小学及以下	小学及以下	中学二级	0	healthy	8	1	5	1	1	1	5	1
23690	县城	女	汉族	1个子女	已婚	41	1999	19	12	1	1	不任教	不任教	任教	不任教	不任教	不任教	不任教	不任教	不任教	不任教	不任教	不任教	不任教	不任教	不任教	不任教	不任教	不任教	大专	本科	外语	政治	师范	地级城市	大专院校	高中	小学及以下	中学一级	0	very healthy	8	2	5	1	2	0	6	4
23713	县城	女	汉族	2个子女	已婚	36	2004	14	12	1	1	不任教	不任教	任教	不任教	不任教	不任教	不任教	不任教	不任教	不任教	不任教	不任教	不任教	不任教	不任教	不任教	不任教	不任教	大专	本科	外语	外语	师范	地级城市	大专院校	大专	大专	中学二级	0	very healthy	9	1	3	1	1	1	5	3.33333
23733	乡/村	女	汉族	1个子女	已婚	28	2012	6	12	1	1	不任教	不任教	任教	不任教	不任教	不任教	不任教	不任教	不任教	不任教	不任教	不任教	不任教	不任教	不任教	不任教	不任教	不任教	本科	本科	外语	外语	师范	地级城市	独立学院/民办本科	大专	大专	中学二级	0	healthy	12	4	8	1	2	1	2	2
23755	县城	女	汉族	0个子女	未婚	24	2017	1	7	1	1	不任教	不任教	任教	不任教	不任教	不任教	不任教	不任教	不任教	不任教	不任教	不任教	不任教	不任教	不任教	不任教	不任教	不任教	本科	本科	外语	外语	师范	地级城市	省属一般高校	大专	初中	中学三级	0	very healthy	9	4	4	1	1	1	5	3.66667
23770	乡/村	女	少数民族	1个子女	已婚	33	2008	10	22	1	1	不任教	不任教	任教	不任教	不任教	不任教	不任教	不任教	不任教	不任教	不任教	不任教	不任教	不任教	不任教	不任教	不任教	不任教	本科	本科	外语	外语	师范	省会城市	省属重点高校	小学及以下	高中	中学一级	0	very healthy	8	2	2	1	1	1	4	5
23797	镇	男	汉族	1个子女	已婚	54	1984	34	12	1	1	不任教	不任教	任教	不任教	不任教	不任教	不任教	不任教	不任教	不任教	不任教	不任教	不任教	不任教	不任教	不任教	不任教	不任教	大专	本科	外语	汉语言文学	师范	地级城市	大专院校	小学及以下	小学及以下	中学高级	1	moderate	10	2	4	1	1	2	2	4
24860	县城	女	汉族	2个子女	已婚	36	2004	14	28	1	1	不任教	不任教	任教	不任教	不任教	不任教	不任教	不任教	不任教	不任教	不任教	不任教	不任教	不任教	不任教	不任教	不任教	不任教	大专	本科	外语	外语	师范	地级城市	大专院校	小学及以下	小学及以下	中学一级	0	moderate	8	126	6	1	2	3	5	2.66667
24862	镇	女	汉族	2个子女	已婚	37	2005	13	22	1	1	不任教	不任教	任教	不任教	不任教	不任教	不任教	不任教	不任教	不任教	不任教	不任教	不任教	不任教	不任教	不任教	不任教	不任教	大专	本科	外语	外语	师范	地级城市	大专院校	初中	不清楚	中学一级	1	moderate	7	1	6	1	2	2	3	3.33333
24874	县城	女	汉族	1个子女	已婚	48	1991	27	6	1	1	不任教	不任教	任教	不任教	不任教	不任教	不任教	不任教	不任教	不任教	不任教	不任教	不任教	不任教	不任教	不任教	不任教	不任教	大专	本科	外语	外语	师范	地级城市	大专院校	初中	小学及以下	中学高级	0	very healthy	8	5	5	3	2	2	6	2.33333
24923	县城	男	汉族	2个子女	已婚	53	1988	30	12	1	1	不任教	不任教	任教	不任教	不任教	不任教	不任教	不任教	不任教	不任教	不任教	不任教	不任教	不任教	不任教	不任教	不任教	不任教	本科	本科	外语	外语	师范	地级城市	省属一般高校	高中	初中	中学一级	0	moderate	8	2	2	2	1	1	5	2.33333
24933	县城	女	汉族	2个子女	已婚	40	1996	22	18	1	1	不任教	不任教	任教	不任教	不任教	不任教	不任教	不任教	不任教	不任教	不任教	不任教	不任教	不任教	不任教	不任教	不任教	不任教	大专	本科	外语	外语	师范	地级城市	大专院校	中专/中师	初中	中学一级	0	healthy	12	2	8	2	2	1	1	3
25299	县城	女	汉族	1个子女	已婚	43	1999	19	26	1	1	不任教	不任教	任教	不任教	不任教	不任教	不任教	不任教	不任教	不任教	不任教	不任教	不任教	不任教	不任教	不任教	不任教	不任教	大专	本科	外语	外语	师范	地级城市	大专院校	初中	小学及以下	中学高级	1	very unhealthy	12	2	4	1	2	2	1	2
23962	县城	女	汉族	0个子女	已婚	31	2011	7	16	1	1	不任教	不任教	任教	不任教	不任教	不任教	不任教	不任教	不任教	不任教	不任教	不任教	不任教	不任教	不任教	不任教	不任教	不任教	本科	本科	外语	外语	师范	地级城市	省属一般高校	高中	初中	中学二级	1	unhealthy	12	2	5	1	2	2	7	3
23979	县城	女	汉族	1个子女	已婚	34	2006	12	20	1	1	不任教	不任教	任教	不任教	不任教	不任教	不任教	不任教	不任教	不任教	不任教	不任教	不任教	不任教	不任教	不任教	不任教	不任教	本科	本科	外语	外语	师范	地级城市	省属一般高校	本科	本科	中学二级	0	healthy	12	0	12	1	1	1	1	1
23990	镇	男	汉族	1个子女	已婚	44	1998	20	13	1	1	不任教	不任教	任教	不任教	不任教	不任教	不任教	不任教	不任教	不任教	不任教	不任教	不任教	不任教	不任教	不任教	不任教	不任教	大专	本科	外语	外语	师范	地级城市	大专院校	中专/中师	小学及以下	中学一级	1	moderate	9	1	6	1	1	1	4	2
23992	镇	女	汉族	1个子女	已婚	42	1998	20	18	1	1	不任教	不任教	任教	不任教	不任教	不任教	不任教	不任教	不任教	不任教	不任教	不任教	不任教	不任教	不任教	不任教	不任教	不任教	大专	本科	外语	外语	师范	地级城市	大专院校	初中	小学及以下	中学一级	0	healthy	15	5	8	2	4	1	5	2.33333
23998	镇	女	汉族	1个子女	已婚	32	2009	9	23	2	1	不任教	不任教	任教	不任教	不任教	不任教	不任教	不任教	不任教	不任教	不任教	不任教	不任教	不任教	不任教	不任教	不任教	不任教	大专	本科	外语	外语	师范	地级城市	大专院校	初中	初中	中学一级	0	moderate	5	6	10	5	4	4	3	4.33333
24004	镇	女	少数民族	0个子女	已婚	28	2013	5	23	2	1	不任教	不任教	任教	不任教	不任教	不任教	不任教	不任教	不任教	不任教	不任教	不任教	不任教	不任教	不任教	不任教	不任教	不任教	本科	本科	外语	外语	师范	省会城市	省属重点高校	本科	小学及以下	中学二级	0	moderate	8	2	1	4	1	1	5	4.33333
24013	镇	女	汉族	1个子女	已婚	32	2010	8	23	2	1	不任教	不任教	任教	不任教	不任教	不任教	不任教	不任教	不任教	不任教	不任教	不任教	不任教	不任教	不任教	不任教	不任教	不任教	本科	本科	外语	外语	师范	地级城市	独立学院/民办本科	高中	小学及以下	中学一级	0	moderate	9	3	3	1	0	0	3	3.66667
24026	镇	男	汉族	1个子女	已婚	34	2007	11	10	1	1	不任教	不任教	任教	不任教	不任教	不任教	不任教	不任教	不任教	不任教	不任教	不任教	不任教	不任教	不任教	不任教	不任教	不任教	本科	本科	外语	外语	师范	地级城市	省属一般高校	高中	初中	中学二级	1	healthy	9		3	1	2	1	5	3
24029	县城	女	汉族	1个子女	离异/丧偶	44	1995	23	12	1	1	不任教	不任教	任教	不任教	不任教	不任教	不任教	不任教	不任教	不任教	不任教	不任教	不任教	不任教	不任教	不任教	不任教	不任教	大专	本科	外语	外语	师范	地级城市	大专院校	小学及以下	小学及以下	中学一级	0	moderate	10	2	3	2	2	2	3	4
24042	县城	女	汉族	1个子女	已婚	34	2007	11	22	1	1	不任教	不任教	任教	不任教	不任教	不任教	不任教	不任教	不任教	不任教	不任教	不任教	不任教	不任教	不任教	不任教	不任教	不任教	本科	本科	外语	外语	师范	地级城市	省属一般高校	初中	高中	中学二级	0	healthy	8	1	3	2	2	1	7	4
24050	镇	男	少数民族	1个子女	已婚	34	2006	12	20	1	1	不任教	不任教	任教	不任教	不任教	不任教	不任教	不任教	不任教	不任教	不任教	不任教	不任教	不任教	不任教	不任教	不任教	不任教	本科	本科	外语	外语	师范	地级城市	大专院校	小学及以下	初中	中学一级	0	healthy	3	1	6	1	1	1	1	3
24099	镇	女	汉族	2个子女	已婚	36	2002	16	8	1	1	不任教	不任教	任教	不任教	不任教	不任教	不任教	不任教	不任教	不任教	不任教	不任教	不任教	不任教	不任教	不任教	不任教	不任教	大专	本科	外语	外语	师范	地级城市	省属一般高校	小学及以下	小学及以下	中学一级	0	healthy	10	1	8	2	3	1	5	3
25615	镇	男	汉族	1个子女	已婚	32	2009	9	12	1	1	不任教	不任教	任教	不任教	不任教	不任教	不任教	不任教	不任教	不任教	不任教	不任教	不任教	不任教	不任教	不任教	不任教	不任教	本科	本科	外语	外语	师范	地级城市	省属一般高校	初中	高中	中学一级	0	healthy	12	2	2	1	3	4	3	4.33333
25936	县城	女	汉族	0个子女	未婚	25	2016	2	8	1	1	不任教	不任教	任教	不任教	不任教	不任教	不任教	不任教	不任教	不任教	不任教	不任教	不任教	不任教	不任教	不任教	不任教	不任教	本科	本科	外语	外语	师范	地级城市	省属重点高校	本科	本科	中学二级	0	very healthy	8	0	3	1	2	1	5	3
25939	县城	女	汉族	0个子女	已婚	25	2015	3	8	1	1	不任教	不任教	任教	不任教	不任教	不任教	不任教	不任教	不任教	不任教	不任教	不任教	不任教	不任教	不任教	不任教	不任教	不任教	本科	本科	外语	外语	师范	省会城市	211高校	小学及以下	不清楚	中学二级	0	very healthy	8	0	3	1	2	1	10	5
25947	县城	女	汉族	2个子女	已婚	30	2010	8	8	1	1	不任教	不任教	任教	不任教	不任教	不任教	不任教	不任教	不任教	不任教	不任教	不任教	不任教	不任教	不任教	不任教	不任教	不任教	本科	本科	外语	外语	师范	省会城市	省属重点高校	高中	初中	中学一级	0	very healthy	8	0	3	1	2	1	8	4
25953	县城	女	汉族	0个子女	未婚	27	2013	5	8	1	1	不任教	不任教	任教	不任教	不任教	不任教	不任教	不任教	不任教	不任教	不任教	不任教	不任教	不任教	不任教	不任教	不任教	不任教	本科	本科	外语	外语	师范	地级城市	省属一般高校	高中	高中	中学二级	0	very healthy	8	0	3	1	2	1	6	3
25958	县城	女	汉族	1个子女	已婚	30	2010	8	8	1	1	不任教	不任教	任教	不任教	不任教	不任教	不任教	不任教	不任教	不任教	不任教	不任教	不任教	不任教	不任教	不任教	不任教	不任教	本科	本科	外语	外语	师范	省会城市	省属重点高校	大专	大专	中学一级	1	healthy	8	1	3	1	2	1	3	3
25963	县城	男	汉族	1个子女	已婚	28	2009	9	8	1	1	不任教	不任教	任教	不任教	不任教	不任教	不任教	不任教	不任教	不任教	不任教	不任教	不任教	不任教	不任教	不任教	不任教	不任教	本科	本科	外语	外语	师范	地级城市	985高校	高中	大专	中学一级	0	very healthy	8	0	8	8	8	8	6	4
25964	县城	男	汉族	1个子女	已婚	28	2013	5	8	1	1	不任教	不任教	任教	不任教	不任教	不任教	不任教	不任教	不任教	不任教	不任教	不任教	不任教	不任教	不任教	不任教	不任教	不任教	本科	本科	外语	外语	师范	省会城市	省属一般高校	本科	大专	未评职称	0	very healthy	8	0	3	1	2	1	5	3
26270	镇	男	汉族	1个子女	已婚	46	1995	23	12	1	1	不任教	不任教	任教	不任教	不任教	不任教	不任教	不任教	不任教	不任教	不任教	不任教	不任教	不任教	不任教	不任教	不任教	不任教	大专	本科	外语	外语	师范	地级城市	大专院校	初中	小学及以下	中学一级	0	very healthy	8	2	4	1	2	3	6	4.33333
26274	县城	女	汉族	1个子女	已婚	34	2007	11	13	1	1	不任教	不任教	任教	不任教	不任教	不任教	不任教	不任教	不任教	不任教	不任教	不任教	不任教	不任教	不任教	不任教	不任教	不任教	本科	本科	外语	外语	师范	地级城市	省属一般高校	小学及以下	小学及以下	中学一级	0	moderate	12	2	6	2	3	3	2	3
26287	县城	女	汉族	1个子女	已婚	32	2010	8	28	1	1	不任教	不任教	任教	不任教	不任教	不任教	不任教	不任教	不任教	不任教	不任教	不任教	不任教	不任教	不任教	不任教	不任教	不任教	本科	本科	外语	外语	非师范	省会城市	省属一般高校	初中	初中	中学一级	0	moderate	10	2	10	5	2	1	4	2.33333
26288	县城	女	汉族	1个子女	已婚	45	1995	23	20	1	1	不任教	不任教	任教	不任教	不任教	不任教	不任教	不任教	不任教	不任教	不任教	不任教	不任教	不任教	不任教	不任教	不任教	不任教	大专	本科	外语	外语	师范	地级城市	大专院校	小学及以下	小学及以下	中学高级	0	moderate	12	2	3	1	3	1	2	3.33333
26637	县城	女	汉族	2个子女	已婚	34	2006	12	21	1	1	不任教	不任教	任教	不任教	不任教	不任教	不任教	不任教	不任教	不任教	不任教	不任教	不任教	不任教	不任教	不任教	不任教	不任教	本科	本科	外语	外语	师范	地级城市	省属一般高校	初中	初中	中学一级	0	moderate	8	2	2	1	1	2	3	3
24308	镇	男	汉族	1个子女	已婚	40	1997	21	13	1	1	不任教	不任教	任教	不任教	不任教	不任教	不任教	不任教	不任教	不任教	不任教	不任教	不任教	不任教	不任教	不任教	不任教	不任教	大专	大专	外语	外语	非师范	省会城市	大专院校	小学及以下	小学及以下	中学高级	1	moderate	10	2	2	1	1	2	3	2.66667
24318	镇	女	汉族	0个子女	已婚	32	2011	7	9	1	1	不任教	不任教	任教	不任教	不任教	不任教	不任教	不任教	不任教	不任教	不任教	不任教	不任教	不任教	不任教	不任教	不任教	不任教	本科	本科	外语	外语	师范	地级城市	省属一般高校	高中	小学及以下	中学二级	1	healthy	5	1	6	1	1	1	7	3.66667
24341	县城	女	汉族	1个子女	已婚	44	1995	23	7	1	1	不任教	不任教	任教	不任教	不任教	不任教	不任教	不任教	不任教	不任教	不任教	不任教	不任教	不任教	不任教	不任教	不任教	不任教	大专	本科	外语	外语	师范	地级城市	大专院校	小学及以下	初中	中学一级	0	healthy	9	2	5	2	3	5	1	2
26940	县城	女	汉族	1个子女	离异/丧偶	32	2009	9	12	1	1	不任教	不任教	任教	不任教	不任教	不任教	不任教	不任教	不任教	不任教	不任教	不任教	不任教	不任教	不任教	不任教	不任教	不任教	本科	本科	外语	外语	师范	地级城市	省属一般高校	中专/中师	初中	中学二级	0	healthy	10	2	10	2	2	1	2	4
26977	镇	女	汉族	1个子女	已婚	32	2009	9	10	1	1	不任教	不任教	任教	不任教	不任教	不任教	不任教	不任教	不任教	不任教	不任教	不任教	不任教	不任教	不任教	不任教	不任教	不任教	大专	本科	外语	外语	师范	地级城市	大专院校	小学及以下	小学及以下	中学二级	0	healthy	8	2	3	1	1	0	1	2.66667
27253	镇	女	汉族	0个子女	未婚	30	2012	6	16	1	1	不任教	不任教	任教	不任教	不任教	不任教	不任教	不任教	不任教	不任教	不任教	不任教	不任教	不任教	不任教	不任教	不任教	不任教	大专	本科	外语	外语	非师范	地级城市	大专院校	初中	初中	中学三级	0	moderate	10	1	6	1	2	1	3	3.33333
27303	镇	男	汉族	1个子女	已婚	43	2000	18	14	1	1	不任教	不任教	任教	不任教	不任教	不任教	不任教	不任教	不任教	不任教	不任教	不任教	不任教	不任教	不任教	不任教	不任教	不任教	本科	本科	外语	外语	非师范	地级城市	省属一般高校	初中	小学及以下	未评职称	0	very healthy	12	4	4	0	6	2	1	5
27606	县城	女	汉族	1个子女	已婚	37	2004	14	16	1	1	不任教	不任教	任教	不任教	不任教	不任教	不任教	不任教	不任教	不任教	不任教	不任教	不任教	不任教	不任教	不任教	不任教	不任教	大专	本科	外语	外语	师范	地级城市	大专院校	小学及以下	小学及以下	中学二级	0	healthy	10	3	8	3	3	2	1	3
27619	镇	女	汉族	2个子女	已婚	38	2008	10	12	1	1	不任教	不任教	任教	不任教	不任教	不任教	不任教	不任教	不任教	不任教	不任教	不任教	不任教	不任教	不任教	不任教	不任教	不任教	本科	本科	外语	外语	非师范	省会城市	省属一般高校	高中	高中	中学二级	0	moderate	11	2	6	2	2	1	5	3
24640	镇	男	汉族	2个子女	已婚	40	2004	14	28	2	1	不任教	不任教	任教	不任教	不任教	不任教	不任教	不任教	不任教	不任教	不任教	不任教	不任教	不任教	不任教	不任教	不任教	不任教	大专	本科	外语	外语	师范	地级城市	省属一般高校	小学及以下	不清楚	中学一级	1	unhealthy	13	5	2	2	1	2	2	4
24650	镇	女	汉族	1个子女	已婚	32	2007	11	20	1	1	不任教	不任教	任教	不任教	不任教	不任教	不任教	不任教	不任教	不任教	不任教	不任教	不任教	不任教	不任教	不任教	不任教	不任教	大专	本科	外语	外语	师范	地级城市	大专院校	初中	小学及以下	中学一级	0	healthy	10	2	3	2	21	1	2	3
24664	镇	男	汉族	1个子女	已婚	44	1997	21	20	3	1	不任教	不任教	任教	不任教	不任教	不任教	不任教	不任教	不任教	不任教	不任教	不任教	不任教	不任教	不任教	不任教	不任教	不任教	大专	本科	外语	外语	师范	地级城市	大专院校	小学及以下	小学及以下	中学高级	0	very healthy	8	4	3	2	1	1	7	4.33333
27944	县城	女	汉族	1个子女	已婚	52	1985	33	7	1	1	不任教	不任教	任教	不任教	不任教	不任教	不任教	不任教	不任教	不任教	不任教	不任教	不任教	不任教	不任教	不任教	不任教	不任教	大专	本科	外语	外语	师范	地级城市	大专院校	小学及以下	小学及以下	中学高级	0	healthy	8	0	4	1	1	2	1	3.33333
28313	县城	女	汉族	1个子女	已婚	34	2008	10	22	1	1	不任教	不任教	任教	不任教	不任教	不任教	不任教	不任教	不任教	不任教	不任教	不任教	不任教	不任教	不任教	不任教	不任教	不任教	本科	本科	外语	外语	非师范	地级城市	省属一般高校	小学及以下	小学及以下	中学一级	0	moderate	8	1	5	1	0	1	2	3
24998	镇	女	汉族	1个子女	已婚	49	1992	26	14	1	1	不任教	不任教	任教	不任教	不任教	不任教	不任教	不任教	不任教	不任教	不任教	不任教	不任教	不任教	不任教	不任教	不任教	不任教	大专	大专	外语	外语	师范	地级城市	大专院校	小学及以下	小学及以下	中学一级	0	moderate	10	1	6	1	2	1	2	3
25033	镇	男	汉族	1个子女	已婚	38	2005	13	20	1	1	不任教	不任教	任教	不任教	不任教	不任教	不任教	不任教	不任教	不任教	不任教	不任教	不任教	不任教	不任教	不任教	不任教	不任教	大专	大专	外语	外语	师范	地级城市	大专院校	小学及以下	不清楚	中学一级	0	very healthy	8	2	3	3	1	2	1	3.33333
25140	县城	女	汉族	1个子女	已婚	37	2002	16	16	1	1	不任教	不任教	任教	不任教	不任教	不任教	不任教	不任教	不任教	不任教	不任教	不任教	不任教	不任教	不任教	不任教	不任教	不任教	大专	本科	外语	外语	师范	地级城市	大专院校	中专/中师	小学及以下	中学一级	1	moderate	11	2	2	1	1	1	5	2.66667
25141	镇	女	汉族	2个子女	已婚	35	2005	13	20	1	1	不任教	不任教	任教	不任教	不任教	不任教	不任教	不任教	不任教	不任教	不任教	不任教	不任教	不任教	不任教	不任教	不任教	不任教	大专	本科	外语	外语	师范	地级城市	省属一般高校	初中	小学及以下	中学一级	0	moderate	10	2	9	2	3	1	6	3
25182	镇	男	汉族	1个子女	已婚	31	2011	7	22	3	1	不任教	不任教	任教	不任教	不任教	不任教	不任教	不任教	不任教	不任教	不任教	不任教	不任教	不任教	不任教	不任教	不任教	不任教	本科	本科	外语	外语	非师范	省会城市	省属重点高校	小学及以下	小学及以下	中学二级	0	moderate	15	1	2	1	1	1	4	3
25194	镇	女	汉族	1个子女	已婚	33	2007	11	20	1	1	不任教	不任教	任教	不任教	不任教	不任教	不任教	不任教	不任教	不任教	不任教	不任教	不任教	不任教	不任教	不任教	不任教	不任教	大专	本科	外语	外语	师范	地级城市	省属一般高校	初中	初中	中学一级	0	moderate	5	2	8	1	1	1	4	2.66667
25214	镇	女	汉族	1个子女	已婚	48	1992	26	14	1	1	不任教	不任教	任教	不任教	不任教	不任教	不任教	不任教	不任教	不任教	不任教	不任教	不任教	不任教	不任教	不任教	不任教	不任教	大专	大专	外语	外语	师范	地级城市	大专院校	中专/中师	小学及以下	中学一级	1	moderate	8	1	8		1	1	5	4
25220	县城	女	汉族	2个子女	已婚	35	2007	11	26	1	1	不任教	不任教	任教	不任教	不任教	不任教	不任教	不任教	不任教	不任教	不任教	不任教	不任教	不任教	不任教	不任教	不任教	不任教	本科	本科	外语	外语	非师范	省会城市	省属重点高校	高中	高中	中学一级	0	moderate	12	2	6	1	2	1	2	2.66667
25243	县城	女	汉族	2个子女	已婚	31	2008	10	10	1	1	不任教	不任教	任教	不任教	不任教	不任教	不任教	不任教	不任教	不任教	不任教	不任教	不任教	不任教	不任教	不任教	不任教	不任教	大专	本科	外语	外语	非师范	地级城市	省属一般高校	初中	初中	小学一级	0	moderate	9	2	8	1	2	2	1	4
25257	乡/村	女	汉族	1个子女	已婚	31	2010	8	22	1	1	不任教	不任教	任教	不任教	不任教	不任教	不任教	不任教	不任教	不任教	不任教	不任教	不任教	不任教	不任教	不任教	不任教	不任教	本科	本科	外语	外语	师范	地级城市	省属一般高校	小学及以下	小学及以下	中学一级	0	moderate	9	4	2	2	1	1	4	2
28602	县城	女	汉族	0个子女	未婚	28	2011	7	16	1	1	不任教	不任教	任教	不任教	不任教	不任教	不任教	不任教	不任教	不任教	不任教	不任教	不任教	不任教	不任教	不任教	不任教	不任教	本科	本科	外语	外语	师范	地级城市	省属重点高校	研究生	本科	中学一级	0	very healthy	8	5	4	2	2	2	5	5
28619	镇	女	汉族	1个子女	已婚	31	2009	9	12	1	1	不任教	不任教	任教	不任教	不任教	不任教	不任教	不任教	不任教	不任教	不任教	不任教	不任教	不任教	不任教	不任教	不任教	不任教	大专	本科	外语	外语	师范	省会城市	大专院校	高中	高中	中学二级	0	very healthy	7	3	3	1	2	1	6	3.66667
25336	镇	女	汉族	1个子女	已婚	29	2011	7	19	1	1	不任教	不任教	任教	不任教	不任教	不任教	不任教	不任教	不任教	不任教	不任教	不任教	不任教	不任教	不任教	不任教	不任教	不任教	本科	本科	外语	外语	非师范	地级城市	省属一般高校	小学及以下	小学及以下	中学一级	0	moderate	5	3	3	2	1	1	2	2
25337	镇	女	少数民族	1个子女	离异/丧偶	42	2001	17	20	1	1	不任教	不任教	任教	不任教	不任教	不任教	不任教	不任教	不任教	不任教	不任教	不任教	不任教	不任教	不任教	不任教	不任教	不任教	大专	本科	外语	外语	师范	省会城市	省属重点高校	小学及以下	小学及以下	中学一级	0	moderate	8	2	4	2	2	2	3	4
25346	镇	男	汉族	1个子女	已婚	46	1995	23	10	1	1	不任教	不任教	任教	不任教	不任教	不任教	不任教	不任教	不任教	不任教	不任教	不任教	不任教	不任教	不任教	不任教	不任教	不任教	大专	本科	外语	外语	师范	地级城市	大专院校	中专/中师	初中	中学高级	1	healthy	8	2	5	2	1	1	4	5
25369	镇	女	汉族	0个子女	未婚	24	2017	1	20	1	1	不任教	不任教	任教	不任教	不任教	不任教	不任教	不任教	不任教	不任教	不任教	不任教	不任教	不任教	不任教	不任教	不任教	不任教	本科	本科	外语	外语	师范	省会城市	省属一般高校	初中	初中	未评职称	0	very healthy	8	2	2	1	1	1	4	4.33333
25417	县城	女	汉族	2个子女	已婚	51	1992	26	12	1	1	不任教	不任教	任教	不任教	不任教	不任教	不任教	不任教	不任教	不任教	不任教	不任教	不任教	不任教	不任教	不任教	不任教	不任教	本科	本科	外语	外语	师范	地级城市	大专院校	小学及以下	小学及以下	中学二级	0	healthy	8	2	2	1	1	2	2	2.66667
25449	镇	男	汉族	1个子女	已婚	36	2004	14	6	1	1	不任教	不任教	任教	不任教	不任教	不任教	不任教	不任教	不任教	不任教	不任教	不任教	不任教	不任教	不任教	不任教	不任教	不任教	大专	本科	外语	外语	师范	省会城市	大专院校	大专	高中	中学一级	0	moderate	8	3	2	3	1		2	2.33333
25450	镇	女	汉族	1个子女	已婚	39	2004	14	20	1	1	不任教	不任教	任教	不任教	不任教	不任教	不任教	不任教	不任教	不任教	不任教	不任教	不任教	不任教	不任教	不任教	不任教	不任教	大专	本科	外语	外语	师范	地级城市	省属一般高校	小学及以下	小学及以下	中学一级	0	moderate	6	3	2	1	2	1	1	1.33333
25477	乡/村	女	少数民族	1个子女	离异/丧偶	37	2003	15	12	2	2	不任教	不任教	任教	不任教	不任教	不任教	不任教	不任教	不任教	不任教	任教	不任教	不任教	不任教	不任教	不任教	不任教	不任教	大专	本科	外语	外语	师范	县城	大专院校	小学及以下	小学及以下	中学一级	0	healthy	8	3	2	1	2	1	6	4.33333
28834	镇	女	汉族	1个子女	已婚	33	2010	8	12	1	1	不任教	不任教	任教	不任教	不任教	不任教	不任教	不任教	不任教	不任教	不任教	不任教	不任教	不任教	不任教	不任教	不任教	不任教	大专	本科	外语	外语	非师范	地级城市	省属重点高校	高中	高中	未评职称	0	very healthy	12	4	3	1	1	1	6	4
28838	县城	男	汉族	1个子女	已婚	42	2000	18	16	1	1	不任教	不任教	任教	不任教	不任教	不任教	不任教	不任教	不任教	不任教	不任教	不任教	不任教	不任教	不任教	不任教	不任教	不任教	大专	本科	外语	汉语言文学	非师范	地级城市	大专院校	高中	初中	中学高级	0	unhealthy	12	4	4	2	1	1	2	2.66667
25734	县城	女	汉族	1个子女	已婚	30	2008	10	27	1	1	不任教	不任教	任教	不任教	不任教	不任教	不任教	不任教	不任教	不任教	不任教	不任教	不任教	不任教	不任教	不任教	不任教	不任教	大专	本科	外语	外语	师范	省会城市	大专院校	中专/中师	中专/中师	中学二级	0	unhealthy	10	2	4	1	1	1	1	1.66667
25745	镇	男	汉族	1个子女	已婚	49	1990	28	8	1	1	不任教	不任教	任教	不任教	不任教	不任教	不任教	不任教	不任教	不任教	不任教	不任教	不任教	不任教	不任教	不任教	不任教	不任教	大专	本科	外语	外语	师范	地级城市	大专院校	小学及以下	初中	中学高级	0	very healthy	8	13	3	1	2	2	5	3
25769	县城	女	汉族	1个子女	已婚	35	2007	11	8	1	1	不任教	不任教	任教	不任教	不任教	不任教	不任教	不任教	不任教	不任教	不任教	不任教	不任教	不任教	不任教	不任教	不任教	不任教	本科	本科	外语	外语	师范	地级城市	省属一般高校	初中	小学及以下	中学二级	1	very healthy	8	0	3	1	2	1	5	4
25772	镇	女	汉族	2个子女	已婚	39	2006	12	22	1	1	不任教	不任教	任教	不任教	不任教	不任教	不任教	不任教	不任教	不任教	不任教	不任教	不任教	不任教	不任教	不任教	不任教	不任教	本科	本科	外语	外语	师范	省会城市	省属一般高校	小学及以下	小学及以下	中学一级	0	moderate	10	5	5	3	2	0	5	4.66667
25808	乡/村	女	汉族	1个子女	已婚	31	2010	8	15	1	1	不任教	不任教	任教	不任教	不任教	不任教	不任教	不任教	不任教	不任教	不任教	不任教	不任教	不任教	不任教	不任教	不任教	不任教	本科	本科	外语	外语	非师范	省会城市	独立学院/民办本科	高中	小学及以下	中学二级	0	very healthy	9	24	4	1	1	1	4	4
25843	县城	女	汉族	1个子女	已婚	52	1991	27	6	1	1	不任教	不任教	任教	不任教	不任教	不任教	不任教	不任教	不任教	不任教	不任教	不任教	不任教	不任教	不任教	不任教	不任教	不任教	大专	本科	外语	外语	师范	地级城市	大专院校	大专	高中	中学一级	0	healthy	8	1	6	1	1	2	4	2.66667
25865	县城	女	汉族	0个子女	未婚	24	2017	1	8	1	1	不任教	不任教	任教	不任教	不任教	不任教	不任教	不任教	不任教	不任教	不任教	不任教	不任教	不任教	不任教	不任教	不任教	不任教	本科	本科	外语	外语	师范	地级城市	省属一般高校	小学及以下	高中	未评职称	0	healthy	8	0	3	1	2	1	1	5
25866	县城	女	汉族	0个子女	未婚	24	2017	1	8	1	1	不任教	不任教	任教	不任教	不任教	不任教	不任教	不任教	不任教	不任教	不任教	不任教	不任教	不任教	不任教	不任教	不任教	不任教	本科	本科	外语	外语	师范	省会城市	省属一般高校	初中	高中	未评职称	0	very healthy	8	0	3	1	2	1	3	2.66667
25873	县城	女	汉族	0个子女	未婚	26	2015	3	8	1	1	不任教	不任教	任教	不任教	不任教	不任教	不任教	不任教	不任教	不任教	不任教	不任教	不任教	不任教	不任教	不任教	不任教	不任教	本科	本科	外语	外语	师范	省会城市	省属一般高校	小学及以下	小学及以下	中学二级	0	very healthy	8	0	3	1	2	1	7	1
25874	镇	女	汉族	1个子女	已婚	48	1991	27	20	1	1	不任教	不任教	任教	不任教	不任教	不任教	不任教	不任教	不任教	不任教	不任教	不任教	不任教	不任教	不任教	不任教	不任教	不任教	大专	本科	外语	外语	师范	地级城市	大专院校	初中	小学及以下	中学高级	0	moderate	9	1	8	1	1	1	4	2.33333
25889	县城	女	汉族	0个子女	未婚	26	2014	4	8	1	1	不任教	不任教	任教	不任教	不任教	不任教	不任教	不任教	不任教	不任教	不任教	不任教	不任教	不任教	不任教	不任教	不任教	不任教	本科	本科	外语	外语	非师范	地级城市	211高校	大专	高中	中学二级	0	very healthy	8	0	3	1	2	1	3	4.33333
25890	县城	女	汉族	0个子女	未婚	26	2014	4	8	1	1	不任教	不任教	任教	不任教	不任教	不任教	不任教	不任教	不任教	不任教	不任教	不任教	不任教	不任教	不任教	不任教	不任教	不任教	本科	本科	外语	外语	非师范	地级城市	省属一般高校	初中	初中	中学二级	0	very healthy	8	0	3	1	2	1	5	3
25892	县城	女	汉族	0个子女	未婚	25	2014	4	8	1	1	不任教	不任教	任教	不任教	不任教	不任教	不任教	不任教	不任教	不任教	不任教	不任教	不任教	不任教	不任教	不任教	不任教	不任教	本科	本科	外语	外语	非师范	省会城市	省属一般高校	初中	初中	中学二级	0	very healthy	8	0	3	1	2	1	1	3
25898	县城	女	汉族	0个子女	已婚	24	2013	5	8	1	1	不任教	不任教	任教	不任教	不任教	不任教	不任教	不任教	不任教	不任教	不任教	不任教	不任教	不任教	不任教	不任教	不任教	不任教	本科	本科	外语	外语	师范	省会城市	省属一般高校	初中	初中	未评职称	0	very healthy	8	0	3	1	2	1	3	3.33333
25904	县城	女	汉族	0个子女	已婚	29	2012	6	8	1	1	不任教	不任教	任教	不任教	不任教	不任教	不任教	不任教	不任教	不任教	不任教	不任教	不任教	不任教	不任教	不任教	不任教	不任教	本科	本科	外语	外语	师范	地级城市	省属一般高校	初中	初中	中学二级	0	very healthy	8	0	3	1	2	1	1	2.66667
25905	县城	男	汉族	0个子女	未婚	26	2015	3	8	1	1	不任教	不任教	任教	不任教	不任教	不任教	不任教	不任教	不任教	不任教	不任教	不任教	不任教	不任教	不任教	不任教	不任教	不任教	本科	本科	外语	外语	师范	省会城市	省属一般高校	初中	初中	中学二级	0	very healthy	8	0	3	1	2	1	4	3
28917	镇	女	汉族	1个子女	已婚	44	1995	23	19	1	1	不任教	不任教	任教	不任教	不任教	不任教	不任教	不任教	不任教	不任教	不任教	不任教	不任教	不任教	不任教	不任教	不任教	不任教	大专	本科	外语	外语	师范	地级城市	大专院校	初中	小学及以下	中学一级	0	healthy	8	1	3	1	2		7	2.66667
28923	镇	女	汉族	1个子女	已婚	30	2010	8	22	1	1	不任教	不任教	任教	不任教	不任教	不任教	不任教	不任教	不任教	不任教	不任教	不任教	不任教	不任教	不任教	不任教	不任教	不任教	本科	本科	外语	外语	师范	地级城市	省属一般高校	高中	高中	中学一级	0	moderate	5	3	3	2	2	3	3	3.33333
26051	县城	女	汉族	2个子女	已婚	31	2010	8	8	1	1	不任教	不任教	任教	不任教	不任教	不任教	不任教	不任教	不任教	不任教	不任教	不任教	不任教	不任教	不任教	不任教	不任教	不任教	本科	本科	外语	外语	师范	地级城市	省属一般高校	初中	初中	未评职称	0	very healthy	8	0	3	1	2	1	3	4
26053	县城	女	汉族	0个子女	未婚	26	2015	3	8	1	1	不任教	不任教	任教	不任教	不任教	不任教	不任教	不任教	不任教	不任教	不任教	不任教	不任教	不任教	不任教	不任教	不任教	不任教	本科	本科	外语	外语	师范	省会城市	省属一般高校	本科	大专	中学二级	0	healthy	8	1	3	1	2	1	8	4
26063	县城	男	汉族	0个子女	未婚	24	2015	3	8	1	1	不任教	不任教	任教	不任教	不任教	不任教	不任教	不任教	不任教	不任教	不任教	不任教	不任教	不任教	不任教	不任教	不任教	不任教	本科	本科	外语	外语	师范	省会城市	省属一般高校	初中	初中	中学二级	0	very healthy	8	1	3	1	2	1	2	3.66667
26096	县城	女	汉族	1个子女	已婚	47	1991	27	27	1	1	不任教	不任教	任教	不任教	不任教	不任教	不任教	不任教	不任教	不任教	不任教	不任教	不任教	不任教	不任教	不任教	不任教	不任教	大专	本科	外语	外语	师范	省会城市	大专院校	初中	初中	中学高级	0	moderate	7	2	6	1	2	2	5	3
26100	县城	女	汉族	1个子女	已婚	29	2010	8	8	1	1	不任教	不任教	任教	不任教	不任教	不任教	不任教	不任教	不任教	不任教	不任教	不任教	不任教	不任教	不任教	不任教	不任教	不任教	本科	本科	外语	外语	非师范	地级城市	省属一般高校	初中	初中	中学三级	0	very healthy	8	0	3	1	2	1	6	5
26115	镇	女	汉族	1个子女	已婚	44	1998	20	20	1	2	不任教	不任教	任教	不任教	不任教	不任教	不任教	不任教	不任教	任教	不任教	不任教	不任教	不任教	不任教	不任教	不任教	不任教	大专	本科	外语	其他	非师范	省会城市	211高校	中专/中师	小学及以下	中学高级	1	healthy	8	1	3	2			5	4.66667
26170	县城	女	少数民族	2个子女	已婚	33	2006	12	10	1	1	不任教	不任教	任教	不任教	不任教	不任教	不任教	不任教	不任教	不任教	不任教	不任教	不任教	不任教	不任教	不任教	不任教	不任教	本科	本科	外语	外语	师范	地级城市	省属一般高校	初中	初中	中学一级	0	moderate	8	10	8	8	2	2	5	5
26177	县城	女	少数民族	1个子女	已婚	39	2002	16	12	1	1	不任教	不任教	任教	不任教	不任教	不任教	不任教	不任教	不任教	不任教	不任教	不任教	不任教	不任教	不任教	不任教	不任教	不任教	大专	本科	外语	外语	师范	地级城市	大专院校	高中	初中	中学一级	0	moderate	8	2	10	1	1	1	4	3
26201	镇	女	汉族	1个子女	已婚	46	1995	23	15	1	2	不任教	不任教	任教	不任教	不任教	不任教	不任教	不任教	不任教	不任教	不任教	不任教	不任教	不任教	不任教	不任教	不任教	任教	大专	本科	外语	外语	师范	地级城市	211高校	小学及以下	小学及以下	中学二级	0	very healthy	8	1	3	1	1	1	2	3.66667
26208	县城	女	少数民族	0个子女	已婚	28	2010	8	8	1	1	不任教	不任教	任教	不任教	不任教	不任教	不任教	不任教	不任教	不任教	不任教	不任教	不任教	不任教	不任教	不任教	不任教	不任教	本科	本科	外语	外语	非师范	地级城市	省属重点高校	高中	高中	未评职称	0	healthy	8	0	3	1	2	1	3	2.66667
26214	县城	女	汉族	2个子女	离异/丧偶	32	2008	10	12	1	1	不任教	不任教	任教	不任教	不任教	不任教	不任教	不任教	不任教	不任教	不任教	不任教	不任教	不任教	不任教	不任教	不任教	不任教	本科	本科	外语	外语	师范	省会城市	独立学院/民办本科	大专	高中	中学一级	0	healthy	8	2	10	2	1	2	5	4
26216	县城	女	汉族	1个子女	已婚	46	1994	24	12	1	1	不任教	不任教	任教	不任教	不任教	不任教	不任教	不任教	不任教	不任教	不任教	不任教	不任教	不任教	不任教	不任教	不任教	不任教	大专	本科	外语	其他	师范	地级城市	大专院校	初中	初中	中学一级	0	moderate	8	2	2	0	1	1	2	3.66667
26220	县城	男	汉族	1个子女	已婚	40	2000	18	6	1	1	不任教	不任教	任教	不任教	不任教	不任教	不任教	不任教	不任教	不任教	不任教	不任教	不任教	不任教	不任教	不任教	不任教	不任教	大专	本科	外语	外语	师范	地级城市	大专院校	中专/中师	小学及以下	中学一级	0	moderate	8	2	6	2	1	2	1	2
26226	县城	女	汉族	1个子女	已婚	30	2008	10	27	1	1	不任教	不任教	任教	不任教	不任教	不任教	不任教	不任教	不任教	不任教	不任教	不任教	不任教	不任教	不任教	不任教	不任教	不任教	大专	本科	外语	外语	师范	地级城市	大专院校	中专/中师	中专/中师	中学二级	0	moderate	10	2	1	1	1	1	1	2.33333
26234	县城	女	汉族	1个子女	已婚	34	2005	13	14	1	1	不任教	不任教	任教	不任教	不任教	不任教	不任教	不任教	不任教	不任教	不任教	不任教	不任教	不任教	不任教	不任教	不任教	不任教	大专	本科	外语	外语	师范	地级城市	省属一般高校	高中	高中	中学一级	0	moderate	12	2	1	2	1	1	5	2.33333
26236	县城	男	汉族	1个子女	已婚	47	1995	23	28	1	1	不任教	不任教	任教	不任教	不任教	不任教	不任教	不任教	不任教	不任教	不任教	不任教	不任教	不任教	不任教	不任教	不任教	不任教	大专	本科	外语	外语	师范	地级城市	大专院校	小学及以下	小学及以下	中学高级	0	healthy	10	2	5	2	2	1	4	2.66667
26242	县城	女	少数民族	1个子女	已婚	37	2004	14	26	1	1	不任教	不任教	任教	不任教	不任教	不任教	不任教	不任教	不任教	不任教	不任教	不任教	不任教	不任教	不任教	不任教	不任教	不任教	本科	本科	外语	外语	师范	县城	211高校	本科	本科	中学一级	0	very unhealthy	12	2	5	2	1	1	1	1.66667
26247	县城	女	汉族	2个子女	已婚	34	2009	9	25	1	1	不任教	不任教	任教	不任教	不任教	不任教	不任教	不任教	不任教	不任教	不任教	不任教	不任教	不任教	不任教	不任教	不任教	不任教	本科	本科	外语	外语	师范	省会城市	省属一般高校	小学及以下	小学及以下	中学一级	0	healthy	12	2	3	2	1	1	2	1.33333
28983	镇	男	汉族	1个子女	已婚	37	2005	13	12	1	1	不任教	不任教	任教	不任教	不任教	不任教	不任教	不任教	不任教	不任教	不任教	不任教	不任教	不任教	不任教	不任教	不任教	不任教	本科	本科	外语	外语	师范	地级城市	省属一般高校	高中	初中	中学二级	0	very healthy	15	3	8	3	2	2	1	3
26322	县城	男	汉族	2个子女	已婚	49	1991	27	14	1	1	不任教	不任教	任教	不任教	不任教	不任教	不任教	不任教	不任教	不任教	不任教	不任教	不任教	不任教	不任教	不任教	不任教	不任教	大专	本科	外语	外语	师范	省会城市	省属一般高校	小学及以下	小学及以下	中学高级	0	unhealthy	11	1	2	1	1	1	6	2.66667
26335	县城	女	汉族	2个子女	已婚	34	2006	12	28	1	1	不任教	不任教	任教	不任教	不任教	不任教	不任教	不任教	不任教	不任教	不任教	不任教	不任教	不任教	不任教	不任教	不任教	不任教	大专	本科	外语	外语	师范	地级城市	大专院校	大专	初中	中学一级	0	very healthy	12	6	2	2	1	1	2	3.66667
26337	县城	女	汉族	2个子女	已婚	40	2003	15	22	1	1	不任教	不任教	任教	不任教	不任教	不任教	不任教	不任教	不任教	不任教	不任教	不任教	不任教	不任教	不任教	不任教	不任教	不任教	大专	本科	外语	外语	师范	地级城市	大专院校	不清楚	小学及以下	中学二级	0	moderate	12	0	4	2	2	1	4	4
26365	镇	女	汉族	1个子女	已婚	23	1995	23	15	1	1	不任教	不任教	任教	不任教	不任教	不任教	不任教	不任教	不任教	不任教	不任教	不任教	不任教	不任教	不任教	不任教	不任教	不任教	大专	本科	外语	外语	师范	地级城市	211高校	小学及以下	小学及以下	中学二级	0	very healthy	8	1	3	1	1	1	2	3.66667
26405	县城	男	汉族	1个子女	已婚	52	1988	30	26	1	1	不任教	不任教	任教	不任教	不任教	不任教	不任教	不任教	不任教	不任教	不任教	不任教	不任教	不任教	不任教	不任教	不任教	不任教	大专	本科	外语	外语	师范	省会城市	大专院校	小学及以下	小学及以下	中学高级	0	unhealthy	10		1		2	2	6	4.66667
26412	镇	女	汉族	1个子女	已婚	35	2004	14	20	1	1	不任教	不任教	任教	不任教	不任教	不任教	不任教	不任教	不任教	不任教	不任教	不任教	不任教	不任教	不任教	不任教	不任教	不任教	大专	本科	外语	外语	师范	地级城市	大专院校	中专/中师	小学及以下	中学二级	1	moderate	8	1	8	1	1	1	5	2.66667
26413	县城	女	汉族	1个子女	已婚	29	2006	12	8	1	1	不任教	不任教	任教	不任教	不任教	不任教	不任教	不任教	不任教	不任教	不任教	不任教	不任教	不任教	不任教	不任教	不任教	不任教	本科	本科	外语	外语	师范	地级城市	省属一般高校	初中	初中	中学二级	1	moderate	8	0	3	1	2	1	1	1.33333
26416	县城	女	汉族	1个子女	已婚	34	2007	11	26	1	1	不任教	不任教	任教	不任教	不任教	不任教	不任教	不任教	不任教	不任教	不任教	不任教	不任教	不任教	不任教	不任教	不任教	不任教	大专	本科	外语	外语	非师范	省会城市	大专院校	初中	初中	中学一级	0	moderate	12	6	2	2	1	1	3	3
26430	县城	女	汉族	2个子女	已婚	40	2002	16	7	1	1	不任教	不任教	任教	不任教	不任教	不任教	不任教	不任教	不任教	不任教	不任教	不任教	不任教	不任教	不任教	不任教	不任教	不任教	大专	本科	外语	外语	师范	地级城市	大专院校	初中	小学及以下	中学一级	0	moderate	8	1	4	1	2	1	3	3.33333
26467	县城	女	汉族	1个子女	已婚	35	2007	11	10	1	1	不任教	不任教	任教	不任教	不任教	不任教	不任教	不任教	不任教	不任教	不任教	不任教	不任教	不任教	不任教	不任教	不任教	不任教	本科	本科	外语	外语	师范	地级城市	省属一般高校	大专	小学及以下	中学一级	1	healthy	10	1	4	3	2	1	6	3
26473	县城	女	汉族	1个子女	已婚	45	1996	22	10	1	1	不任教	不任教	任教	不任教	不任教	不任教	不任教	不任教	不任教	不任教	不任教	不任教	不任教	不任教	不任教	不任教	不任教	不任教	大专	本科	外语	汉语言文学	非师范	省会城市	大专院校	本科	本科	中学高级	0	healthy	100	1	4	3	2	1	1	3
26491	镇	女	汉族	1个子女	已婚	31	2012	6	14	2	3	不任教	不任教	任教	不任教	不任教	不任教	不任教	不任教	不任教	任教	不任教	不任教	不任教	不任教	不任教	不任教	不任教	任教	本科	本科	外语	外语	师范	地级城市	省属重点高校	小学及以下	小学及以下	中学二级	0	healthy	6	3	6	1	1	1	5	3.66667
26494	县城	女	汉族	2个子女	已婚	37	2003	15	23	1	1	不任教	不任教	任教	不任教	不任教	不任教	不任教	不任教	不任教	不任教	不任教	不任教	不任教	不任教	不任教	不任教	不任教	不任教	大专	本科	外语	外语	师范	地级城市	大专院校	小学及以下	小学及以下	中学一级	0	moderate	8	3	10	1	1	1	3	1.33333
26518	县城	女	汉族	1个子女	已婚	47	1993	25	14	1	1	不任教	不任教	任教	不任教	不任教	不任教	不任教	不任教	不任教	不任教	不任教	不任教	不任教	不任教	不任教	不任教	不任教	不任教	大专	本科	外语	外语	师范	地级城市	大专院校	初中	小学及以下	中学高级	0	unhealthy	10	3	3	2	3	0	5	4.33333
26560	县城	男	汉族	1个子女	已婚	52	1989	29	27	1	1	不任教	不任教	任教	不任教	不任教	不任教	不任教	不任教	不任教	不任教	不任教	不任教	不任教	不任教	不任教	不任教	不任教	不任教	大专	本科	外语	外语	师范	省会城市	211高校	小学及以下	不清楚	中学高级	0	moderate	9		9	2	1	2	5	3
26561	县城	男	汉族	1个子女	已婚	49	1990	28	22	1	1	不任教	不任教	任教	不任教	不任教	不任教	不任教	不任教	不任教	不任教	不任教	不任教	不任教	不任教	不任教	不任教	不任教	不任教	大专	大专	外语	外语	师范	县城	大专院校	初中	小学及以下	中学高级	0	healthy	9	2	9	1	2	3	4	2.33333
26581	县城	男	汉族	0个子女	未婚	34	2007	11	8	1	1	不任教	不任教	任教	不任教	不任教	不任教	不任教	不任教	不任教	不任教	不任教	不任教	不任教	不任教	不任教	不任教	不任教	不任教	本科	本科	外语	外语	非师范	地级城市	省属一般高校	高中	高中	中学三级	0	moderate	8	0	3	1	2	1	1	4
29128	镇	女	汉族	0个子女	未婚	26	2016	2	14	1	1	不任教	不任教	任教	不任教	不任教	不任教	不任教	不任教	不任教	不任教	不任教	不任教	不任教	不任教	不任教	不任教	不任教	不任教	本科	本科	外语	外语	师范	地级城市	省属一般高校	本科	高中	未评职称	0	very healthy	11	2	2	2	1	1	6	5
29141	镇	女	汉族	1个子女	已婚	30	2013	5	12	1	1	不任教	不任教	任教	不任教	不任教	不任教	不任教	不任教	不任教	不任教	不任教	不任教	不任教	不任教	不任教	不任教	不任教	不任教	研究生	研究生	外语	外语	非师范	省会城市	省属重点高校	大专	高中	中学二级	0	moderate	8	4	5	4	2	1	5	2.66667
26666	镇	女	汉族	1个子女	已婚	29	2012	6	20	1	1	不任教	不任教	任教	不任教	不任教	不任教	不任教	不任教	不任教	不任教	不任教	不任教	不任教	不任教	不任教	不任教	不任教	不任教	本科	本科	外语	外语	非师范	地级城市	省属一般高校	初中	小学及以下	中学三级	0	moderate	8	2	4	2	2	3	4	4.66667
26675	县城	女	少数民族	1个子女	已婚	49	1990	28	10	1	1	不任教	不任教	任教	不任教	不任教	不任教	不任教	不任教	不任教	不任教	不任教	不任教	不任教	不任教	不任教	不任教	不任教	不任教	大专	本科	外语	外语	师范	县城	大专院校	小学及以下	初中	中学高级	0	moderate	8	1	8	1	1	1	6	3.66667
26701	县城	女	少数民族	1个子女	已婚	32	2012	6	28	1	1	不任教	不任教	任教	不任教	不任教	不任教	不任教	不任教	不任教	不任教	不任教	不任教	不任教	不任教	不任教	不任教	不任教	不任教	本科	本科	外语	外语	师范	地级城市	省属一般高校	初中	高中	中学二级	0	moderate	6	2	4	2	1	1	4	2.66667
26728	县城	男	汉族	2个子女	已婚	44	1974	44	12	1	1	不任教	不任教	任教	不任教	不任教	不任教	不任教	不任教	不任教	不任教	不任教	不任教	不任教	不任教	不任教	不任教	不任教	不任教	大专	本科	外语	外语	师范	省会城市	大专院校	小学及以下	小学及以下	中学高级	1	moderate	8	2	8	1	1	1	6	3
26735	县城	女	汉族	1个子女	已婚	40	2005	13	22	1	1	不任教	不任教	任教	不任教	不任教	不任教	不任教	不任教	不任教	不任教	不任教	不任教	不任教	不任教	不任教	不任教	不任教	不任教	本科	本科	外语	外语	师范	省会城市	大专院校	小学及以下	小学及以下	中学一级	0	healthy	12	6	4	4	4	2	3	3
26810	县城	男	汉族	3个子女	已婚	45	1997	21	23	1	1	不任教	不任教	任教	不任教	不任教	不任教	不任教	不任教	不任教	不任教	不任教	不任教	不任教	不任教	不任教	不任教	不任教	不任教	大专	本科	外语	外语	师范	地级城市	大专院校	小学及以下	小学及以下	中学高级	0	healthy	6	4	2	1	1	1	6	4.33333
26839	县城	女	汉族	0个子女	未婚	32	2009	9	22	1	1	不任教	不任教	任教	不任教	不任教	不任教	不任教	不任教	不任教	不任教	不任教	不任教	不任教	不任教	不任教	不任教	不任教	不任教	本科	本科	外语	外语	师范	地级城市	省属一般高校	高中	初中	中学一级	0	healthy	12	2	4	0	2	1	3	4
26856	县城	女	汉族	1个子女	已婚	49	1994	24	22	1	1	不任教	不任教	任教	不任教	不任教	不任教	不任教	不任教	不任教	不任教	不任教	不任教	不任教	不任教	不任教	不任教	不任教	不任教	大专	本科	外语	外语	师范	地级城市	省属一般高校	小学及以下	小学及以下	中学高级	0	moderate	8	2	6	2	1	1	6	3
29216	镇	女	少数民族	1个子女	已婚	31	2012	6	10	1	1	不任教	不任教	任教	不任教	不任教	不任教	不任教	不任教	不任教	不任教	不任教	不任教	不任教	不任教	不任教	不任教	不任教	不任教	本科	本科	外语	外语	师范	地级城市	省属一般高校	初中	初中	中学二级	0	healthy	10	2	3	1	4	2	5	3.33333
29222	乡/村	男	汉族	1个子女	已婚	36	2003	15	22	1	1	不任教	不任教	任教	不任教	不任教	不任教	不任教	不任教	不任教	不任教	不任教	不任教	不任教	不任教	不任教	不任教	不任教	不任教	大专	本科	外语	外语	师范	省会城市	大专院校	小学及以下	小学及以下	中学一级	0	moderate	4	2	1	1	1	1	1	4
29234	镇	女	汉族	0个子女	未婚	30	2010	8	7	1	1	不任教	不任教	任教	不任教	不任教	不任教	不任教	不任教	不任教	不任教	不任教	不任教	不任教	不任教	不任教	不任教	不任教	不任教	大专	本科	外语	外语	师范	地级城市	大专院校	初中	小学及以下	中学二级	0	moderate	9	1	4	2	1	1	6	3
29238	镇	女	汉族	1个子女	已婚	31	2011	7	24	1	1	不任教	不任教	任教	不任教	不任教	不任教	不任教	不任教	不任教	不任教	不任教	不任教	不任教	不任教	不任教	不任教	不任教	不任教	本科	本科	外语	外语	师范	地级城市	省属一般高校	小学及以下	小学及以下	中学二级	0	healthy	12	4	8	1	2	1	5	3.33333
26988	县城	女	汉族	1个子女	已婚	41	1999	19	22	1	1	不任教	不任教	任教	不任教	不任教	不任教	不任教	不任教	不任教	不任教	不任教	不任教	不任教	不任教	不任教	不任教	不任教	不任教	大专	本科	外语	外语	师范	地级城市	大专院校	小学及以下	小学及以下	中学一级	0	healthy	5	5	3	2	2	3	6	3
27024	镇	女	汉族	0个子女	已婚	28	2014	4	7	1	1	不任教	不任教	任教	不任教	不任教	不任教	不任教	不任教	不任教	不任教	不任教	不任教	不任教	不任教	不任教	不任教	不任教	不任教	本科	本科	外语	外语	非师范	省会城市	独立学院/民办本科	初中	小学及以下	未评职称	0	healthy	9	1	6	1	1	1	5	5
27132	镇	女	汉族	1个子女	已婚	31	2009	9	5	1	1	不任教	不任教	任教	不任教	不任教	不任教	不任教	不任教	不任教	不任教	不任教	不任教	不任教	不任教	不任教	不任教	不任教	不任教	大专	本科	外语	外语	师范	地级城市	大专院校	高中	小学及以下	中学二级	0	healthy	8	2	3	1	1	1	5	3.66667
27138	镇	女	汉族	0个子女	未婚	27	2015	3	8	1	2	不任教	不任教	任教	不任教	不任教	不任教	不任教	不任教	不任教	任教	不任教	不任教	不任教	不任教	不任教	不任教	不任教	不任教	本科	本科	外语	外语	师范	省会城市	省属一般高校	高中	初中	中学二级	1	healthy	6	3	3	1	1	1	3	3.66667
27221	镇	女	汉族	0个子女	未婚	26	2015	3	14	1	2	不任教	不任教	任教	不任教	不任教	不任教	不任教	不任教	不任教	任教	不任教	不任教	不任教	不任教	不任教	不任教	不任教	不任教	本科	本科	外语	外语	非师范	地级城市	省属一般高校	小学及以下	初中	中学二级	0	healthy	7	4	2	1	1	1	5	3.66667
29257	镇	女	汉族	1个子女	已婚	31	2008	10	6	1	1	不任教	不任教	任教	不任教	不任教	不任教	不任教	不任教	不任教	不任教	不任教	不任教	不任教	不任教	不任教	不任教	不任教	不任教	大专	本科	外语	外语	师范	省会城市	大专院校	高中	小学及以下	中学二级	0	healthy	8	1	4	2	2	1	6	2
29262	镇	女	汉族	1个子女	已婚	35	2006	12	26	1	1	不任教	不任教	任教	不任教	不任教	不任教	不任教	不任教	不任教	不任教	不任教	不任教	不任教	不任教	不任教	不任教	不任教	不任教	大专	本科	外语	外语	师范	地级城市	大专院校	小学及以下	小学及以下	中学一级	0	moderate	10	3	2	2	1		1	3.66667
29265	镇	女	汉族	1个子女	已婚	42	1998	20	12	1	1	不任教	不任教	任教	不任教	不任教	不任教	不任教	不任教	不任教	不任教	不任教	不任教	不任教	不任教	不任教	不任教	不任教	不任教	大专	本科	外语	外语	师范	地级城市	大专院校	小学及以下	小学及以下	中学二级	0	moderate	8	1	6	1	1	0	5	4.33333
29287	镇	女	汉族	1个子女	已婚	37	2007	11	12	1	1	不任教	不任教	任教	不任教	不任教	不任教	不任教	不任教	不任教	不任教	不任教	不任教	不任教	不任教	不任教	不任教	不任教	不任教	本科	研究生	外语	政治	师范	地级城市	省属一般高校	小学及以下	小学及以下	中学二级	0	healthy	10	2	5	1	5	1	3	4
29321	镇	女	汉族	1个子女	已婚	28	2012	6	10	1	1	不任教	不任教	任教	不任教	不任教	不任教	不任教	不任教	不任教	不任教	不任教	不任教	不任教	不任教	不任教	不任教	不任教	不任教	大专	本科	外语	外语	非师范	地级城市	大专院校	高中	小学及以下	中学二级	0	healthy	8	1	4	1	2	1	8	4.66667
29328	县城	女	汉族	0个子女	未婚	23	2017	1	12	1	1	不任教	不任教	任教	不任教	不任教	不任教	不任教	不任教	不任教	不任教	不任教	不任教	不任教	不任教	不任教	不任教	不任教	不任教	本科	本科	外语	外语	师范	地级城市	省属一般高校	初中	初中	未评职称	0	healthy	8	1	8	1	1	1	6	3
27377	镇	女	汉族	0个子女	未婚	25	2015	3	16	2	1	不任教	不任教	任教	不任教	不任教	不任教	不任教	不任教	不任教	不任教	不任教	不任教	不任教	不任教	不任教	不任教	不任教	不任教	本科	本科	外语	外语	师范	地级城市	省属重点高校	本科	本科	中学二级	0	healthy	10	5	2	2	2	2	7	4
27382	镇	女	汉族	0个子女	未婚	29	2015	3	12	1	1	不任教	不任教	任教	不任教	不任教	不任教	不任教	不任教	不任教	不任教	不任教	不任教	不任教	不任教	不任教	不任教	不任教	不任教	本科	本科	外语	外语	师范	地级城市	省属一般高校	高中	小学及以下	中学二级	0	moderate	10	3	4	2	2	2	1	3.66667
27395	县城	女	汉族	1个子女	已婚	39	2003	15	16	1	1	不任教	不任教	任教	不任教	不任教	不任教	不任教	不任教	不任教	不任教	不任教	不任教	不任教	不任教	不任教	不任教	不任教	不任教	大专	本科	外语	外语	师范	地级城市	大专院校	小学及以下	小学及以下	中学二级	0	healthy	8	1	5	1	1	1	2	5
27453	镇	女	少数民族	1个子女	已婚	30	2012	6	12	1	1	不任教	不任教	任教	不任教	不任教	不任教	不任教	不任教	不任教	不任教	不任教	不任教	不任教	不任教	不任教	不任教	不任教	不任教	本科	本科	外语	外语	非师范	地级城市	省属一般高校	小学及以下	初中	未评职称	0	healthy	8	1	2	1	2	1	5	4
27470	镇	女	汉族	0个子女	已婚	27	2014	4	11	1	1	不任教	不任教	任教	不任教	不任教	不任教	不任教	不任教	不任教	不任教	不任教	不任教	不任教	不任教	不任教	不任教	不任教	不任教	本科	本科	外语	外语	师范	省会城市	省属一般高校	中专/中师	初中	中学二级	0	healthy	5	2	2	1	1	1	1	3.33333
27509	镇	女	汉族	1个子女	已婚	37	2006	12	14	2	3	不任教	不任教	任教	不任教	不任教	不任教	不任教	不任教	不任教	任教	任教	不任教	不任教	不任教	不任教	不任教	不任教	不任教	本科	本科	外语	外语	师范	地级城市	省属一般高校	中专/中师	初中	中学一级	0	healthy	10	4	2	1	1	1	3	3
27538	县城	男	汉族	1个子女	已婚	46	1994	24	10	1	1	不任教	不任教	任教	不任教	不任教	不任教	不任教	不任教	不任教	不任教	不任教	不任教	不任教	不任教	不任教	不任教	不任教	不任教	大专	本科	外语	外语	师范	地级城市	大专院校	小学及以下	小学及以下	中学一级	2	moderate	10	2	8	1	2	1	2	4
27545	县城	女	汉族	0个子女	未婚	29	2013	5	12	1	1	不任教	不任教	任教	不任教	不任教	不任教	不任教	不任教	不任教	不任教	不任教	不任教	不任教	不任教	不任教	不任教	不任教	不任教	大专	本科	外语	外语	非师范	省会城市	大专院校	高中	小学及以下	中学二级	0	very healthy	8	1	4	2	2	1	6	3.33333
29336	镇	女	汉族	2个子女	已婚	32	2009	9	12	1	1	不任教	不任教	任教	不任教	不任教	不任教	不任教	不任教	不任教	不任教	不任教	不任教	不任教	不任教	不任教	不任教	不任教	不任教	大专	本科	外语	外语	非师范	地级城市	大专院校	高中	高中	中学二级	0	very healthy	8	1	3	2	3	1	3	3.66667
29439	镇	女	汉族	0个子女	已婚	32	2011	7	6	1	1	不任教	不任教	任教	不任教	不任教	不任教	不任教	不任教	不任教	不任教	不任教	不任教	不任教	不任教	不任教	不任教	不任教	不任教	大专	本科	外语	外语	非师范	省会城市	省属重点高校	高中	高中	未评职称	0	very healthy	9	1	3	1	2	2	8	4.66667
29451	镇	女	少数民族	1个子女	已婚	27	2012	6	12	1	1	不任教	不任教	任教	不任教	不任教	不任教	不任教	不任教	不任教	不任教	不任教	不任教	不任教	不任教	不任教	不任教	不任教	不任教	大专	本科	外语	其他	非师范	省会城市	大专院校	高中	初中	小学三级	0	very healthy	10	2	3	2	2	1	5	4.66667
27686	县城	男	汉族	2个子女	已婚	39	2003	15	23	1	1	不任教	不任教	任教	不任教	不任教	不任教	不任教	不任教	不任教	不任教	不任教	不任教	不任教	不任教	不任教	不任教	不任教	不任教	大专	本科	外语	外语	师范	地级城市	大专院校	中专/中师	小学及以下	中学二级	0	healthy	16	8	43193	43161	43161	43223	3	2.66667
27704	县城	女	汉族	2个子女	已婚	55	1988	30	10	1	1	不任教	不任教	任教	不任教	不任教	不任教	不任教	不任教	不任教	不任教	不任教	不任教	不任教	不任教	不任教	不任教	不任教	不任教	大专	大专	外语	外语	师范	地级城市	大专院校	本科	中专/中师	中学高级	0	moderate	8	4	4	3	2		1	3
27794	县城	女	汉族	2个子女	已婚	30	2008	10	28	1	1	不任教	不任教	任教	不任教	不任教	不任教	不任教	不任教	不任教	不任教	不任教	不任教	不任教	不任教	不任教	不任教	不任教	不任教	大专	本科	外语	外语	师范	县城	大专院校	高中	小学及以下	中学二级	0	healthy	5	5	2	1	2	2	5	3.66667
27806	县城	女	汉族	0个子女	未婚	26	2014	4	28	2	1	不任教	不任教	任教	不任教	不任教	不任教	不任教	不任教	不任教	不任教	不任教	不任教	不任教	不任教	不任教	不任教	不任教	不任教	本科	本科	外语	外语	师范	省会城市	省属重点高校	高中	大专	中学二级	0	moderate	8	3	8	2		2	2	1.66667
27852	县城	男	少数民族	2个子女	已婚	31	2010	8	8	1	1	不任教	不任教	任教	不任教	不任教	不任教	不任教	不任教	不任教	不任教	不任教	不任教	不任教	不任教	不任教	不任教	不任教	不任教	本科	本科	外语	外语	师范	省会城市	211高校	初中	初中	未评职称	0	moderate	8	1	1	1	1	1	4	2.66667
29494	县城	男	汉族	1个子女	已婚	44	1994	24	12	1	1	不任教	不任教	任教	不任教	不任教	不任教	不任教	不任教	不任教	不任教	不任教	不任教	不任教	不任教	不任教	不任教	不任教	不任教	大专	大专	外语	外语	师范	地级城市	大专院校	不清楚	不清楚	中学一级	0	very healthy	8	10	10	1	2	2	1	3.33333
29499	镇	女	汉族	2个子女	已婚	36	2007	11	12	1	1	不任教	不任教	任教	不任教	不任教	不任教	不任教	不任教	不任教	不任教	不任教	不任教	不任教	不任教	不任教	不任教	不任教	不任教	本科	本科	外语	外语	师范	省会城市	省属一般高校	高中	大专	中学一级	0	unhealthy	10	2	6	1		2	2	1.33333
29554	镇	男	汉族	2个子女	已婚	57	1994	24	10	2	1	不任教	不任教	任教	不任教	不任教	不任教	不任教	不任教	不任教	不任教	不任教	不任教	不任教	不任教	不任教	不任教	不任教	不任教	大专	大专	外语	外语	师范	地级城市	大专院校	中专/中师	初中	中学高级	0	healthy	8	22	3	2	2	2	5	3
29642	县城	女	汉族	0个子女	未婚	25	2016	2	20	1	1	不任教	不任教	任教	不任教	不任教	不任教	不任教	不任教	不任教	不任教	不任教	不任教	不任教	不任教	不任教	不任教	不任教	不任教	本科	本科	外语	外语	非师范	地级城市	省属一般高校	高中	高中	未评职称	1	moderate	10	3	4	2	1	1	3	2.33333
29663	镇	女	汉族	1个子女	已婚	30	2013	5	10	1	2	不任教	不任教	任教	不任教	不任教	不任教	不任教	不任教	不任教	任教	不任教	不任教	不任教	不任教	不任教	不任教	不任教	不任教	本科	本科	外语	外语	师范	地级城市	省属一般高校	初中	小学及以下	中学二级	0	very healthy	10	8	8	2	3	2	4	3.66667
29752	镇	女	汉族	2个子女	已婚	29	2007	11	22	1	1	不任教	不任教	任教	不任教	不任教	不任教	不任教	不任教	不任教	不任教	不任教	不任教	不任教	不任教	不任教	不任教	不任教	不任教	本科	本科	外语	外语	师范	省会城市	省属重点高校	初中	小学及以下	中学一级	0	moderate	10	45	4	1	2	1	2	3
29829	县城	女	汉族	1个子女	已婚	45	1996	22	6	1	1	不任教	不任教	任教	不任教	不任教	不任教	不任教	不任教	不任教	不任教	不任教	不任教	不任教	不任教	不任教	不任教	不任教	不任教	大专	本科	外语	外语	师范	地级城市	大专院校	初中	小学及以下	中学一级	0	moderate	6	4	3	2	4	3	5	3.66667
28367	乡/村	女	汉族	1个子女	已婚	40	2002	16	20	1	1	不任教	不任教	任教	不任教	不任教	不任教	不任教	不任教	不任教	不任教	不任教	不任教	不任教	不任教	不任教	不任教	不任教	不任教	大专	本科	外语	外语	师范	地级城市	大专院校	小学及以下	小学及以下	中学一级	1	healthy	8	2	2	1	1	1	1	4
28389	县城	女	少数民族	2个子女	已婚	32	2009	9	16	1	1	不任教	不任教	任教	不任教	不任教	不任教	不任教	不任教	不任教	不任教	不任教	不任教	不任教	不任教	不任教	不任教	不任教	不任教	本科	本科	外语	外语	师范	地级城市	省属一般高校	中专/中师	中专/中师	中学二级	0	healthy	8	1	4	1	1	2	2	3.33333
28394	县城	女	汉族	1个子女	已婚	49	1999	19	12	1	1	不任教	不任教	任教	不任教	不任教	不任教	不任教	不任教	不任教	不任教	不任教	不任教	不任教	不任教	不任教	不任教	不任教	不任教	大专	大专	外语	外语	师范	省会城市	大专院校	中专/中师	小学及以下	中学二级	0	healthy	8	4	5	1	2	0	3	4.66667
28398	乡/村	女	少数民族	2个子女	已婚	42	1997	21	24	1	1	不任教	不任教	任教	不任教	不任教	不任教	不任教	不任教	不任教	不任教	不任教	不任教	不任教	不任教	不任教	不任教	不任教	不任教	大专	本科	外语	外语	非师范	省会城市	大专院校	小学及以下	小学及以下	中学高级	0	moderate	10	2	8	2	1	1	6	2.66667
29907	县城	男	汉族	1个子女	已婚	51	1989	29	11	1	1	不任教	不任教	任教	不任教	不任教	不任教	不任教	不任教	不任教	不任教	不任教	不任教	不任教	不任教	不任教	不任教	不任教	不任教	大专	本科	外语	外语	师范	省会城市	省属一般高校	小学及以下	小学及以下	中学高级	0	very healthy	8	2	8	1	1	1	2	1.66667
29909	镇	女	汉族	1个子女	已婚	43	1997	21	16	1	1	不任教	不任教	任教	不任教	不任教	不任教	不任教	不任教	不任教	不任教	不任教	不任教	不任教	不任教	不任教	不任教	不任教	不任教	大专	本科	外语	外语	师范	地级城市	大专院校	初中	小学及以下	中学一级	0	very healthy	9	1	5	1	2	1	1	3
28734	乡/村	女	汉族	2个子女	已婚	41	2001	17	12	1	2	不任教	不任教	任教	不任教	不任教	不任教	不任教	不任教	不任教	不任教	不任教	不任教	不任教	不任教	不任教	不任教	不任教	任教	大专	本科	外语	外语	非师范	地级城市	大专院校	高中	小学及以下	中学二级	0	healthy	8	3	31	1	2	1	5	2.33333
28742	县城	女	汉族	1个子女	已婚	34	2011	7	12	1	1	不任教	不任教	任教	不任教	不任教	不任教	不任教	不任教	不任教	不任教	不任教	不任教	不任教	不任教	不任教	不任教	不任教	不任教	研究生	研究生	外语	教育学	师范	地级城市	省属一般高校	初中	高中	中学一级	0	moderate	14	2	6	1	1	5	2	3.33333
28744	镇	男	汉族	1个子女	已婚	41	2000	18	2	1	1	不任教	不任教	任教	不任教	不任教	不任教	不任教	不任教	不任教	不任教	不任教	不任教	不任教	不任教	不任教	不任教	不任教	不任教	大专	本科	外语	外语	师范	地级城市	大专院校	小学及以下	小学及以下	中学一级	1	healthy	10	2	2	2	2	1	5	4.66667
28748	镇	女	汉族	1个子女	已婚	43	1995	23	14	1	1	不任教	不任教	任教	不任教	不任教	不任教	不任教	不任教	不任教	不任教	不任教	不任教	不任教	不任教	不任教	不任教	不任教	不任教	大专	本科	外语	外语	师范	地级城市	大专院校	初中	小学及以下	中学一级	0	healthy	8	2	3	1	1	1	7	4
28781	镇	女	汉族	1个子女	已婚	34	2007	11	12	1	1	不任教	不任教	任教	不任教	不任教	不任教	不任教	不任教	不任教	不任教	不任教	不任教	不任教	不任教	不任教	不任教	不任教	不任教	大专	本科	外语	其他	非师范	地级城市	大专院校	高中	初中	未评职称	0	very healthy	12	4	4	1	1	1	7	3.33333
28782	镇	女	汉族	0个子女	未婚	30	2013	5	16	2	1	不任教	不任教	任教	不任教	不任教	不任教	不任教	不任教	不任教	不任教	不任教	不任教	不任教	不任教	不任教	不任教	不任教	不任教	本科	本科	外语	外语	师范	地级城市	省属一般高校	高中	小学及以下	中学二级	0	healthy	13	4	7		1		4	3.33333
28790	镇	女	汉族	0个子女	未婚	27	2015	3	18	1	1	不任教	不任教	任教	不任教	不任教	不任教	不任教	不任教	不任教	不任教	不任教	不任教	不任教	不任教	不任教	不任教	不任教	不任教	本科	本科	外语	外语	师范	地级城市	省属一般高校	初中	初中	未评职称	0	very healthy	12	5	3	2	2	1	3	3.66667
30064	镇	女	汉族	1个子女	已婚	43	1995	23	16	1	3	不任教	不任教	任教	不任教	不任教	不任教	不任教	不任教	不任教	不任教	任教	不任教	不任教	不任教	不任教	不任教	不任教	任教	大专	本科	外语	其他	师范	地级城市	大专院校	初中	小学及以下	中学二级	0	moderate	10	2	10	3	5	2	1	2.33333
30134	县城	女	汉族	0个子女	未婚	23	2017	1	18	1	1	不任教	不任教	任教	不任教	不任教	不任教	不任教	不任教	不任教	不任教	不任教	不任教	不任教	不任教	不任教	不任教	不任教	不任教	本科	本科	外语	外语	师范	地级城市	省属一般高校	本科	小学及以下	未评职称	0	healthy	10	3	3	1	2	1	5	2
30173	镇	女	汉族	1个子女	离异/丧偶	33	2010	8	6	3	1	不任教	不任教	任教	不任教	不任教	不任教	不任教	不任教	不任教	不任教	不任教	不任教	不任教	不任教	不任教	不任教	不任教	不任教	本科	本科	外语	外语	师范	地级城市	省属一般高校	初中	小学及以下	中学二级	0	healthy	10	2	6	43132	2	1	5	3.33333
30229	镇	女	汉族	2个子女	已婚	30	2010	8	12	1	1	不任教	不任教	任教	不任教	不任教	不任教	不任教	不任教	不任教	不任教	不任教	不任教	不任教	不任教	不任教	不任教	不任教	不任教	大专	本科	外语	外语	师范	地级城市	大专院校	高中	初中	中学二级	0	healthy	8	1	2	1	1	0	5	4
30238	镇	女	汉族	1个子女	已婚	31	2008	10	10	1	1	不任教	不任教	任教	不任教	不任教	不任教	不任教	不任教	不任教	不任教	不任教	不任教	不任教	不任教	不任教	不任教	不任教	不任教	大专	本科	外语	外语	师范	地级城市	大专院校	高中	不清楚	中学一级	0	healthy	8	3	3	1	2	1	1	3.33333
30242	县城	女	汉族	1个子女	已婚	40	1999	19	12	1	1	不任教	不任教	任教	不任教	不任教	不任教	不任教	不任教	不任教	不任教	不任教	不任教	不任教	不任教	不任教	不任教	不任教	不任教	大专	本科	外语	外语	师范	地级城市	大专院校	中专/中师	小学及以下	中学二级	1	moderate	9	2	6	1	2	1	1	3.33333
30245	县城	女	汉族	0个子女	未婚	26	2014	4	16	1	1	不任教	不任教	任教	不任教	不任教	不任教	不任教	不任教	不任教	不任教	不任教	不任教	不任教	不任教	不任教	不任教	不任教	不任教	大专	大专	外语	外语	师范	地级城市	大专院校	不清楚	中专/中师	未评职称	1	healthy	8		3	1		0	5	4.33333
29015	镇	男	汉族	2个子女	已婚	37	2004	14	22	1	1	不任教	不任教	任教	不任教	不任教	不任教	不任教	不任教	不任教	不任教	不任教	不任教	不任教	不任教	不任教	不任教	不任教	不任教	大专	本科	外语	外语	师范	县城	大专院校	初中	小学及以下	中学三级	0	moderate	8	3	2	1	2	1	5	3
29017	镇	女	汉族	2个子女	已婚	32	2010	8	12	1	1	不任教	不任教	任教	不任教	不任教	不任教	不任教	不任教	不任教	不任教	不任教	不任教	不任教	不任教	不任教	不任教	不任教	不任教	本科	本科	外语	外语	非师范	地级城市	省属一般高校	高中	小学及以下	中学二级	0	moderate	9	1	3	1	1	1	5	2.66667
29038	镇	女	汉族	2个子女	已婚	30	2013	5	12	1	1	不任教	不任教	任教	不任教	不任教	不任教	不任教	不任教	不任教	不任教	不任教	不任教	不任教	不任教	不任教	不任教	不任教	不任教	本科	本科	外语	外语	师范	地级城市	省属重点高校	初中	高中	中学二级	0	very healthy	8	0	4	1	2	1	5	5
29061	镇	女	汉族	0个子女	未婚	28	2011	7	12	1	1	不任教	不任教	任教	不任教	不任教	不任教	不任教	不任教	不任教	不任教	不任教	不任教	不任教	不任教	不任教	不任教	不任教	不任教	大专	本科	外语	汉语言文学	师范	地级城市	大专院校	大专	小学及以下	小学三级	0	healthy	10	1	4	1	1	1	5	4
29081	镇	女	汉族	2个子女	已婚	32	2008	10	11	1	1	不任教	不任教	任教	不任教	不任教	不任教	不任教	不任教	不任教	不任教	不任教	不任教	不任教	不任教	不任教	不任教	不任教	不任教	大专	本科	外语	外语	师范	县城	大专院校	初中	大专	中学二级	0	healthy	2	4	4	2	2	2	1	2.33333
29088	镇	女	汉族	0个子女	已婚	27	2015	3	22	1	1	不任教	不任教	任教	不任教	不任教	不任教	不任教	不任教	不任教	不任教	不任教	不任教	不任教	不任教	不任教	不任教	不任教	不任教	本科	本科	外语	外语	非师范	地级城市	省属一般高校	初中	小学及以下	未评职称	0	very unhealthy	8	2	3	1	2	2	1	3.33333
29102	镇	女	汉族	2个子女	已婚	30	2012	6	12	1	1	不任教	不任教	任教	不任教	不任教	不任教	不任教	不任教	不任教	不任教	不任教	不任教	不任教	不任教	不任教	不任教	不任教	不任教	大专	本科	外语	外语	师范	省会城市	省属一般高校	初中	小学及以下	中学二级	0	moderate	12	8	4	2	1	1	4	4.66667
30296	县城	女	汉族	1个子女	已婚	32	2008	10	18	1	1	不任教	不任教	任教	不任教	不任教	不任教	不任教	不任教	不任教	不任教	不任教	不任教	不任教	不任教	不任教	不任教	不任教	不任教	大专	本科	外语	外语	非师范	地级城市	大专院校	小学及以下	小学及以下	中学三级	0	healthy	11	1	6	1	2	1	6	4.33333
30300	县城	女	汉族	1个子女	已婚	35	2008	10	18	1	1	不任教	不任教	任教	不任教	不任教	不任教	不任教	不任教	不任教	不任教	不任教	不任教	不任教	不任教	不任教	不任教	不任教	不任教	本科	本科	外语	外语	非师范	省会城市	省属一般高校	中专/中师	小学及以下	中学二级	0	moderate	10	1	6	1	2	1	4	3.33333
30304	镇	女	汉族	1个子女	已婚	31	2009	9	12	1	1	不任教	不任教	任教	不任教	不任教	不任教	不任教	不任教	不任教	不任教	不任教	不任教	不任教	不任教	不任教	不任教	不任教	不任教	大专	本科	外语	外语	非师范	省会城市	大专院校	高中	高中	中学二级	0	very healthy	10	2	6	1	3	2	4	3
30413	县城	女	汉族	1个子女	已婚	35	2008	10	12	1	1	不任教	不任教	任教	不任教	不任教	不任教	不任教	不任教	不任教	不任教	不任教	不任教	不任教	不任教	不任教	不任教	不任教	不任教	本科	本科	外语	外语	师范	省会城市	省属一般高校	小学及以下	小学及以下	中学二级	0	very healthy	8	4	4	1	2	2	2	2.33333
30416	县城	女	汉族	1个子女	已婚	49	1990	28	6	2	1	不任教	不任教	任教	不任教	不任教	不任教	不任教	不任教	不任教	不任教	不任教	不任教	不任教	不任教	不任教	不任教	不任教	不任教	大专	本科	外语	外语	师范	县城	省属一般高校	大专	初中	中学高级	0	moderate	8	2	4				2	3
30476	县城	男	汉族	2个子女	已婚	42	1996	22	12	1	1	不任教	不任教	任教	不任教	不任教	不任教	不任教	不任教	不任教	不任教	不任教	不任教	不任教	不任教	不任教	不任教	不任教	不任教	大专	本科	外语	外语	师范	地级城市	大专院校	大专	小学及以下	中学一级	1	very healthy	15	1	10	1	2	2	4	4.66667
30477	县城	女	汉族	0个子女	未婚	32	2010	8	14	1	1	不任教	不任教	任教	不任教	不任教	不任教	不任教	不任教	不任教	不任教	不任教	不任教	不任教	不任教	不任教	不任教	不任教	不任教	本科	本科	外语	外语	师范	省会城市	大专院校	小学及以下	高中	未评职称	0	very healthy	9	1	2	1	1	1	3	4
29344	镇	女	汉族	0个子女	未婚	24	2015	3	19	1	1	不任教	不任教	任教	不任教	不任教	不任教	不任教	不任教	不任教	不任教	不任教	不任教	不任教	不任教	不任教	不任教	不任教	不任教	本科	本科	外语	外语	师范	地级城市	省属一般高校	高中	高中	未评职称	0	very healthy	8	3	3	4	2	3	2	3.33333
29346	镇	女	汉族	2个子女	已婚	42	1997	21	16	1	1	不任教	不任教	任教	不任教	不任教	不任教	不任教	不任教	不任教	不任教	不任教	不任教	不任教	不任教	不任教	不任教	不任教	不任教	大专	本科	外语	外语	师范	地级城市	211高校	初中	小学及以下	中学二级	0	very healthy	8	1	2	1	1	1	5	4.33333
29361	镇	男	汉族	1个子女	已婚	44	1998	20	14	1	1	不任教	不任教	任教	不任教	不任教	不任教	不任教	不任教	不任教	不任教	不任教	不任教	不任教	不任教	不任教	不任教	不任教	不任教	大专	本科	外语	外语	师范	地级城市	大专院校	初中	小学及以下	中学二级	0	healthy	8	12	3	1	1	1	5	2.66667
29372	镇	女	汉族	1个子女	已婚	31	2007	11	5	1	1	不任教	不任教	任教	不任教	不任教	不任教	不任教	不任教	不任教	不任教	不任教	不任教	不任教	不任教	不任教	不任教	不任教	不任教	本科	本科	外语	外语	师范	地级城市	大专院校	小学及以下	小学及以下	中学二级	1	healthy	8	2	3	3	3	2	1	3
29390	镇	男	汉族	2个子女	已婚	42	1997	21	14	1	1	不任教	不任教	任教	不任教	不任教	不任教	不任教	不任教	不任教	不任教	不任教	不任教	不任教	不任教	不任教	不任教	不任教	不任教	大专	本科	外语	外语	师范	地级城市	省属一般高校	初中	小学及以下	中学一级	0	healthy	9	2	6	1	1	2	4	4.33333
30518	县城	女	汉族	1个子女	已婚	26	2015	3	18	1	1	不任教	不任教	任教	不任教	不任教	不任教	不任教	不任教	不任教	不任教	不任教	不任教	不任教	不任教	不任教	不任教	不任教	不任教	本科	本科	外语	外语	非师范	省会城市	独立学院/民办本科	高中	初中	未评职称	0	moderate	8	2	3	3	1	1	6	3
30577	县城	女	汉族	1个子女	已婚	44	1997	21	6	1	1	不任教	不任教	任教	不任教	不任教	不任教	不任教	不任教	不任教	不任教	不任教	不任教	不任教	不任教	不任教	不任教	不任教	不任教	大专	本科	外语	外语	师范	地级城市	大专院校	小学及以下	小学及以下	中学高级	0	moderate	8	3	5	2	1	1	5	4.66667
30584	镇	男	汉族	0个子女	未婚	34	2015	3	14	1	1	不任教	不任教	任教	不任教	不任教	不任教	不任教	不任教	不任教	不任教	不任教	不任教	不任教	不任教	不任教	不任教	不任教	不任教	研究生	研究生	外语	外语	师范	省会城市	省属重点高校	高中	初中	中学二级	0	very healthy	12	4	12	2	2	2	4	4.33333
30586	镇	女	汉族	1个子女	已婚	41	1999	19	9	3	1	不任教	不任教	任教	不任教	不任教	不任教	不任教	不任教	不任教	不任教	不任教	不任教	不任教	不任教	不任教	不任教	不任教	不任教	大专	本科	外语	外语	师范	地级城市	大专院校	不清楚	不清楚	中学二级	0	very healthy	10	3	3	5	2	2	9	3
30636	镇	女	少数民族	1个子女	已婚	32	2008	10	10	1	1	不任教	不任教	任教	不任教	不任教	不任教	不任教	不任教	不任教	不任教	不任教	不任教	不任教	不任教	不任教	不任教	不任教	不任教	大专	本科	外语	外语	师范	省会城市	大专院校	小学及以下	小学及以下	中学二级	0	moderate	3	4	2	1	1	1	3	5
30750	县城	女	汉族	1个子女	已婚	55	1985	33	6	1	1	不任教	不任教	任教	不任教	不任教	不任教	不任教	不任教	不任教	不任教	不任教	不任教	不任教	不任教	不任教	不任教	不任教	不任教	大专	大专	外语	外语	师范	省会城市	大专院校	大专	本科	中学一级	0	moderate	8	4	2	1	1	1	6	2.66667
30753	县城	男	汉族	1个子女	已婚	41	1999	19	21	1	1	不任教	不任教	任教	不任教	不任教	不任教	不任教	不任教	不任教	不任教	不任教	不任教	不任教	不任教	不任教	不任教	不任教	不任教	大专	本科	外语	外语	师范	地级城市	大专院校	小学及以下	不清楚	中学二级	0	very healthy	10	1	4	2	2	1	6	3.66667
30762	镇	女	汉族	1个子女	已婚	40	2000	18	12	1	1	不任教	不任教	任教	不任教	不任教	不任教	不任教	不任教	不任教	不任教	不任教	不任教	不任教	不任教	不任教	不任教	不任教	不任教	大专	大专	外语	外语	师范	地级城市	大专院校	初中	小学及以下	中学二级	0	healthy	6	3	2	1	1	1	5	4.33333
29719	镇	男	汉族	1个子女	离异/丧偶	42	1997	21	12	1	1	不任教	不任教	任教	不任教	不任教	不任教	不任教	不任教	不任教	不任教	不任教	不任教	不任教	不任教	不任教	不任教	不任教	不任教	大专	大专	外语	外语	师范	地级城市	大专院校	初中	小学及以下	中学高级	0	moderate	7	2	3	2	1	1	4	4.33333
29744	镇	男	汉族	1个子女	已婚	46	1993	25	10	1	1	不任教	不任教	任教	不任教	不任教	不任教	不任教	不任教	不任教	不任教	不任教	不任教	不任教	不任教	不任教	不任教	不任教	不任教	大专	本科	外语	外语	师范	地级城市	省属一般高校	中专/中师	初中	中学一级	0	very healthy	8	8	4	1	2	1	6	3
30860	县城	女	汉族	2个子女	已婚	31	2009	9	16	1	1	不任教	不任教	任教	不任教	不任教	不任教	不任教	不任教	不任教	不任教	不任教	不任教	不任教	不任教	不任教	不任教	不任教	不任教	大专	本科	外语	汉语言文学	非师范	省会城市	大专院校	初中	初中	中学二级	0	moderate	8	2	2	1	1	1	6	4
30861	镇	女	汉族	2个子女	已婚	33	2007	11	12	1	1	不任教	不任教	任教	不任教	不任教	不任教	不任教	不任教	不任教	不任教	不任教	不任教	不任教	不任教	不任教	不任教	不任教	不任教	大专	本科	外语	外语	师范	地级城市	省属一般高校	大专	不清楚	中学二级	0	moderate	12	2	3	1	1	1	4	3.66667
30893	镇	男	汉族	1个子女	已婚	40	2002	16	14	1	2	不任教	不任教	任教	不任教	不任教	不任教	不任教	不任教	不任教	任教	不任教	不任教	不任教	不任教	不任教	不任教	不任教	不任教	本科	本科	外语	其他	师范	地级城市	大专院校	初中	小学及以下	中学一级	0	very healthy	2	3	3	4	3	2	2	3.66667
30895	县城	女	汉族	1个子女	已婚	47	1992	26	18	1	1	不任教	不任教	任教	不任教	不任教	不任教	不任教	不任教	不任教	不任教	不任教	不任教	不任教	不任教	不任教	不任教	不任教	不任教	大专	本科	外语	外语	师范	地级城市	大专院校	初中	小学及以下	中学一级	0	moderate	12	1	2	1	1	1	4	3.66667
30924	镇	女	汉族	1个子女	已婚	34	2009	9	11	1	1	不任教	不任教	任教	不任教	不任教	不任教	不任教	不任教	不任教	不任教	不任教	不任教	不任教	不任教	不任教	不任教	不任教	不任教	本科	本科	外语	外语	师范	地级城市	省属一般高校	初中	小学及以下	中学二级	0	moderate			6		2	1	2	2.66667
30985	县城	男	汉族	2个子女	已婚	50	1995	23	18	1	1	不任教	不任教	任教	不任教	不任教	不任教	不任教	不任教	不任教	不任教	不任教	不任教	不任教	不任教	不任教	不任教	不任教	不任教	大专	大专	外语	外语	师范	地级城市	大专院校	高中	初中	中学二级	0	moderate	10	2	5	2	2	1	1	2.66667
31060	县城	女	汉族	0个子女	未婚	29	2013	5	8	1	1	不任教	不任教	任教	不任教	不任教	不任教	不任教	不任教	不任教	不任教	不任教	不任教	不任教	不任教	不任教	不任教	不任教	不任教	本科	本科	外语	外语	非师范	省会城市	独立学院/民办本科	初中	小学及以下	中学高级	0	moderate	10	2	5	1	2	1	6	3
30045	县城	女	汉族	1个子女	离异/丧偶	30	2014	4	18	1	1	不任教	不任教	任教	不任教	不任教	不任教	不任教	不任教	不任教	不任教	不任教	不任教	不任教	不任教	不任教	不任教	不任教	不任教	本科	本科	外语	外语	非师范	地级城市	省属一般高校	初中	小学及以下	未评职称	0	healthy	8	2	3	2	2	1	5	4
31086	县城	女	汉族	1个子女	已婚	42	1999	19	22	2	1	不任教	不任教	任教	不任教	不任教	不任教	不任教	不任教	不任教	不任教	不任教	不任教	不任教	不任教	不任教	不任教	不任教	不任教	大专	本科	外语	外语	师范	地级城市	大专院校	小学及以下	小学及以下	中学一级	0	very unhealthy	10	2	10	1	1	0	1	1.66667
31099	县城	男	汉族	2个子女	已婚	36	2004	14	12	3	1	不任教	不任教	任教	不任教	不任教	不任教	不任教	不任教	不任教	不任教	不任教	不任教	不任教	不任教	不任教	不任教	不任教	不任教	大专	本科	外语	外语	师范	地级城市	大专院校	中专/中师	小学及以下	中学一级	0	moderate	8	2	2	1	1	1	3	1.33333
31109	镇	女	汉族	0个子女	已婚	28	2014	4	12	1	1	不任教	不任教	任教	不任教	不任教	不任教	不任教	不任教	不任教	不任教	不任教	不任教	不任教	不任教	不任教	不任教	不任教	不任教	本科	本科	外语	外语	师范	地级城市	省属一般高校	高中	初中	中学二级	0	moderate	8	2	6	1		1	5	3.66667
31275	县城	女	汉族	3个子女	已婚	47	1995	23	18	3	1	不任教	不任教	任教	不任教	不任教	不任教	不任教	不任教	不任教	不任教	不任教	不任教	不任教	不任教	不任教	不任教	不任教	不任教	本科	本科	外语	外语	师范	省会城市	省属重点高校	初中	初中	中学二级	1	moderate	12	4	4	2	1	0	1	2
31290	镇	女	汉族	0个子女	未婚	32	2014	4	14	1	1	不任教	不任教	任教	不任教	不任教	不任教	不任教	不任教	不任教	不任教	不任教	不任教	不任教	不任教	不任教	不任教	不任教	不任教	本科	研究生	外语	外语	非师范	地级城市	大专院校	高中	高中	中学二级	0	healthy	8	2	6	2	2	2	1	3.33333
31351	县城	女	汉族	0个子女	未婚	25	2016	2	19	1	1	不任教	不任教	任教	不任教	不任教	不任教	不任教	不任教	不任教	不任教	不任教	不任教	不任教	不任教	不任教	不任教	不任教	不任教	本科	本科	外语	外语	师范	地级城市	省属一般高校	中专/中师	小学及以下	未评职称	0	very healthy	10	4	5	1	0	1	3	2.33333
31996	县城	女	汉族	2个子女	已婚	34	2005	13	16	1	1	不任教	不任教	任教	不任教	不任教	不任教	不任教	不任教	不任教	不任教	不任教	不任教	不任教	不任教	不任教	不任教	不任教	不任教	大专	本科	外语	外语	师范	地级城市	大专院校	初中	初中	未评职称	1	very healthy	10	1	2	1			6	3.33333
30357	县城	女	汉族	1个子女	已婚	44	2001	17	26	1	1	不任教	不任教	任教	不任教	不任教	不任教	不任教	不任教	不任教	不任教	不任教	不任教	不任教	不任教	不任教	不任教	不任教	不任教	本科	本科	外语	化学	师范	省会城市	211高校	小学及以下	小学及以下	中学一级	0	very healthy							2	3
32051	县城	男	汉族	1个子女	已婚	34	2007	11	23	2	1	不任教	不任教	任教	不任教	不任教	不任教	不任教	不任教	不任教	不任教	不任教	不任教	不任教	不任教	不任教	不任教	不任教	不任教	本科	本科	外语	外语	师范	省会城市	省属重点高校	初中	小学及以下	中学一级	0	moderate	10	3	2	1	1	1	6	2
32053	县城	女	汉族	0个子女	未婚	25	2016	2	21	1	1	不任教	不任教	任教	不任教	不任教	不任教	不任教	不任教	不任教	不任教	不任教	不任教	不任教	不任教	不任教	不任教	不任教	不任教	本科	本科	外语	外语	非师范	省会城市	省属一般高校	初中	中专/中师	未评职称	0	healthy	8		7				5	4
32110	县城	女	汉族	1个子女	已婚	37	2005	13	12	1	1	不任教	不任教	任教	不任教	不任教	不任教	不任教	不任教	不任教	不任教	不任教	不任教	不任教	不任教	不任教	不任教	不任教	不任教	大专	本科	外语	外语	师范	地级城市	大专院校	大专	小学及以下	中学一级	0	healthy	7	3	10	1	2	1	1	4
32123	县城	女	汉族	0个子女	未婚	25	2016	2	14	1	1	不任教	不任教	任教	不任教	不任教	不任教	不任教	不任教	不任教	不任教	不任教	不任教	不任教	不任教	不任教	不任教	不任教	不任教	本科	本科	外语	外语	师范	地级城市	省属一般高校	初中	小学及以下	未评职称	0	healthy	8	10	2	3	1	0	4	2.33333
32128	镇	男	汉族	1个子女	已婚	45	1995	23	14	1	1	不任教	不任教	任教	不任教	不任教	不任教	不任教	不任教	不任教	不任教	不任教	不任教	不任教	不任教	不任教	不任教	不任教	不任教	大专	本科	外语	其他	师范	地级城市	大专院校	小学及以下	初中	中学一级	0	healthy	14	2	10	2	2	2	1	3
32149	镇	女	汉族	0个子女	未婚	27	2016	2	22	1	1	不任教	不任教	任教	不任教	不任教	不任教	不任教	不任教	不任教	不任教	不任教	不任教	不任教	不任教	不任教	不任教	不任教	不任教	研究生	研究生	外语	外语	非师范	省会城市	省属一般高校	小学及以下	小学及以下	未评职称	0	moderate	4	1	4	1	1	2	2	2
32178	县城	女	汉族	1个子女	已婚	30	2011	7	8	1	1	不任教	不任教	任教	不任教	不任教	不任教	不任教	不任教	不任教	不任教	不任教	不任教	不任教	不任教	不任教	不任教	不任教	不任教	大专	大专	外语	外语	师范	省会城市	大专院校	高中	小学及以下	未评职称	0	healthy	8	1	2	0	0	1	3	3.66667
32182	县城	女	汉族	0个子女	未婚	28	2014	4	7	1	1	不任教	不任教	任教	不任教	不任教	不任教	不任教	不任教	不任教	不任教	不任教	不任教	不任教	不任教	不任教	不任教	不任教	不任教	本科	本科	外语	外语	师范	省会城市	省属重点高校	初中	初中	未评职称	0	healthy	16	3	5	2	5	5	4	4.33333
32209	县城	女	汉族	1个子女	已婚	49	1993	25	12	1	1	不任教	不任教	任教	不任教	不任教	不任教	不任教	不任教	不任教	不任教	不任教	不任教	不任教	不任教	不任教	不任教	不任教	不任教	大专	本科	外语	外语	师范	地级城市	大专院校	初中	不清楚	中学高级	1	healthy	8	2	6	1	1	1	1	3.66667
32259	乡/村	女	少数民族	2个子女	已婚	39	2004	14	20	1	1	不任教	不任教	任教	不任教	不任教	不任教	不任教	不任教	不任教	不任教	不任教	不任教	不任教	不任教	不任教	不任教	不任教	不任教	大专	本科	外语	外语	师范	地级城市	大专院校	小学及以下	小学及以下	中学一级	0	moderate	10	2	5	1	1	0	2	3.33333
32268	镇	女	汉族	0个子女	未婚	30	2010	8	6	1	1	不任教	不任教	任教	不任教	不任教	不任教	不任教	不任教	不任教	不任教	不任教	不任教	不任教	不任教	不任教	不任教	不任教	不任教	大专	大专	外语	外语	师范	地级城市	大专院校	大专	大专	中学二级	0	very healthy	6	3	6	4	3	3	3	4.66667
32318	镇	男	汉族	1个子女	已婚	53	1986	32	6	1	1	不任教	不任教	任教	不任教	不任教	不任教	不任教	不任教	不任教	不任教	不任教	不任教	不任教	不任教	不任教	不任教	不任教	不任教	大专	本科	外语	外语	师范	地级城市	大专院校	小学及以下	小学及以下	中学一级	0	moderate	8	2	3	1	1	1	5	4
32322	县城	女	汉族	1个子女	已婚	48	1991	27	12	1	1	不任教	不任教	任教	不任教	不任教	不任教	不任教	不任教	不任教	不任教	不任教	不任教	不任教	不任教	不任教	不任教	不任教	不任教	大专	本科	外语	外语	师范	地级城市	大专院校	本科	高中	中学高级	0	healthy	8		6	1	2	1	1	2
32328	县城	女	汉族	2个子女	已婚	38	2002	16	12	1	1	不任教	不任教	任教	不任教	不任教	不任教	不任教	不任教	不任教	不任教	不任教	不任教	不任教	不任教	不任教	不任教	不任教	不任教	大专	本科	外语	外语	师范	省会城市	大专院校	小学及以下	小学及以下	中学一级	0	healthy	8	2	2	1	1	1	5	4.33333
32342	县城	女	汉族	1个子女	已婚	36	2006	12	12	2	1	不任教	不任教	任教	不任教	不任教	不任教	不任教	不任教	不任教	不任教	不任教	不任教	不任教	不任教	不任教	不任教	不任教	不任教	本科	本科	外语	外语	师范	地级城市	省属一般高校	初中	小学及以下	中学一级	1	moderate	8	4	3	2	3	2	5	4.33333
32353	县城	女	汉族	1个子女	已婚	42	2000	18	12	1	1	不任教	不任教	任教	不任教	不任教	不任教	不任教	不任教	不任教	不任教	不任教	不任教	不任教	不任教	不任教	不任教	不任教	不任教	大专	本科	外语	外语	师范	地级城市	大专院校	小学及以下	不清楚	中学一级	0	moderate	3	3	3	2	2	1	2	3.33333
32693	县城	女	汉族	1个子女	已婚	44	1995	23	12	1	1	不任教	不任教	任教	不任教	不任教	不任教	不任教	不任教	不任教	不任教	不任教	不任教	不任教	不任教	不任教	不任教	不任教	不任教	大专	本科	外语	外语	师范	省会城市	省属一般高校	初中	中专/中师	中学一级	0	very unhealthy	10	3	13	3	2	1	2	3
32713	镇	女	汉族	1个子女	已婚	44	1993	25	12	1	1	不任教	不任教	任教	不任教	不任教	不任教	不任教	不任教	不任教	不任教	不任教	不任教	不任教	不任教	不任教	不任教	不任教	不任教	大专	本科	外语	外语	师范	省会城市	大专院校	初中	小学及以下	中学一级	0	moderate	8	2	3	2	3	2	5	4
32773	镇	男	汉族	2个子女	已婚	49	1991	27	12	3	1	不任教	不任教	任教	不任教	不任教	不任教	不任教	不任教	不任教	不任教	不任教	不任教	不任教	不任教	不任教	不任教	不任教	不任教	大专	大专	外语	外语	师范	省会城市	大专院校	不清楚	不清楚	中学一级	0	very healthy	8	2	5	2	2	2	5	4
32775	镇	女	汉族	1个子女	已婚	30	2009	9	12	1	1	不任教	不任教	任教	不任教	不任教	不任教	不任教	不任教	不任教	不任教	不任教	不任教	不任教	不任教	不任教	不任教	不任教	不任教	大专	本科	外语	外语	师范	地级城市	大专院校	大专	初中	中学二级	0	healthy	8	1	4	2	1	1	6	3.66667
32782	镇	男	汉族	1个子女	已婚	51	1990	28	12	1	1	不任教	不任教	任教	不任教	不任教	不任教	不任教	不任教	不任教	不任教	不任教	不任教	不任教	不任教	不任教	不任教	不任教	不任教	本科	本科	外语	外语	师范	地级城市	大专院校	小学及以下	小学及以下	中学高级	0	very healthy	8	1	2	1	2	2	2	4
32796	镇	女	汉族	1个子女	已婚	34	2006	12	14	1	1	不任教	不任教	任教	不任教	不任教	不任教	不任教	不任教	不任教	不任教	不任教	不任教	不任教	不任教	不任教	不任教	不任教	不任教	大专	本科	外语	外语	师范	地级城市	大专院校	中专/中师	小学及以下	中学一级	0	healthy	8	3	3	1	1	3	3	4
32822	镇	女	汉族	2个子女	已婚	41	1999	19	12	1	1	不任教	不任教	任教	不任教	不任教	不任教	不任教	不任教	不任教	不任教	不任教	不任教	不任教	不任教	不任教	不任教	不任教	不任教	大专	本科	外语	外语	师范	地级城市	大专院校	小学及以下	小学及以下	中学一级	0	healthy	6	2	5	1	1	1	6	4
32851	县城	女	汉族	1个子女	已婚	44	1997	21	12	1	1	不任教	不任教	任教	不任教	不任教	不任教	不任教	不任教	不任教	不任教	不任教	不任教	不任教	不任教	不任教	不任教	不任教	不任教	大专	本科	外语	外语	师范	县城	大专院校	小学及以下	小学及以下	中学一级	0	moderate	8	2	4	1	2	1	5	4.33333
32864	镇	女	汉族	1个子女	已婚	33	2007	11	14	1	1	不任教	不任教	任教	不任教	不任教	不任教	不任教	不任教	不任教	不任教	不任教	不任教	不任教	不任教	不任教	不任教	不任教	不任教	大专	本科	外语	外语	师范	地级城市	大专院校	高中	初中	中学一级	0	moderate	8	2	6	1	2	1	5	3.33333
32865	镇	男	汉族	2个子女	已婚	51	1990	28	6	1	1	不任教	不任教	任教	不任教	不任教	不任教	不任教	不任教	不任教	不任教	不任教	不任教	不任教	不任教	不任教	不任教	不任教	不任教	大专	大专	外语	外语	师范	地级城市	大专院校	大专	小学及以下	中学一级	0	healthy	8	134	4	2	2	1	5	4
32990	镇	女	汉族	2个子女	已婚	37	2004	14	10	1	1	不任教	不任教	任教	不任教	不任教	不任教	不任教	不任教	不任教	不任教	不任教	不任教	不任教	不任教	不任教	不任教	不任教	不任教	大专	本科	外语	外语	师范	省会城市	大专院校	小学及以下	初中	中学一级	0	healthy	8	2	2	1	1	1	2	4
33051	镇	女	汉族	1个子女	已婚	33	2010	8	11	1	1	不任教	不任教	任教	不任教	不任教	不任教	不任教	不任教	不任教	不任教	不任教	不任教	不任教	不任教	不任教	不任教	不任教	不任教	本科	本科	外语	外语	师范	省会城市	省属一般高校	高中	初中	中学二级	0	moderate	6	1	2	1	1	1	3	1.33333
33060	镇	女	汉族	2个子女	已婚	48	1994	24	12	1	1	不任教	不任教	任教	不任教	不任教	不任教	不任教	不任教	不任教	不任教	不任教	不任教	不任教	不任教	不任教	不任教	不任教	不任教	大专	本科	外语	外语	师范	地级城市	大专院校	小学及以下	小学及以下	中学高级	1	very healthy	8	1	4	1	1	1	5	3.66667
33065	镇	男	汉族	0个子女	未婚	36	2008	10	10	1	1	不任教	不任教	任教	不任教	不任教	不任教	不任教	不任教	不任教	不任教	不任教	不任教	不任教	不任教	不任教	不任教	不任教	不任教	本科	本科	外语	外语	非师范	省会城市	独立学院/民办本科	小学及以下	小学及以下	中学三级	0	healthy	9	3	5	2	1	1	1	3.66667
33078	县城	女	汉族	1个子女	已婚	43	1995	23	16	1	1	不任教	不任教	任教	不任教	不任教	不任教	不任教	不任教	不任教	不任教	不任教	不任教	不任教	不任教	不任教	不任教	不任教	不任教	本科	本科	外语	外语	师范	县城	大专院校	本科	大专	中学高级	0	unhealthy	12	3	8	2	2	2	1	3
33084	县城	女	汉族	1个子女	已婚	33	2008	10	12	1	1	不任教	不任教	任教	不任教	不任教	不任教	不任教	不任教	不任教	不任教	不任教	不任教	不任教	不任教	不任教	不任教	不任教	不任教	本科	本科	外语	外语	师范	县城	211高校	初中	小学及以下	中学一级	1	healthy	8	2	4	1	2	1	1	4.33333
33098	镇	女	汉族	1个子女	已婚	49	1993	25	12	1	1	不任教	不任教	任教	不任教	不任教	不任教	不任教	不任教	不任教	不任教	不任教	不任教	不任教	不任教	不任教	不任教	不任教	不任教	大专	本科	外语	外语	师范	地级城市	大专院校	小学及以下	小学及以下	中学高级	0	healthy	8	1	8	2	2	0	5	3.66667
33102	镇	女	汉族	1个子女	已婚	45	1993	25	6	1	1	不任教	不任教	任教	不任教	不任教	不任教	不任教	不任教	不任教	不任教	不任教	不任教	不任教	不任教	不任教	不任教	不任教	不任教	大专	本科	外语	外语	师范	省会城市	大专院校	初中	小学及以下	中学高级	0	very unhealthy	8	1	8	1	1	1	4	3.66667
33115	镇	女	汉族	1个子女	已婚	28	2003	15	5	1	1	不任教	不任教	任教	不任教	不任教	不任教	不任教	不任教	不任教	不任教	不任教	不任教	不任教	不任教	不任教	不任教	不任教	不任教	本科	本科	外语	外语	师范	省会城市	省属一般高校	初中	小学及以下	中学二级	0	healthy	8	2	4	2	3	1	1	2.33333
33167	镇	女	汉族	0个子女	未婚	31	2011	7	12	1	1	不任教	不任教	任教	不任教	不任教	不任教	不任教	不任教	不任教	不任教	不任教	不任教	不任教	不任教	不任教	不任教	不任教	不任教	本科	本科	外语	外语	师范	省会城市	省属重点高校	初中	初中	中学二级	0	healthy	8	3	8	1	2	1	2	1.66667
33201	镇	女	汉族	2个子女	已婚	33	2009	9	13	2	3	不任教	不任教	任教	不任教	不任教	不任教	不任教	不任教	不任教	任教	任教	不任教	不任教	不任教	不任教	不任教	不任教	不任教	大专	本科	外语	外语	师范	省会城市	大专院校	初中	小学及以下	中学二级	0	unhealthy	10	4	4	1	1	1	1	5
33208	镇	女	汉族	2个子女	已婚	32	2008	10	12	1	1	不任教	不任教	任教	不任教	不任教	不任教	不任教	不任教	不任教	不任教	不任教	不任教	不任教	不任教	不任教	不任教	不任教	不任教	大专	本科	外语	外语	师范	地级城市	大专院校	高中	小学及以下	中学二级	0	moderate	6	2	9	1	1		6	3.33333
33233	县城	男	少数民族	1个子女	已婚	42	2000	18	14	1	2	不任教	不任教	任教	不任教	不任教	不任教	不任教	不任教	不任教	不任教	不任教	不任教	不任教	不任教	不任教	不任教	不任教	任教	大专	本科	外语	外语	师范	地级城市	大专院校	小学及以下	小学及以下	中学二级	0	healthy	10	2	5	1	2	1	5	4
33238	县城	女	汉族	1个子女	离异/丧偶	52	1989	29	9	1	1	不任教	不任教	任教	不任教	不任教	不任教	不任教	不任教	不任教	不任教	不任教	不任教	不任教	不任教	不任教	不任教	不任教	不任教	大专	大专	外语	外语	师范	地级城市	大专院校	初中	小学及以下	中学一级	0	moderate	2	2	2	1	1	1	6	4.33333
33263	镇	女	汉族	0个子女	未婚	29	2013	5	12	2	1	不任教	不任教	任教	不任教	不任教	不任教	不任教	不任教	不任教	不任教	不任教	不任教	不任教	不任教	不任教	不任教	不任教	不任教	本科	本科	外语	外语	师范	地级城市	省属一般高校	小学及以下	小学及以下	中学二级	0	moderate	7	1	2	2	1	1	3	2.66667
33265	县城	男	汉族	1个子女	已婚	52	1989	29	10	1	1	不任教	不任教	任教	不任教	不任教	不任教	不任教	不任教	不任教	不任教	不任教	不任教	不任教	不任教	不任教	不任教	不任教	不任教	大专	本科	外语	历史	师范	地级城市	大专院校	初中	初中	中学高级	0	healthy	2	3	5	1	1	1	5	4.33333
33279	镇	女	汉族	2个子女	已婚	51	1993	25	12	1	1	不任教	不任教	任教	不任教	不任教	不任教	不任教	不任教	不任教	不任教	不任教	不任教	不任教	不任教	不任教	不任教	不任教	不任教	大专	本科	外语	外语	师范	地级城市	大专院校	高中	初中	中学一级	0	healthy	8	2	5	1	1	1	2	2.66667
33295	县城	女	汉族	2个子女	已婚	43	1999	19	9	1	1	不任教	不任教	任教	不任教	不任教	不任教	不任教	不任教	不任教	不任教	不任教	不任教	不任教	不任教	不任教	不任教	不任教	不任教	大专	本科	外语	外语	师范	地级城市	大专院校	小学及以下	小学及以下	中学一级	0	healthy	12	4	4	4	2	2	3	3.66667
33302	镇	女	汉族	2个子女	已婚	33	2007	11	12	1	1	不任教	不任教	任教	不任教	不任教	不任教	不任教	不任教	不任教	不任教	不任教	不任教	不任教	不任教	不任教	不任教	不任教	不任教	大专	本科	外语	外语	师范	地级城市	大专院校	初中	初中	中学二级	0	moderate	8	3	8	1	2	1	3	3.66667
33311	镇	男	汉族	2个子女	已婚	49	1990	28	6	1	1	不任教	不任教	任教	不任教	不任教	不任教	不任教	不任教	不任教	不任教	不任教	不任教	不任教	不任教	不任教	不任教	不任教	不任教	大专	本科	外语	外语	师范	地级城市	大专院校	初中	初中	中学高级	1	healthy	8	1	5		1		1	3.33333
33319	乡/村	女	汉族	1个子女	已婚	33	2007	11	12	1	2	不任教	不任教	任教	不任教	不任教	不任教	不任教	不任教	不任教	任教	不任教	不任教	不任教	不任教	不任教	不任教	不任教	不任教	本科	本科	外语	外语	师范	地级城市	大专院校	初中	初中	中学二级	1	very healthy	10	2	4	1	1	1	3	3.33333
31413	镇	女	汉族	2个子女	已婚	32	2010	8	12	1	1	不任教	不任教	任教	不任教	不任教	不任教	不任教	不任教	不任教	不任教	不任教	不任教	不任教	不任教	不任教	不任教	不任教	不任教	本科	本科	外语	外语	师范	地级城市	省属一般高校	初中	小学及以下	中学二级	0	very healthy	5	1	3	1	1	0	5	3.33333
31424	县城	男	汉族	0个子女	未婚	64	1983	35	24	1	1	不任教	不任教	任教	不任教	不任教	不任教	不任教	不任教	不任教	不任教	不任教	不任教	不任教	不任教	不任教	不任教	不任教	不任教	研究生	研究生	外语	外语	师范	省会城市	985高校	研究生	研究生	中学高级	0	very healthy	10	12	12	12	12	12	10	5
31479	县城	男	汉族	1个子女	已婚	49	1991	27	12	1	1	不任教	不任教	任教	不任教	不任教	不任教	不任教	不任教	不任教	不任教	不任教	不任教	不任教	不任教	不任教	不任教	不任教	不任教	大专	本科	外语	外语	师范	地级城市	大专院校	初中	初中	中学一级	2	moderate	8	2	4	1	1	1	1	5
31521	镇	女	汉族	1个子女	已婚	30	2013	5	18	1	2	不任教	不任教	任教	不任教	不任教	不任教	不任教	不任教	不任教	任教	不任教	不任教	不任教	不任教	不任教	不任教	不任教	不任教	本科	本科	外语	外语	师范	地级城市	省属一般高校	初中	小学及以下	中学二级	0	very healthy	12	5	8	2	2	0	4	3.66667
31579	镇	女	汉族	1个子女	已婚	30	2013	5	18	1	1	不任教	不任教	任教	不任教	不任教	不任教	不任教	不任教	不任教	不任教	不任教	不任教	不任教	不任教	不任教	不任教	不任教	不任教	本科	本科	外语	外语	师范	地级城市	省属一般高校	初中	小学及以下	中学二级	0	very healthy	12	4	8	2	2	0	5	3.33333
31648	县城	女	汉族	1个子女	已婚	41	1998	20	10	1	1	不任教	不任教	任教	不任教	不任教	不任教	不任教	不任教	不任教	不任教	不任教	不任教	不任教	不任教	不任教	不任教	不任教	不任教	大专	本科	外语	外语	非师范	省会城市	211高校	中专/中师	不清楚	中学一级	0	unhealthy	8	2	8	1	2	1	4	2.66667
31652	县城	男	汉族	1个子女	已婚	37	2005	13	12	1	1	不任教	不任教	任教	不任教	不任教	不任教	不任教	不任教	不任教	不任教	不任教	不任教	不任教	不任教	不任教	不任教	不任教	不任教	本科	本科	外语	外语	师范	县城	省属一般高校	中专/中师	中专/中师	中学一级	0	healthy	8	2	3	2	2	1	5	3
31674	县城	女	汉族	0个子女	已婚	31	2011	7	6	1	1	不任教	不任教	任教	不任教	不任教	不任教	不任教	不任教	不任教	不任教	不任教	不任教	不任教	不任教	不任教	不任教	不任教	不任教	本科	本科	外语	外语	师范	省会城市	省属一般高校	高中	初中	中学二级	0	moderate	8	2	2	2	1	3	1	2
33334	县城	女	汉族	1个子女	已婚	29	2012	6	6	1	1	不任教	不任教	任教	不任教	不任教	不任教	不任教	不任教	不任教	不任教	不任教	不任教	不任教	不任教	不任教	不任教	不任教	不任教	本科	本科	外语	外语	师范	省会城市	省属一般高校	高中	小学及以下	中学二级	0	moderate	8	1	3	2	1	1	2	3
33342	乡/村	女	汉族	1个子女	已婚	33	2007	11	12	1	2	不任教	不任教	任教	不任教	不任教	不任教	不任教	不任教	不任教	任教	不任教	不任教	不任教	不任教	不任教	不任教	不任教	不任教	大专	本科	外语	外语	师范	地级城市	大专院校	初中	初中	中学二级	1	healthy	4	2	4	1	1	2	4	3
33357	县城	女	汉族	1个子女	已婚	39	2002	16	12	1	1	不任教	不任教	任教	不任教	不任教	不任教	不任教	不任教	不任教	不任教	不任教	不任教	不任教	不任教	不任教	不任教	不任教	不任教	大专	本科	外语	外语	师范	地级城市	大专院校	初中	小学及以下	中学一级	0	very healthy	8	1	8	1	2	1	8	4.66667
31695	镇	男	汉族	2个子女	已婚	38	2003	15	23	1	1	不任教	不任教	任教	不任教	不任教	不任教	不任教	不任教	不任教	不任教	不任教	不任教	不任教	不任教	不任教	不任教	不任教	不任教	大专	本科	外语	外语	师范	省会城市	大专院校	小学及以下	小学及以下	中学一级	0	moderate	6	4	8	1	1	2	1	4.66667
31707	县城	男	汉族	1个子女	已婚	47	1993	25	18	1	1	不任教	不任教	任教	不任教	不任教	不任教	不任教	不任教	不任教	不任教	不任教	不任教	不任教	不任教	不任教	不任教	不任教	不任教	大专	大专	外语	外语	师范	地级城市	大专院校	高中	不清楚	中学一级	0	moderate	8	1	2	1	1	2	9	3
31721	镇	女	汉族	1个子女	已婚	30	2010	8	15	1	1	不任教	不任教	任教	不任教	不任教	不任教	不任教	不任教	不任教	不任教	不任教	不任教	不任教	不任教	不任教	不任教	不任教	不任教	本科	研究生	外语	外语	非师范	地级城市	独立学院/民办本科	高中	高中	中学一级	0	moderate	10	3	3	3	1	3	6	2.66667
31725	镇	女	汉族	2个子女	已婚	32	2008	10	12	1	1	不任教	不任教	任教	不任教	不任教	不任教	不任教	不任教	不任教	不任教	不任教	不任教	不任教	不任教	不任教	不任教	不任教	不任教	本科	本科	外语	外语	师范	省会城市	省属重点高校	小学及以下	小学及以下	中学一级	0	healthy	9	1	5	1	1	1	5	2.66667
31743	镇	女	汉族	1个子女	已婚	29	2011	7	14	1	1	不任教	不任教	任教	不任教	不任教	不任教	不任教	不任教	不任教	不任教	不任教	不任教	不任教	不任教	不任教	不任教	不任教	不任教	本科	本科	外语	外语	师范	地级城市	省属一般高校	小学及以下	小学及以下	中学二级	0	moderate	12	2	4	2	4	2	1	3.33333
31791	县城	女	汉族	1个子女	已婚	32	2009	9	12	1	1	不任教	不任教	任教	不任教	不任教	不任教	不任教	不任教	不任教	不任教	不任教	不任教	不任教	不任教	不任教	不任教	不任教	不任教	本科	本科	外语	外语	师范	地级城市	省属一般高校	初中	初中	中学一级	0	moderate	8	1	4	1	1	3	3	4.33333
31840	县城	女	汉族	1个子女	已婚	46	1995	23	6	1	1	不任教	不任教	任教	不任教	不任教	不任教	不任教	不任教	不任教	不任教	不任教	不任教	不任教	不任教	不任教	不任教	不任教	不任教	大专	本科	外语	外语	师范	地级城市	大专院校	小学及以下	小学及以下	中学高级	0	moderate			4	2	1	1	4	4.33333
31880	县城	女	汉族	0个子女	未婚	28	2016	2	12	1	1	不任教	不任教	任教	不任教	不任教	不任教	不任教	不任教	不任教	不任教	不任教	不任教	不任教	不任教	不任教	不任教	不任教	不任教	大专	本科	外语	外语	非师范	地级城市	省属一般高校	高中	小学及以下	未评职称	0	very healthy	11	2	2	1			1	4.33333
31985	县城	女	汉族	1个子女	已婚	27	2012	6	14	1	1	不任教	不任教	任教	不任教	不任教	不任教	不任教	不任教	不任教	不任教	不任教	不任教	不任教	不任教	不任教	不任教	不任教	不任教	大专	本科	外语	外语	非师范	省会城市	大专院校	初中	高中	未评职称	0	very healthy	8	23	5	2	3	1	4	4.33333
33360	乡/村	女	少数民族	0个子女	未婚	27	2015	3	12	1	2	不任教	不任教	任教	不任教	不任教	不任教	不任教	不任教	不任教	任教	不任教	不任教	不任教	不任教	不任教	不任教	不任教	不任教	本科	本科	外语	外语	师范	省会城市	省属一般高校	小学及以下	小学及以下	中学二级	0	moderate	10	2	3	3	3	2	5	2.33333
33365	县城	女	汉族	1个子女	已婚	50	1989	29	16	1	1	不任教	不任教	任教	不任教	不任教	不任教	不任教	不任教	不任教	不任教	不任教	不任教	不任教	不任教	不任教	不任教	不任教	不任教	大专	大专	外语	外语	师范	地级城市	大专院校	初中	初中	中学二级	0	moderate	8	2	3	1	1	1	6	4.33333
33369	县城	女	汉族	1个子女	已婚	46	1992	26	6	1	1	不任教	不任教	任教	不任教	不任教	不任教	不任教	不任教	不任教	不任教	不任教	不任教	不任教	不任教	不任教	不任教	不任教	不任教	大专	初中	外语	外语	师范	省会城市	211高校	小学及以下	初中	中学高级	0	unhealthy	8	1	4	1	2	1	3	3.33333
33387	县城	男	汉族	2个子女	已婚	58	1987	31	12	1	1	不任教	不任教	任教	不任教	不任教	不任教	不任教	不任教	不任教	不任教	不任教	不任教	不任教	不任教	不任教	不任教	不任教	不任教	大专	本科	外语	外语	师范	地级城市	大专院校	中专/中师	高中	中学高级	1	healthy	2	4	4	4	2	2	1	3.66667
33429	县城	女	汉族	1个子女	已婚	34	2006	12	12	1	1	不任教	不任教	任教	不任教	不任教	不任教	不任教	不任教	不任教	不任教	不任教	不任教	不任教	不任教	不任教	不任教	不任教	不任教	大专	本科	外语	外语	师范	地级城市	大专院校	高中	高中	中学一级	0	very healthy	8	2	8	5	5	2	6	4
33470	县城	女	汉族	0个子女	已婚	28	2012	6	6	1	1	不任教	不任教	任教	不任教	不任教	不任教	不任教	不任教	不任教	不任教	不任教	不任教	不任教	不任教	不任教	不任教	不任教	不任教	本科	本科	外语	外语	师范	省会城市	211高校	高中	高中	中学二级	0	moderate	8	2	5	1	1	1	4	3
33474	镇	女	汉族	1个子女	已婚	32	2011	7	12	1	1	不任教	不任教	任教	不任教	不任教	不任教	不任教	不任教	不任教	不任教	不任教	不任教	不任教	不任教	不任教	不任教	不任教	不任教	本科	本科	外语	外语	师范	地级城市	省属一般高校	初中	初中	中学一级	1	healthy	8	3	3	1	1		1	3.66667
33512	镇	女	汉族	1个子女	已婚	32	2011	7	12	1	1	不任教	不任教	任教	不任教	不任教	不任教	不任教	不任教	不任教	不任教	不任教	不任教	不任教	不任教	不任教	不任教	不任教	不任教	本科	本科	外语	外语	师范	地级城市	省属一般高校	初中	初中	中学一级	1	healthy	10	3	3	1	1	2	1	3.66667
33533	镇	女	少数民族	1个子女	已婚	27	2014	4	12	1	1	不任教	不任教	任教	不任教	不任教	不任教	不任教	不任教	不任教	不任教	不任教	不任教	不任教	不任教	不任教	不任教	不任教	不任教	本科	本科	外语	外语	师范	省会城市	省属一般高校	大专	中专/中师	中学二级	0	very healthy	6	2	3	1	1	1	4	3.33333
33549	县城	女	汉族	1个子女	已婚	38	2002	16	6	1	1	不任教	不任教	任教	不任教	不任教	不任教	不任教	不任教	不任教	不任教	不任教	不任教	不任教	不任教	不任教	不任教	不任教	不任教	大专	本科	外语	外语	师范	地级城市	大专院校	高中	小学及以下	中学一级	1	very healthy	8	3	2	2	2	3	2	3.66667
33593	乡/村	女	汉族	0个子女	已婚	30	2012	6	14	1	1	不任教	不任教	任教	不任教	不任教	不任教	不任教	不任教	不任教	不任教	不任教	不任教	不任教	不任教	不任教	不任教	不任教	不任教	本科	本科	外语	外语	师范	地级城市	省属一般高校	小学及以下	小学及以下	中学二级	0	healthy	12	4	6	2	1	3	5	4
33597	乡/村	男	汉族	2个子女	已婚	43	1998	20	13	1	1	不任教	不任教	任教	不任教	不任教	不任教	不任教	不任教	不任教	不任教	不任教	不任教	不任教	不任教	不任教	不任教	不任教	不任教	大专	本科	外语	外语	师范	省会城市	大专院校	小学及以下	小学及以下	中学一级	0	moderate	8	2	4	2	2	2	3	3
33633	镇	女	汉族	1个子女	已婚	30	2013	5	12	1	1	不任教	不任教	任教	不任教	不任教	不任教	不任教	不任教	不任教	不任教	不任教	不任教	不任教	不任教	不任教	不任教	不任教	不任教	本科	本科	外语	外语	师范	地级城市	大专院校	初中	小学及以下	中学二级	0	very healthy	5	1	3	1	2	1	6	5
33681	镇	女	汉族	0个子女	未婚	27	2010	8	12	1	1	不任教	不任教	任教	不任教	不任教	不任教	不任教	不任教	不任教	不任教	不任教	不任教	不任教	不任教	不任教	不任教	不任教	不任教	本科	本科	外语	外语	师范	镇	独立学院/民办本科	初中	初中	中学二级	0	very healthy	6	2	3	2	1	1	3	2
33694	县城	女	汉族	1个子女	已婚	33	2009	9	15	1	1	不任教	不任教	任教	不任教	不任教	不任教	不任教	不任教	不任教	不任教	不任教	不任教	不任教	不任教	不任教	不任教	不任教	不任教	本科	本科	外语	外语	师范	地级城市	省属一般高校	初中	初中	中学二级	0	moderate	6	3	1	1	1	1	2	2.66667
33709	县城	女	汉族	1个子女	已婚	31	2010	8	7	1	1	不任教	不任教	任教	不任教	不任教	不任教	不任教	不任教	不任教	不任教	不任教	不任教	不任教	不任教	不任教	不任教	不任教	不任教	大专	本科	外语	外语	师范	地级城市	省属一般高校	初中	高中	中学一级	0	moderate	4	2	2		1		5	3.33333
33740	乡/村	女	少数民族	0个子女	未婚	26	2015	3	12	1	2	不任教	不任教	任教	不任教	不任教	不任教	不任教	不任教	不任教	任教	不任教	不任教	不任教	不任教	不任教	不任教	不任教	不任教	本科	本科	外语	外语	师范	省会城市	省属重点高校	初中	小学及以下	中学二级	1	moderate	2	2	2		1	1	6	3.66667
32363	县城	女	少数民族	1个子女	已婚	39	2002	16	12	1	1	不任教	不任教	任教	不任教	不任教	不任教	不任教	不任教	不任教	不任教	不任教	不任教	不任教	不任教	不任教	不任教	不任教	不任教	大专	本科	外语	外语	师范	地级城市	大专院校	初中	小学及以下	中学二级	0	healthy	12	5	2	1	2	3	1	5
32404	镇	女	汉族	1个子女	已婚	44	1993	25	12	1	1	不任教	不任教	任教	不任教	不任教	不任教	不任教	不任教	不任教	不任教	不任教	不任教	不任教	不任教	不任教	不任教	不任教	不任教	本科	本科	外语	外语	师范	省会城市	大专院校	初中	初中	中学一级	0	moderate	8	2	4	1	2	1	2	3.66667
32410	乡/村	女	汉族	2个子女	已婚	38	2004	14	24	1	1	不任教	不任教	任教	不任教	不任教	不任教	不任教	不任教	不任教	不任教	不任教	不任教	不任教	不任教	不任教	不任教	不任教	不任教	大专	本科	外语	外语	师范	县城	大专院校	小学及以下	小学及以下	中学高级	0	very healthy	12	6	8	4	2	1	5	5
32417	乡/村	女	汉族	1个子女	已婚	31	2010	8	22	1	1	不任教	不任教	任教	不任教	不任教	不任教	不任教	不任教	不任教	不任教	不任教	不任教	不任教	不任教	不任教	不任教	不任教	不任教	本科	本科	外语	外语	非师范	地级城市	省属一般高校	初中	小学及以下	中学一级	0	moderate	5				1	0	1	2
32474	县城	女	汉族	1个子女	已婚	49	1989	29	12	1	1	不任教	不任教	任教	不任教	不任教	不任教	不任教	不任教	不任教	不任教	不任教	不任教	不任教	不任教	不任教	不任教	不任教	不任教	大专	本科	外语	外语	师范	地级城市	独立学院/民办本科	小学及以下	小学及以下	中学高级	0	moderate	6	2	2	1	1	0	5	2.66667
32497	镇	女	汉族	0个子女	未婚	32	2007	11	12	1	1	不任教	不任教	任教	不任教	不任教	不任教	不任教	不任教	不任教	不任教	不任教	不任教	不任教	不任教	不任教	不任教	不任教	不任教	大专	本科	外语	外语	非师范	省会城市	大专院校	不清楚	不清楚	中学二级	0	moderate	10	3	3	3	3	3	1	3
32505	镇	男	汉族	0个子女	未婚	31	2010	8	12	1	1	不任教	不任教	任教	不任教	不任教	不任教	不任教	不任教	不任教	不任教	不任教	不任教	不任教	不任教	不任教	不任教	不任教	不任教	大专	本科	外语	外语	师范	省会城市	大专院校	高中	小学及以下	中学二级	0	healthy	8	8	3	1	2	1	3	2.66667
32515	县城	女	汉族	1个子女	已婚	31	2009	9	18	1	1	不任教	不任教	任教	不任教	不任教	不任教	不任教	不任教	不任教	不任教	不任教	不任教	不任教	不任教	不任教	不任教	不任教	不任教	本科	本科	外语	外语	师范	地级城市	省属一般高校	中专/中师	小学及以下	中学二级	0	healthy	9	1	4	1	3	2	4	3.66667
32610	镇	女	汉族	1个子女	已婚	36	2006	12	11	1	2	不任教	不任教	任教	不任教	不任教	不任教	不任教	不任教	不任教	不任教	不任教	不任教	不任教	不任教	不任教	不任教	不任教	任教	本科	本科	外语	外语	非师范	省会城市	省属重点高校	小学及以下	初中	中学二级	0	very healthy	14	3	3	2	1	4	7	4.66667
32646	县城	女	汉族	1个子女	已婚	37	2002	16	12	1	1	不任教	不任教	任教	不任教	不任教	不任教	不任教	不任教	不任教	不任教	不任教	不任教	不任教	不任教	不任教	不任教	不任教	不任教	大专	本科	外语	外语	师范	地级城市	大专院校	小学及以下	小学及以下	中学一级	0	very healthy	5	3	2	1	1	1	2	2.66667
32674	县城	女	汉族	2个子女	已婚	50	1991	27	22	1	1	不任教	不任教	任教	不任教	不任教	不任教	不任教	不任教	不任教	不任教	不任教	不任教	不任教	不任教	不任教	不任教	不任教	不任教	本科	本科	外语	外语	师范	地级城市	大专院校	初中	小学及以下	中学一级	0	unhealthy	11	5	5	5	6	46	4	2.66667
32676	镇	女	汉族	0个子女	未婚	30	2010	8	6	1	1	不任教	不任教	任教	不任教	不任教	不任教	不任教	不任教	不任教	不任教	不任教	不任教	不任教	不任教	不任教	不任教	不任教	不任教	大专	本科	外语	外语	师范	地级城市	大专院校	高中	高中	中学二级	0	healthy	6	3	3	1	2	1	3	2.66667
32679	县城	女	汉族	2个子女	已婚	53	1986	32	12	1	1	不任教	不任教	任教	不任教	不任教	不任教	不任教	不任教	不任教	不任教	不任教	不任教	不任教	不任教	不任教	不任教	不任教	不任教	大专	本科	外语	外语	师范	地级城市	大专院校	不清楚	不清楚	中学高级	0	moderate	9	2	6	1	1	1	1	3.33333
33800	县城	女	少数民族	1个子女	已婚	30	2011	7	12	2	1	不任教	不任教	任教	不任教	不任教	不任教	不任教	不任教	不任教	不任教	不任教	不任教	不任教	不任教	不任教	不任教	不任教	不任教	大专	本科	外语	外语	师范	省会城市	大专院校	小学及以下	小学及以下	小学一级	0	healthy	12	2	7	1	2	2	3	3.66667
33806	乡/村	女	汉族	0个子女	未婚	24	2016	2	6	1	1	不任教	不任教	任教	不任教	不任教	不任教	不任教	不任教	不任教	不任教	不任教	不任教	不任教	不任教	不任教	不任教	不任教	不任教	本科	本科	外语	外语	师范	地级城市	省属一般高校	小学及以下	初中	中学二级	0	moderate	4	3	3	2	3	0	6	4.66667
33820	县城	女	汉族	1个子女	已婚	38	2003	15	13	1	1	不任教	不任教	任教	不任教	不任教	不任教	不任教	不任教	不任教	不任教	不任教	不任教	不任教	不任教	不任教	不任教	不任教	不任教	大专	本科	外语	教育学	师范	省会城市	大专院校	小学及以下	小学及以下	中学一级	0	moderate	8	2	3	1	10		1	4
33863	乡/村	女	汉族	0个子女	未婚	24	2016	2	6	1	1	不任教	不任教	任教	不任教	不任教	不任教	不任教	不任教	不任教	不任教	不任教	不任教	不任教	不任教	不任教	不任教	不任教	不任教	本科	本科	外语	外语	师范	地级城市	省属一般高校	小学及以下	初中	中学二级	0	unhealthy	6	3	4	2	3	0	7	3
33864	县城	女	汉族	1个子女	离异/丧偶	42	2001	17	12	1	1	不任教	不任教	任教	不任教	不任教	不任教	不任教	不任教	不任教	不任教	不任教	不任教	不任教	不任教	不任教	不任教	不任教	不任教	大专	本科	外语	外语	师范	省会城市	大专院校	小学及以下	小学及以下	中学一级	0	healthy	6	2	2	1	1	1	2	3.33333
33889	镇	女	汉族	0个子女	已婚	25	2015	3	12	2	1	不任教	不任教	任教	不任教	不任教	不任教	不任教	不任教	不任教	不任教	不任教	不任教	不任教	不任教	不任教	不任教	不任教	不任教	本科	本科	外语	外语	师范	省会城市	985高校	小学及以下	初中	中学二级	0	healthy	4	4	4	2	2	2	1	4
33961	县城	女	汉族	1个子女	离异/丧偶	42	2001	17	12	1	1	不任教	不任教	任教	不任教	不任教	不任教	不任教	不任教	不任教	不任教	不任教	不任教	不任教	不任教	不任教	不任教	不任教	不任教	大专	本科	外语	外语	师范	省会城市	大专院校	小学及以下	小学及以下	中学一级	0	healthy	6	2	2	1	1	1	4	3.66667
33968	县城	男	汉族	1个子女	已婚	34	2007	11	12	1	1	不任教	不任教	任教	不任教	不任教	不任教	不任教	不任教	不任教	不任教	不任教	不任教	不任教	不任教	不任教	不任教	不任教	不任教	大专	本科	外语	外语	师范	地级城市	大专院校	初中	小学及以下	中学一级	0	healthy	10	2	5	2	0	0	1	1.66667
34093	县城	女	少数民族	1个子女	已婚	36	2005	13	15	1	1	不任教	不任教	任教	不任教	不任教	不任教	不任教	不任教	不任教	不任教	不任教	不任教	不任教	不任教	不任教	不任教	不任教	不任教	大专	本科	外语	外语	师范	地级城市	大专院校	小学及以下	小学及以下	中学一级	0	healthy	10	4	3	1	2	3	2	2.66667
34099	镇	女	汉族	0个子女	已婚	29	2014	4	14	1	2	不任教	不任教	任教	不任教	不任教	不任教	不任教	不任教	不任教	不任教	任教	不任教	不任教	不任教	不任教	不任教	不任教	不任教	本科	本科	外语	外语	师范	地级城市	独立学院/民办本科	初中	小学及以下	中学二级	0	moderate	5	3	2	1	1	1	2	2
34113	乡/村	女	少数民族	0个子女	未婚	27	2015	3	12	1	1	不任教	不任教	任教	不任教	不任教	不任教	不任教	不任教	不任教	不任教	不任教	不任教	不任教	不任教	不任教	不任教	不任教	不任教	本科	本科	外语	外语	师范	省会城市	省属一般高校	大专	初中	中学二级	0	very healthy	8	5	3	3	1	1	5	5
34115	县城	女	汉族	1个子女	已婚	37	2003	15	12	2	1	不任教	不任教	任教	不任教	不任教	不任教	不任教	不任教	不任教	不任教	不任教	不任教	不任教	不任教	不任教	不任教	不任教	不任教	大专	本科	外语	外语	非师范	省会城市	大专院校	小学及以下	小学及以下	小学高级	1	healthy	8	2	2	1	1	1	6	4.33333
34119	乡/村	女	汉族	0个子女	未婚	27	2015	3	12	1	1	不任教	不任教	任教	不任教	不任教	不任教	不任教	不任教	不任教	不任教	不任教	不任教	不任教	不任教	不任教	不任教	不任教	不任教	本科	本科	外语	外语	师范	地级城市	省属一般高校	初中	初中	中学二级	0	healthy	5	2	2	1	1	1	7	3.33333
34129	县城	男	汉族	2个子女	已婚	58	1981	37	12	1	1	不任教	不任教	任教	不任教	不任教	不任教	不任教	不任教	不任教	不任教	不任教	不任教	不任教	不任教	不任教	不任教	不任教	不任教	大专	本科	外语	外语	师范	地级城市	大专院校	高中	初中	中学高级	1	healthy	8	2	2	1	1	4	7	4.33333
34142	镇	女	汉族	1个子女	已婚	28	2015	3	16	1	1	不任教	不任教	任教	不任教	不任教	不任教	不任教	不任教	不任教	不任教	不任教	不任教	不任教	不任教	不任教	不任教	不任教	不任教	本科	本科	外语	外语	师范	地级城市	大专院校	高中	小学及以下	中学一级	0	moderate	8	2	2	2	2	2	1	3.33333
34147	县城	女	少数民族	1个子女	已婚	36	2005	13	15	1	1	不任教	不任教	任教	不任教	不任教	不任教	不任教	不任教	不任教	不任教	不任教	不任教	不任教	不任教	不任教	不任教	不任教	不任教	大专	本科	外语	外语	师范	地级城市	大专院校	小学及以下	小学及以下	中学一级	0	healthy	12	3	3	1	1	3	2	3
34149	乡/村	女	汉族	1个子女	已婚	31	2010	8	14	1	2	不任教	不任教	任教	不任教	不任教	不任教	不任教	不任教	不任教	任教	不任教	不任教	不任教	不任教	不任教	不任教	不任教	不任教	本科	本科	外语	外语	非师范	省会城市	省属一般高校	小学及以下	小学及以下	中学二级	0	healthy	8	2	3	1	1	2	3	3.66667
34153	镇	女	汉族	0个子女	已婚	29	2012	6	12	1	1	不任教	不任教	任教	不任教	不任教	不任教	不任教	不任教	不任教	不任教	不任教	不任教	不任教	不任教	不任教	不任教	不任教	不任教	本科	本科	外语	外语	师范	地级城市	省属一般高校	初中	初中	中学二级	0	very healthy	8	9	4	1	2	3	2	4.66667
34169	乡/村	女	汉族	0个子女	未婚	28	2015	3	12	1	2	不任教	不任教	任教	不任教	不任教	不任教	不任教	不任教	不任教	任教	不任教	不任教	不任教	不任教	不任教	不任教	不任教	不任教	本科	本科	外语	外语	师范	省会城市	省属重点高校	小学及以下	小学及以下	中学二级	0	moderate	8	6	9	2	1	1	2	2
34189	镇	男	汉族	2个子女	已婚	40	2000	18	14	1	1	不任教	不任教	任教	不任教	不任教	不任教	不任教	不任教	不任教	不任教	不任教	不任教	不任教	不任教	不任教	不任教	不任教	不任教	大专	本科	外语	外语	师范	省会城市	大专院校	小学及以下	小学及以下	中学二级	1	very healthy	18	12	6	4	2	6	1	4.33333
34195	乡/村	女	汉族	1个子女	已婚	31	2010	8	14	1	1	不任教	不任教	任教	不任教	不任教	不任教	不任教	不任教	不任教	不任教	不任教	不任教	不任教	不任教	不任教	不任教	不任教	不任教	本科	本科	外语	外语	非师范	省会城市	省属一般高校	小学及以下	小学及以下	中学二级	0	healthy	8	2	5	1	1	2	5	3
34207	县城	女	少数民族	1个子女	已婚	44	1997	21	10	1	1	不任教	不任教	任教	不任教	不任教	不任教	不任教	不任教	不任教	不任教	不任教	不任教	不任教	不任教	不任教	不任教	不任教	不任教	大专	本科	外语	生物	师范	地级城市	大专院校	高中	小学及以下	中学高级	0	healthy	5	2	2	1	1	1	6	4
34208	乡/村	男	汉族	1个子女	已婚	28	2012	6	12	1	1	不任教	不任教	任教	不任教	不任教	不任教	不任教	不任教	不任教	不任教	不任教	不任教	不任教	不任教	不任教	不任教	不任教	不任教	大专	本科	外语	外语	师范	地级城市	省属一般高校	小学及以下	小学及以下	中学一级	1	very healthy	8	4	8	2	2	2	4	5
34214	镇	女	少数民族	1个子女	已婚	29	2013	5	12	1	1	不任教	不任教	任教	不任教	不任教	不任教	不任教	不任教	不任教	不任教	不任教	不任教	不任教	不任教	不任教	不任教	不任教	不任教	本科	本科	外语	外语	师范	地级城市	省属一般高校	初中	初中	中学一级	0	very healthy	8	3	8	2	3	2	1	4
34220	县城	女	汉族	2个子女	已婚	40	2001	17	13	1	1	不任教	不任教	任教	不任教	不任教	不任教	不任教	不任教	不任教	不任教	不任教	不任教	不任教	不任教	不任教	不任教	不任教	不任教	大专	本科	外语	外语	师范	省会城市	大专院校	小学及以下	小学及以下	中学一级	0	healthy	5	3	6	1	1	1	2	3.66667
34236	乡/村	女	汉族	1个子女	已婚	31	2010	8	14	1	1	不任教	不任教	任教	不任教	不任教	不任教	不任教	不任教	不任教	不任教	不任教	不任教	不任教	不任教	不任教	不任教	不任教	不任教	本科	本科	外语	外语	非师范	省会城市	省属一般高校	小学及以下	小学及以下	中学二级	0	healthy	8	2	10	1	1	2	3	3.33333
34257	乡/村	女	汉族	0个子女	已婚	28	2014	4	12	3	1	不任教	不任教	任教	不任教	不任教	不任教	不任教	不任教	不任教	不任教	不任教	不任教	不任教	不任教	不任教	不任教	不任教	不任教	本科	本科	外语	外语	非师范	省会城市	省属一般高校	初中	小学及以下	中学二级	0	moderate	8	3	3	2	2	1	3	3.33333
34272	县城	女	少数民族	1个子女	已婚	46	1996	22	12	1	1	不任教	不任教	任教	不任教	不任教	不任教	不任教	不任教	不任教	不任教	不任教	不任教	不任教	不任教	不任教	不任教	不任教	不任教	大专	本科	外语	外语	非师范	省会城市	省属一般高校	小学及以下	不清楚	中学高级	0	unhealthy	8	6	6	2	3		6	3.33333
34281	县城	女	汉族	1个子女	已婚	41	2000	18	14	3	1	不任教	不任教	任教	不任教	不任教	不任教	不任教	不任教	不任教	不任教	不任教	不任教	不任教	不任教	不任教	不任教	不任教	不任教	大专	本科	外语	外语	师范	省会城市	大专院校	本科	初中	中学一级	0	healthy	8	2	3	1	1	2	3	4
34304	镇	女	少数民族	0个子女	未婚	28	2014	4	13	1	1	不任教	不任教	任教	不任教	不任教	不任教	不任教	不任教	不任教	不任教	不任教	不任教	不任教	不任教	不任教	不任教	不任教	不任教	本科	本科	外语	外语	非师范	镇	省属一般高校	小学及以下	小学及以下	中学二级	1	moderate	6	2	2	2	1	1	4	3.66667
34331	镇	女	汉族	0个子女	未婚	26	2015	3	6	1	1	不任教	不任教	任教	不任教	不任教	不任教	不任教	不任教	不任教	不任教	不任教	不任教	不任教	不任教	不任教	不任教	不任教	不任教	本科	本科	外语	外语	师范	省会城市	省属一般高校	小学及以下	小学及以下	中学二级	0	very healthy	8	3	3	2	3	2	4	1.66667
34333	镇	男	汉族	1个子女	已婚	32	2010	8	12	1	1	不任教	不任教	任教	不任教	不任教	不任教	不任教	不任教	不任教	不任教	不任教	不任教	不任教	不任教	不任教	不任教	不任教	不任教	本科	本科	外语	外语	师范	地级城市	省属重点高校	初中	小学及以下	中学二级	0	healthy	7	1	8	1	1	1	1	2
34342	县城	女	少数民族	1个子女	已婚	41	2002	16	14	1	1	不任教	不任教	任教	不任教	不任教	不任教	不任教	不任教	不任教	不任教	不任教	不任教	不任教	不任教	不任教	不任教	不任教	不任教	大专	本科	外语	外语	师范	地级城市	大专院校	小学及以下	小学及以下	中学一级	0	moderate	5	1	1	1	2	1	4	3
34343	镇	女	汉族	1个子女	已婚	36	2005	13	12	1	1	不任教	不任教	任教	不任教	不任教	不任教	不任教	不任教	不任教	不任教	不任教	不任教	不任教	不任教	不任教	不任教	不任教	不任教	大专	本科	外语	外语	师范	地级城市	大专院校	大专	初中	中学一级	0	moderate	10	3	5	3	2	2	1	3
34349	乡/村	女	汉族	1个子女	已婚	28	2012	6	12	1	2	不任教	不任教	任教	不任教	不任教	不任教	不任教	不任教	不任教	任教	不任教	不任教	不任教	不任教	不任教	不任教	不任教	不任教	大专	本科	外语	外语	师范	地级城市	大专院校	初中	小学及以下	中学二级	0	healthy	8	2	4	2	2	1	4	3.66667
34368	镇	女	少数民族	0个子女	未婚	25	2015	3	13	1	1	不任教	不任教	任教	不任教	不任教	不任教	不任教	不任教	不任教	不任教	不任教	不任教	不任教	不任教	不任教	不任教	不任教	不任教	本科	本科	外语	外语	师范	省会城市	省属一般高校	中专/中师	小学及以下	中学二级	0	moderate	4	6	4	5	2	2	1	1.66667
34504	县城	女	汉族	1个子女	已婚	33	2009	9	15	1	1	不任教	不任教	任教	不任教	不任教	不任教	不任教	不任教	不任教	不任教	不任教	不任教	不任教	不任教	不任教	不任教	不任教	不任教	本科	本科	外语	外语	师范	地级城市	省属一般高校	初中	初中	中学二级	0	moderate	8	2	1	1	1	1	3	2.66667
34511	镇	男	少数民族	1个子女	已婚	29	2012	6	12	1	1	不任教	不任教	任教	不任教	不任教	不任教	不任教	不任教	不任教	不任教	不任教	不任教	不任教	不任教	不任教	不任教	不任教	不任教	本科	本科	外语	外语	师范	省会城市	独立学院/民办本科	大专	初中	中学二级	0	moderate	5	4	1	1	1	1	1	1.33333
34515	乡/村	女	汉族	0个子女	未婚	25	2015	3	8	1	2	不任教	不任教	任教	不任教	不任教	不任教	不任教	不任教	不任教	任教	不任教	不任教	不任教	不任教	不任教	不任教	不任教	不任教	本科	本科	外语	外语	非师范	地级城市	省属一般高校	初中	小学及以下	中学二级	0	very healthy	6	2	2	1	1	2	4	4
34529	乡/村	女	汉族	1个子女	已婚	29	2014	4	12	1	1	不任教	不任教	任教	不任教	不任教	不任教	不任教	不任教	不任教	不任教	不任教	不任教	不任教	不任教	不任教	不任教	不任教	不任教	本科	本科	外语	外语	非师范	地级城市	省属一般高校	小学及以下	小学及以下	中学二级	0	healthy	3	4	4	1	1		4	4
34533	镇	女	汉族	0个子女	已婚	27	2016	2	15	1	1	不任教	不任教	任教	不任教	不任教	不任教	不任教	不任教	不任教	不任教	不任教	不任教	不任教	不任教	不任教	不任教	不任教	不任教	本科	本科	外语	外语	师范	省会城市	省属一般高校	初中	初中	中学二级	0	very healthy	8	2	8	2	1	2	1	1.66667
34546	镇	女	汉族	0个子女	已婚	28	2014	4	17	1	1	不任教	不任教	任教	不任教	不任教	不任教	不任教	不任教	不任教	不任教	不任教	不任教	不任教	不任教	不任教	不任教	不任教	不任教	本科	本科	外语	外语	师范	省会城市	省属一般高校	小学及以下	小学及以下	中学二级	0	healthy	4	5	2	3	2	2	5	3.33333
34578	乡/村	女	少数民族	1个子女	已婚	29	2014	4	12	1	1	不任教	不任教	任教	不任教	不任教	不任教	不任教	不任教	不任教	不任教	不任教	不任教	不任教	不任教	不任教	不任教	不任教	不任教	本科	本科	外语	外语	非师范	地级城市	省属一般高校	本科	本科	中学二级	0	healthy	4	4	4		1		6	4
34591	乡/村	女	汉族	0个子女	未婚	28	2015	3	10	1	1	不任教	不任教	任教	不任教	不任教	不任教	不任教	不任教	不任教	不任教	不任教	不任教	不任教	不任教	不任教	不任教	不任教	不任教	本科	本科	外语	外语	非师范	地级城市	独立学院/民办本科	小学及以下	小学及以下	中学二级	0	healthy	8	2	4	2	2	2	6	3.66667
34606	镇	女	少数民族	0个子女	未婚	26	2014	4	6	1	1	不任教	不任教	任教	不任教	不任教	不任教	不任教	不任教	不任教	不任教	不任教	不任教	不任教	不任教	不任教	不任教	不任教	不任教	本科	本科	外语	外语	非师范	地级城市	省属一般高校	初中	初中	中学二级	0	healthy	8	3	2	1	1	1	1	3
34620	乡/村	女	汉族	1个子女	已婚	29	2014	4	12	1	1	不任教	不任教	任教	不任教	不任教	不任教	不任教	不任教	不任教	不任教	不任教	不任教	不任教	不任教	不任教	不任教	不任教	不任教	本科	本科	外语	外语	非师范	地级城市	省属一般高校	本科	本科	中学二级	0	very healthy	4	4	4	1	1		8	5
34662	镇	男	汉族	1个子女	已婚	43	2001	17	6	1	1	不任教	不任教	任教	不任教	不任教	不任教	不任教	不任教	不任教	不任教	不任教	不任教	不任教	不任教	不任教	不任教	不任教	不任教	大专	本科	外语	外语	师范	省会城市	大专院校	小学及以下	小学及以下	中学高级	1	healthy	10	2	3	1	1	1	1	4.33333
34664	乡/村	女	汉族	1个子女	已婚	29	2014	4	12	1	1	不任教	不任教	任教	不任教	不任教	不任教	不任教	不任教	不任教	不任教	不任教	不任教	不任教	不任教	不任教	不任教	不任教	不任教	本科	本科	外语	外语	非师范	地级城市	省属一般高校	本科	本科	中学二级	0	very healthy	4	4	4	1	1	1	8	4
34676	县城	女	汉族	1个子女	已婚	47	1995	23	12	1	1	不任教	不任教	任教	不任教	不任教	不任教	不任教	不任教	不任教	不任教	不任教	不任教	不任教	不任教	不任教	不任教	不任教	不任教	大专	大专	外语	外语	师范	地级城市	大专院校	中专/中师	高中	中学一级	0	moderate	6	1	2	1	1	1	5	3.66667
34679	乡/村	女	汉族	1个子女	已婚	39	2004	14	12	2	1	不任教	不任教	任教	不任教	不任教	不任教	不任教	不任教	不任教	不任教	不任教	不任教	不任教	不任教	不任教	不任教	不任教	不任教	大专	本科	外语	外语	师范	地级城市	大专院校	初中	初中	中学一级	0	very healthy	2	2	2	3	2	2	8	5
34680	乡/村	女	汉族	1个子女	已婚	45	1998	20	12	2	1	不任教	不任教	任教	不任教	不任教	不任教	不任教	不任教	不任教	不任教	不任教	不任教	不任教	不任教	不任教	不任教	不任教	不任教	大专	本科	外语	外语	师范	地级城市	大专院校	小学及以下	小学及以下	中学高级	0	very healthy	8	4	2	2	2	2	7	5
34681	乡/村	男	汉族	0个子女	未婚	27	2016	2	12	1	1	不任教	不任教	任教	不任教	不任教	不任教	不任教	不任教	不任教	不任教	不任教	不任教	不任教	不任教	不任教	不任教	不任教	不任教	本科	本科	外语	外语	师范	省会城市	省属一般高校	初中	高中	中学二级	0	very healthy	8	4	3	1	3	1	4	4.66667
34697	乡/村	女	汉族	2个子女	已婚	31	2011	7	12	2	1	不任教	不任教	任教	不任教	不任教	不任教	不任教	不任教	不任教	不任教	不任教	不任教	不任教	不任教	不任教	不任教	不任教	不任教	本科	本科	外语	外语	师范	省会城市	省属一般高校	初中	小学及以下	中学二级	0	moderate	8	4	3	1	2	1	5	4.66667
34701	乡/村	男	汉族	0个子女	未婚	29	2014	4	12	2	2	不任教	不任教	任教	不任教	不任教	不任教	不任教	不任教	不任教	任教	不任教	不任教	不任教	不任教	不任教	不任教	不任教	不任教	本科	本科	外语	外语	师范	地级城市	省属一般高校	小学及以下	小学及以下	中学二级	1	healthy	8	5	3	2	2	1	3	4
34709	县城	男	少数民族	1个子女	已婚	44	1999	19	14	1	1	不任教	不任教	任教	不任教	不任教	不任教	不任教	不任教	不任教	不任教	不任教	不任教	不任教	不任教	不任教	不任教	不任教	不任教	大专	本科	外语	外语	师范	地级城市	独立学院/民办本科	小学及以下	小学及以下	中学高级	1	moderate	4	3	5	2	1		6	5
34891	镇	女	汉族	0个子女	未婚	27	2016	2	13	1	1	不任教	不任教	任教	不任教	不任教	不任教	不任教	不任教	不任教	不任教	不任教	不任教	不任教	不任教	不任教	不任教	不任教	不任教	本科	本科	外语	外语	师范	地级城市	省属一般高校	初中	初中	中学二级	0	healthy	5	2	1	1	2	0	2	4.66667
34896	镇	女	汉族	1个子女	已婚	35	2005	13	12	1	1	不任教	不任教	任教	不任教	不任教	不任教	不任教	不任教	不任教	不任教	不任教	不任教	不任教	不任教	不任教	不任教	不任教	不任教	大专	本科	外语	外语	师范	地级城市	省属一般高校	初中	小学及以下	中学二级	0	healthy	8	1	5	1	1	1	5	3.66667
34919	镇	女	汉族	1个子女	已婚	26	2014	4	13	1	1	不任教	不任教	任教	不任教	不任教	不任教	不任教	不任教	不任教	不任教	不任教	不任教	不任教	不任教	不任教	不任教	不任教	不任教	本科	本科	外语	外语	师范	省会城市	省属一般高校	高中	高中	中学二级	0	very healthy	3	4	4	1	1	1	2	3.33333
34927	乡/村	女	汉族	0个子女	已婚	29	2015	3	9	1	2	不任教	不任教	任教	不任教	不任教	不任教	不任教	不任教	不任教	不任教	任教	不任教	不任教	不任教	不任教	不任教	不任教	不任教	研究生	研究生	外语	外语	非师范	地级城市	省属重点高校	高中	高中	未评职称	0	moderate	9	1	6	1	1		3	2.66667
34944	镇	女	汉族	1个子女	已婚	34	2006	12	10	1	1	不任教	不任教	任教	不任教	不任教	不任教	不任教	不任教	不任教	不任教	不任教	不任教	不任教	不任教	不任教	不任教	不任教	不任教	大专	本科	外语	外语	师范	地级城市	大专院校	初中	初中	中学二级	0	very healthy	9	1	4	1		2	3	3.66667
34954	镇	女	汉族	0个子女	已婚	26	2015	3	12	1	1	不任教	不任教	任教	不任教	不任教	不任教	不任教	不任教	不任教	不任教	不任教	不任教	不任教	不任教	不任教	不任教	不任教	不任教	本科	本科	外语	外语	师范	地级城市	省属一般高校	高中	小学及以下	中学二级	0	healthy	8	3	4	3	1	3	4	2
34977	乡/村	女	汉族	1个子女	已婚	31	2012	6	14	1	2	不任教	不任教	任教	不任教	不任教	不任教	不任教	不任教	不任教	不任教	不任教	不任教	不任教	不任教	不任教	不任教	不任教	任教	大专	本科	外语	外语	师范	地级城市	独立学院/民办本科	小学及以下	小学及以下	中学二级	0	healthy	10	2	5	1	1	1	5	4.33333
34989	镇	女	汉族	2个子女	已婚	36	2005	13	12	1	1	不任教	不任教	任教	不任教	不任教	不任教	不任教	不任教	不任教	不任教	不任教	不任教	不任教	不任教	不任教	不任教	不任教	不任教	大专	本科	外语	外语	师范	地级城市	大专院校	小学及以下	小学及以下	中学一级	0	very healthy	10	22	2	2	2	2	2	3
35003	镇	女	汉族	1个子女	已婚	34	2006	12	10	1	1	不任教	不任教	任教	不任教	不任教	不任教	不任教	不任教	不任教	不任教	不任教	不任教	不任教	不任教	不任教	不任教	不任教	不任教	大专	本科	外语	外语	师范	地级城市	大专院校	不清楚	初中	中学二级	0	very healthy	8	1	4	1		1	5	3.66667
35256	镇	女	汉族	2个子女	已婚	35	2007	11	8	1	1	不任教	不任教	任教	不任教	不任教	不任教	不任教	不任教	不任教	不任教	不任教	不任教	不任教	不任教	不任教	不任教	不任教	不任教	本科	本科	外语	外语	师范	省会城市	省属一般高校	小学及以下	高中	中学一级	0	very healthy	4	5	2	3	2	2	7	3.66667
35289	乡/村	男	汉族	2个子女	已婚	45	2000	18	17	2	2	不任教	不任教	任教	不任教	不任教	不任教	不任教	不任教	不任教	不任教	不任教	不任教	不任教	不任教	不任教	不任教	不任教	任教	大专	本科	外语	外语	师范	省会城市	省属一般高校	小学及以下	小学及以下	中学一级	0	moderate	4	6	6	5	2	3	1	2.66667
35313	乡/村	男	少数民族	2个子女	已婚	35	2008	10	7	1	1	不任教	不任教	任教	不任教	不任教	不任教	不任教	不任教	不任教	不任教	不任教	不任教	不任教	不任教	不任教	不任教	不任教	不任教	本科	本科	外语	外语	师范	地级城市	省属一般高校	小学及以下	小学及以下	中学二级	0	very healthy	9	5	4	2	1	3	3	1
35629	乡/村	女	汉族	2个子女	已婚	33	2008	10	18	2	1	不任教	不任教	任教	不任教	不任教	不任教	不任教	不任教	不任教	不任教	不任教	不任教	不任教	不任教	不任教	不任教	不任教	不任教	本科	本科	外语	外语	师范	地级城市	独立学院/民办本科	高中	高中	中学二级	0	healthy	6	5	2	1	2	1	2	3.33333
35634	乡/村	女	汉族	1个子女	已婚	41	2000	18	14	2	1	不任教	不任教	任教	不任教	不任教	不任教	不任教	不任教	不任教	不任教	不任教	不任教	不任教	不任教	不任教	不任教	不任教	不任教	大专	本科	外语	外语	师范	省会城市	大专院校	小学及以下	小学及以下	中学高级	0	unhealthy	8	3	3	3	2	2	8	4.33333
35663	县城	女	汉族	1个子女	已婚	28	2015	3	7	1	1	不任教	不任教	任教	不任教	不任教	不任教	不任教	不任教	不任教	不任教	不任教	不任教	不任教	不任教	不任教	不任教	不任教	不任教	本科	本科	外语	外语	师范	地级城市	省属重点高校	初中	初中	中学二级	0	very healthy	8	2	2	1	2	2	5	5
35669	镇	女	汉族	2个子女	已婚	36	2004	14	15	2	2	不任教	不任教	任教	不任教	不任教	不任教	不任教	不任教	不任教	任教	不任教	不任教	不任教	不任教	不任教	不任教	不任教	不任教	大专	大专	外语	外语	师范	镇	大专院校	小学及以下	小学及以下	中学一级	0	unhealthy	8	3	3	1	2	1	6	3
35693	镇	女	汉族	2个子女	已婚	30	2013	5	12	1	1	不任教	不任教	任教	不任教	不任教	不任教	不任教	不任教	不任教	不任教	不任教	不任教	不任教	不任教	不任教	不任教	不任教	不任教	本科	本科	外语	外语	师范	地级城市	初中	小学及以下	小学及以下	中学二级	0	healthy	10	2	4	2	2	2	1	2.66667
35911	县城	女	少数民族	2个子女	已婚	30	2009	9	14	1	1	不任教	不任教	任教	不任教	不任教	不任教	不任教	不任教	不任教	不任教	不任教	不任教	不任教	不任教	不任教	不任教	不任教	不任教	大专	本科	外语	外语	师范	省会城市	大专院校	高中	小学及以下	小学一级	0	very healthy	8	3	4	1	2	3	1	4
34066	县城	女	少数民族	1个子女	已婚	42	2000	18	12	1	1	不任教	不任教	任教	不任教	不任教	不任教	不任教	不任教	不任教	不任教	不任教	不任教	不任教	不任教	不任教	不任教	不任教	不任教	大专	大专	外语	外语	师范	地级城市	大专院校	小学及以下	小学及以下	中学一级	1	healthy	6	2	6	2	5	5	1	4.33333
35949	县城	女	汉族	3个子女	已婚	39	2003	15	18	1	1	不任教	不任教	任教	不任教	不任教	不任教	不任教	不任教	不任教	不任教	不任教	不任教	不任教	不任教	不任教	不任教	不任教	不任教	大专	本科	外语	外语	师范	地级城市	大专院校	小学及以下	小学及以下	中学二级	0	healthy	5	3	2	1	2	1	3	3.33333
35965	镇	女	少数民族	1个子女	已婚	41	2002	16	12	1	1	不任教	不任教	任教	不任教	不任教	不任教	不任教	不任教	不任教	不任教	不任教	不任教	不任教	不任教	不任教	不任教	不任教	不任教	大专	本科	外语	外语	师范	省会城市	大专院校	小学及以下	小学及以下	中学一级	0	healthy	8	3	10	1	1	1	10	4.66667
36014	县城	女	少数民族	1个子女	已婚	32	2008	10	6	1	1	不任教	不任教	任教	不任教	不任教	不任教	不任教	不任教	不任教	不任教	不任教	不任教	不任教	不任教	不任教	不任教	不任教	不任教	大专	本科	外语	教育学	师范	地级城市	大专院校	中专/中师	中专/中师	中学二级	0	very healthy	6	1	2	1	1	1	5	4
36252	乡/村	女	少数民族	2个子女	已婚	30	2012	6	23	1	1	不任教	不任教	任教	不任教	不任教	不任教	不任教	不任教	不任教	不任教	不任教	不任教	不任教	不任教	不任教	不任教	不任教	不任教	本科	本科	外语	外语	师范	地级城市	省属一般高校	小学及以下	小学及以下	中学二级	0	moderate	13	3	6	5	43	2	1	3
36275	乡/村	女	汉族	1个子女	已婚	44	2001	17	12	1	1	不任教	不任教	任教	不任教	不任教	不任教	不任教	不任教	不任教	不任教	不任教	不任教	不任教	不任教	不任教	不任教	不任教	不任教	本科	本科	外语	教育学	师范	省会城市	省属一般高校	本科	初中	中学二级	0	moderate	5	3	3	2	3	2	5	4.33333
34381	镇	女	汉族	1个子女	已婚	28	2013	5	14	1	1	不任教	不任教	任教	不任教	不任教	不任教	不任教	不任教	不任教	不任教	不任教	不任教	不任教	不任教	不任教	不任教	不任教	不任教	本科	本科	外语	外语	师范	地级城市	省属一般高校	初中	小学及以下	中学二级	0	healthy	3	3	3	1	1	1	5	3.66667
34382	乡/村	女	汉族	2个子女	已婚	30	2011	7	12	1	1	不任教	不任教	任教	不任教	不任教	不任教	不任教	不任教	不任教	不任教	不任教	不任教	不任教	不任教	不任教	不任教	不任教	不任教	本科	本科	外语	外语	师范	地级城市	省属一般高校	初中	初中	中学二级	0	healthy	8	4	2	1	1	1	6	4.33333
34392	镇	女	少数民族	0个子女	未婚	24	2016	2	13	1	1	不任教	不任教	任教	不任教	不任教	不任教	不任教	不任教	不任教	不任教	不任教	不任教	不任教	不任教	不任教	不任教	不任教	不任教	本科	本科	外语	外语	非师范	省会城市	211高校	中专/中师	初中	中学三级	0	very healthy	8	4	2	1	3	1	6	2
34437	乡/村	男	汉族	1个子女	已婚	32	2012	6	17	3	1	不任教	不任教	任教	不任教	不任教	不任教	不任教	不任教	不任教	不任教	不任教	不任教	不任教	不任教	不任教	不任教	不任教	不任教	本科	本科	外语	外语	师范	地级城市	省属一般高校	小学及以下	小学及以下	中学二级	0	very healthy	8	2	2	2	2	2	6	3
34454	县城	女	汉族	2个子女	已婚	41	1999	19	6	1	1	不任教	不任教	任教	不任教	不任教	不任教	不任教	不任教	不任教	不任教	不任教	不任教	不任教	不任教	不任教	不任教	不任教	不任教	大专	本科	外语	外语	师范	省会城市	大专院校	小学及以下	不清楚	中学一级	0	healthy	8	2	3	1	2	2	6	4
34458	县城	女	汉族	2个子女	已婚	50	1991	27	12	1	1	不任教	不任教	任教	不任教	不任教	不任教	不任教	不任教	不任教	不任教	不任教	不任教	不任教	不任教	不任教	不任教	不任教	不任教	大专	本科	外语	外语	师范	地级城市	大专院校	小学及以下	小学及以下	中学高级	0	healthy	8	2	5	2	2	2	5	3.33333
34460	县城	女	汉族	1个子女	已婚	31	2013	5	15	3	1	不任教	不任教	任教	不任教	不任教	不任教	不任教	不任教	不任教	不任教	不任教	不任教	不任教	不任教	不任教	不任教	不任教	不任教	本科	本科	外语	外语	师范	省会城市	省属一般高校	中专/中师	初中	中学二级	0	healthy	10	2	3	2	2	1	3	3.66667
34465	镇	女	少数民族	1个子女	已婚	28	2013	5	12	1	1	不任教	不任教	任教	不任教	不任教	不任教	不任教	不任教	不任教	不任教	不任教	不任教	不任教	不任教	不任教	不任教	不任教	不任教	本科	本科	外语	外语	师范	地级城市	省属一般高校	高中	小学及以下	中学一级	0	moderate	8	1	5	1	1	1	3	4
36352	镇	女	少数民族	2个子女	已婚	30	2012	6	12	1	2	不任教	不任教	任教	不任教	不任教	不任教	不任教	不任教	不任教	任教	不任教	不任教	不任教	不任教	不任教	不任教	不任教	不任教	大专	本科	外语	外语	师范	地级城市	独立学院/民办本科	初中	小学及以下	中学二级	0	moderate	8	3	5	3	1	1	1	2.66667
36354	乡/村	女	汉族	1个子女	已婚	29	2011	7	14	1	1	不任教	不任教	任教	不任教	不任教	不任教	不任教	不任教	不任教	不任教	不任教	不任教	不任教	不任教	不任教	不任教	不任教	不任教	大专	本科	外语	外语	师范	地级城市	大专院校	高中	高中	中学三级	0	very healthy	15	1	5	2			1	4
36513	县城	女	汉族	0个子女	已婚	31	2011	7	5	1	1	不任教	不任教	任教	不任教	不任教	不任教	不任教	不任教	不任教	不任教	不任教	不任教	不任教	不任教	不任教	不任教	不任教	不任教	本科	本科	外语	外语	师范	省会城市	省属重点高校	初中	初中	中学二级	0	healthy	8	1	3	1	2	1	7	4.33333
34714	乡/村	男	汉族	0个子女	未婚	27	1991	27	12	1	1	不任教	不任教	任教	不任教	不任教	不任教	不任教	不任教	不任教	不任教	不任教	不任教	不任教	不任教	不任教	不任教	不任教	不任教	本科	本科	外语	外语	师范	镇	省属一般高校	初中	高中	中学二级	0	very healthy	6	2	2	1	11	1	5	3.66667
34773	乡/村	女	汉族	1个子女	已婚	29	2014	4	12	1	1	不任教	不任教	任教	不任教	不任教	不任教	不任教	不任教	不任教	不任教	不任教	不任教	不任教	不任教	不任教	不任教	不任教	不任教	本科	本科	外语	外语	非师范	地级城市	省属一般高校	小学及以下	小学及以下	中学二级	0	healthy	5	3	5	2	1	1	6	4
34779	县城	女	汉族	1个子女	已婚	40	2001	17	7	1	1	不任教	不任教	任教	不任教	不任教	不任教	不任教	不任教	不任教	不任教	不任教	不任教	不任教	不任教	不任教	不任教	不任教	不任教	大专	本科	外语	外语	师范	地级城市	大专院校	初中	小学及以下	中学一级	0	moderate	3	4	3	2	2	5	3	4
34800	乡/村	女	少数民族	1个子女	已婚	27	2015	3	12	1	2	不任教	不任教	任教	不任教	不任教	不任教	不任教	不任教	不任教	任教	不任教	不任教	不任教	不任教	不任教	不任教	不任教	不任教	本科	本科	外语	外语	师范	地级城市	省属一般高校	初中	小学及以下	中学二级	0	very healthy	3	2	2	2	2	1	5	1.66667
34827	镇	女	汉族	1个子女	已婚	40	2000	18	12	1	1	不任教	不任教	任教	不任教	不任教	不任教	不任教	不任教	不任教	不任教	不任教	不任教	不任教	不任教	不任教	不任教	不任教	不任教	大专	本科	外语	外语	师范	地级城市	大专院校	小学及以下	小学及以下	中学一级	1	healthy	8	1	8	1	3	2	7	2.66667
34833	乡/村	男	汉族	0个子女	未婚	27	2016	2	12	1	1	不任教	不任教	任教	不任教	不任教	不任教	不任教	不任教	不任教	不任教	不任教	不任教	不任教	不任教	不任教	不任教	不任教	不任教	本科	本科	外语	外语	师范	县城	省属一般高校	初中	高中	中学二级	0	very healthy	6	2	2	1	1	1	4	3.66667
36703	镇	女	汉族	1个子女	已婚	28	2013	5	14	1	1	不任教	不任教	任教	不任教	不任教	不任教	不任教	不任教	不任教	不任教	不任教	不任教	不任教	不任教	不任教	不任教	不任教	不任教	本科	本科	外语	外语	非师范	省会城市	省属一般高校	高中	高中	中学一级	0	very healthy	8	2	2	2	2	1	5	4.66667
35049	乡/村	女	汉族	1个子女	离异/丧偶	34	2008	10	16	1	2	不任教	不任教	任教	不任教	不任教	不任教	不任教	不任教	不任教	任教	不任教	不任教	不任教	不任教	不任教	不任教	不任教	不任教	本科	本科	外语	外语	师范	地级城市	省属一般高校	小学及以下	小学及以下	小学高级	0	healthy	8	4	6	1	2	1	5	2.66667
35051	乡/村	女	汉族	1个子女	已婚	30	2010	8	8	1	1	不任教	不任教	任教	不任教	不任教	不任教	不任教	不任教	不任教	不任教	不任教	不任教	不任教	不任教	不任教	不任教	不任教	不任教	大专	本科	外语	外语	师范	省会城市	大专院校	小学及以下	高中	中学三级	0	very healthy	8	0	8	3	3	2	2	4.33333
35087	乡/村	女	汉族	1个子女	已婚	31	2013	5	13	3	1	不任教	不任教	任教	不任教	不任教	不任教	不任教	不任教	不任教	不任教	不任教	不任教	不任教	不任教	不任教	不任教	不任教	不任教	大专	大专	外语	外语	师范	地级城市	省属一般高校	高中	初中	中学二级	0	healthy	8	4	4	1	2	3	5	3
35091	县城	女	少数民族	1个子女	已婚	32	2009	9	13	1	1	不任教	不任教	任教	不任教	不任教	不任教	不任教	不任教	不任教	不任教	不任教	不任教	不任教	不任教	不任教	不任教	不任教	不任教	大专	本科	外语	外语	师范	地级城市	大专院校	初中	小学及以下	中学二级	0	moderate	5	3	3	2	1	1	1	3
35131	县城	男	汉族	2个子女	已婚	36	2006	12	11	1	1	不任教	不任教	任教	不任教	不任教	不任教	不任教	不任教	不任教	不任教	不任教	不任教	不任教	不任教	不任教	不任教	不任教	不任教	本科	本科	外语	外语	师范	地级城市	独立学院/民办本科	初中	初中	中学二级	0	healthy	3	10	5	3	1	2	1	2.66667
35175	县城	女	少数民族	2个子女	已婚	40	1998	20	14	1	1	不任教	不任教	任教	不任教	不任教	不任教	不任教	不任教	不任教	不任教	不任教	不任教	不任教	不任教	不任教	不任教	不任教	不任教	大专	本科	外语	外语	师范	省会城市	大专院校	初中	初中	中学高级	0	unhealthy	8	2	6	1	1	1	4	4
35193	乡/村	女	汉族	2个子女	离异/丧偶	29	2009	9	15	1	1	不任教	不任教	任教	不任教	不任教	不任教	不任教	不任教	不任教	不任教	不任教	不任教	不任教	不任教	不任教	不任教	不任教	不任教	大专	本科	外语	外语	师范	地级城市	大专院校	初中	初中	小学一级	0	very healthy	8	10	4	1	1	1	5	5
35204	镇	女	少数民族	1个子女	已婚	31	2013	5	14	1	1	不任教	不任教	任教	不任教	不任教	不任教	不任教	不任教	不任教	不任教	不任教	不任教	不任教	不任教	不任教	不任教	不任教	不任教	本科	本科	外语	外语	师范	地级城市	省属一般高校	高中	初中	中学二级	0	moderate	2	4	1	1	1	1	1	3.66667
36729	乡/村	女	汉族	2个子女	已婚	40	2001	17	12	1	1	不任教	不任教	任教	不任教	不任教	不任教	不任教	不任教	不任教	不任教	不任教	不任教	不任教	不任教	不任教	不任教	不任教	不任教	大专	本科	外语	外语	师范	地级城市	大专院校	小学及以下	小学及以下	小学一级	0	moderate	10	2	2	2	2	2	1	2.33333
36841	乡/村	女	汉族	1个子女	已婚	50	1987	31	8	1	1	不任教	不任教	任教	不任教	不任教	不任教	不任教	不任教	不任教	不任教	不任教	不任教	不任教	不任教	不任教	不任教	不任教	不任教	本科	本科	外语	外语	师范	地级城市	省属一般高校	小学及以下	初中	中学二级	1	healthy	16	1	8	4	3	1	5	5
35391	乡/村	女	汉族	0个子女	未婚	24	2016	2	12	1	1	不任教	不任教	任教	不任教	不任教	不任教	不任教	不任教	不任教	不任教	不任教	不任教	不任教	不任教	不任教	不任教	不任教	不任教	本科	本科	外语	外语	非师范	省会城市	省属一般高校	小学及以下	初中	中学二级	0	very healthy	8	2	4	1	1	1	5	4
35406	镇	女	汉族	3个子女	已婚	47	1995	23	10	1	1	不任教	不任教	任教	不任教	不任教	不任教	不任教	不任教	不任教	不任教	不任教	不任教	不任教	不任教	不任教	不任教	不任教	不任教	大专	本科	外语	教育学	师范	省会城市	大专院校	不清楚	初中	中学高级	0	healthy	6	2	4	1	2	1	3	5
35423	乡/村	女	汉族	0个子女	未婚	24	2016	2	12	1	1	不任教	不任教	任教	不任教	不任教	不任教	不任教	不任教	不任教	不任教	不任教	不任教	不任教	不任教	不任教	不任教	不任教	不任教	本科	本科	外语	外语	非师范	省会城市	省属一般高校	小学及以下	小学及以下	中学二级	0	very healthy	9	2	3	1	4	1	8	4
35443	镇	女	汉族	1个子女	已婚	34	2005	13	10	1	1	不任教	不任教	任教	不任教	不任教	不任教	不任教	不任教	不任教	不任教	不任教	不任教	不任教	不任教	不任教	不任教	不任教	不任教	大专	本科	外语	外语	师范	地级城市	大专院校	高中	初中	中学二级	0	moderate	10	2	5	1	1	1	5	4
35478	乡/村	女	少数民族	0个子女	未婚	26	2016	2	14	1	1	不任教	不任教	任教	不任教	不任教	不任教	不任教	不任教	不任教	不任教	不任教	不任教	不任教	不任教	不任教	不任教	不任教	不任教	本科	本科	外语	外语	师范	地级城市	省属一般高校	初中	初中	中学二级	0	very healthy	6	3	3	4	6	3	5	3.66667
35539	镇	女	汉族	1个子女	已婚	34	2005	13	10	3	3	不任教	不任教	任教	不任教	不任教	不任教	不任教	不任教	不任教	任教	任教	不任教	不任教	不任教	不任教	不任教	不任教	不任教	大专	本科	外语	外语	师范	地级城市	大专院校	高中	初中	中学二级	0	healthy	8	2	5	2	1	1	1	4
35567	乡/村	女	汉族	1个子女	已婚	29	2013	5	14	1	1	不任教	不任教	任教	不任教	不任教	不任教	不任教	不任教	不任教	不任教	不任教	不任教	不任教	不任教	不任教	不任教	不任教	不任教	本科	本科	外语	外语	师范	省会城市	省属一般高校	小学及以下	小学及以下	中学二级	0	very healthy	2	3	1			1	6	4
36957	乡/村	女	汉族	0个子女	已婚	27	2013	5	12	1	1	不任教	不任教	任教	不任教	不任教	不任教	不任教	不任教	不任教	不任教	不任教	不任教	不任教	不任教	不任教	不任教	不任教	不任教	大专	本科	外语	外语	师范	地级城市	大专院校	小学及以下	初中	中学二级	0	healthy	6	2	1	1	1		5	3
36961	县城	女	汉族	1个子女	已婚	42	2000	18	12	1	1	不任教	不任教	任教	不任教	不任教	不任教	不任教	不任教	不任教	不任教	不任教	不任教	不任教	不任教	不任教	不任教	不任教	不任教	大专	本科	外语	外语	师范	省会城市	大专院校	中专/中师	小学及以下	中学一级	1	moderate	9	3	3	5	1	3	2	3.66667
35763	乡/村	女	汉族	1个子女	已婚	34	2006	12	10	2	1	不任教	不任教	任教	不任教	不任教	不任教	不任教	不任教	不任教	不任教	不任教	不任教	不任教	不任教	不任教	不任教	不任教	不任教	大专	本科	外语	外语	师范	地级城市	大专院校	高中	初中	中学二级	0	moderate	6	2	5	1	2	1	5	4
35793	乡/村	女	汉族	0个子女	已婚	29	2011	7	18	2	1	不任教	不任教	任教	不任教	不任教	不任教	不任教	不任教	不任教	不任教	不任教	不任教	不任教	不任教	不任教	不任教	不任教	不任教	大专	大专	外语	外语	师范	地级城市	大专院校	小学及以下	小学及以下	未评职称	0	very healthy	16	6	6	2	3	1	6	2.66667
35817	乡/村	女	汉族	2个子女	已婚	36	2007	11	10	1	1	不任教	不任教	任教	不任教	不任教	不任教	不任教	不任教	不任教	不任教	不任教	不任教	不任教	不任教	不任教	不任教	不任教	不任教	本科	本科	外语	外语	非师范	省会城市	独立学院/民办本科	高中	初中	未评职称	0	very healthy	10	3	6	2	2	2	5	4.33333
37043	镇	女	少数民族	1个子女	已婚	38	2003	15	12	1	1	不任教	不任教	任教	不任教	不任教	不任教	不任教	不任教	不任教	不任教	不任教	不任教	不任教	不任教	不任教	不任教	不任教	不任教	大专	本科	外语	外语	师范	地级城市	大专院校	小学及以下	小学及以下	中学二级	0	healthy	10	3	3	3	3	2	4	5
37061	县城	女	汉族	1个子女	已婚	39	1997	21	12	1	1	不任教	不任教	任教	不任教	不任教	不任教	不任教	不任教	不任教	不任教	不任教	不任教	不任教	不任教	不任教	不任教	不任教	不任教	大专	本科	外语	外语	师范	地级城市	大专院校	大专	高中	中学一级	1	very healthy	10	5	5	5	5	5	4	1.66667
36102	乡/村	女	汉族	1个子女	已婚	28	2010	8	9	1	1	不任教	不任教	任教	不任教	不任教	不任教	不任教	不任教	不任教	不任教	不任教	不任教	不任教	不任教	不任教	不任教	不任教	不任教	大专	本科	外语	外语	非师范	地级城市	大专院校	小学及以下	小学及以下	中学三级	0	very healthy	8	3	3	1	3	1	6	3
38043	乡/村	女	汉族	3个子女	已婚	50	1990	28	10	1	1	不任教	不任教	任教	不任教	不任教	不任教	不任教	不任教	不任教	不任教	不任教	不任教	不任教	不任教	不任教	不任教	不任教	不任教	大专	本科	外语	外语	师范	地级城市	大专院校	初中	小学及以下	中学高级	0	healthy	5	3	2	2	3	3	8	4
38319	县城	女	汉族	1个子女	已婚	53	1990	28	14	1	1	不任教	不任教	任教	不任教	不任教	不任教	不任教	不任教	不任教	不任教	不任教	不任教	不任教	不任教	不任教	不任教	不任教	不任教	大专	本科	外语	外语	师范	地级城市	大专院校	小学及以下	小学及以下	中学一级	0	unhealthy	8	1	3	1	1	1	10	5
36477	县城	女	汉族	1个子女	已婚	38	2003	15	24	1	1	不任教	不任教	任教	不任教	不任教	不任教	不任教	不任教	不任教	不任教	不任教	不任教	不任教	不任教	不任教	不任教	不任教	不任教	大专	本科	外语	外语	师范	地级城市	大专院校	高中	初中	中学二级	0	healthy	8	3	4	1	4	2	1	4
38692	乡/村	女	汉族	0个子女	未婚	27	2014	4	10	1	2	不任教	不任教	任教	不任教	不任教	不任教	不任教	不任教	不任教	不任教	不任教	不任教	不任教	不任教	不任教	不任教	不任教	任教	本科	本科	外语	外语	师范	省会城市	省属一般高校	小学及以下	小学及以下	中学二级	0	very healthy	4	4	1	1	1	1	5	1.66667
39013	镇	女	汉族	1个子女	已婚	32	2012	6	13	1	1	不任教	不任教	任教	不任教	不任教	不任教	不任教	不任教	不任教	不任教	不任教	不任教	不任教	不任教	不任教	不任教	不任教	不任教	大专	本科	外语	外语	师范	地级城市	省属一般高校	初中	小学及以下	中学二级	0	healthy	4	23	3	1	2	1	3	4
39022	县城	女	汉族	2个子女	已婚	29	2012	6	12	1	1	不任教	不任教	任教	不任教	不任教	不任教	不任教	不任教	不任教	不任教	不任教	不任教	不任教	不任教	不任教	不任教	不任教	不任教	本科	本科	外语	外语	非师范	省会城市	省属一般高校	小学及以下	小学及以下	中学二级	0	moderate	8	5	8	8	8	8	1	3.66667
39048	镇	女	汉族	0个子女	已婚	26	2015	3	13	1	1	不任教	不任教	任教	不任教	不任教	不任教	不任教	不任教	不任教	不任教	不任教	不任教	不任教	不任教	不任教	不任教	不任教	不任教	本科	本科	外语	外语	师范	地级城市	省属一般高校	小学及以下	小学及以下	中学二级	0	healthy	11	2	7	2	1	1	5	3.66667
39079	镇	男	汉族	1个子女	已婚	40	2001	17	15	1	2	不任教	不任教	任教	不任教	不任教	不任教	不任教	不任教	不任教	不任教	不任教	不任教	不任教	不任教	不任教	不任教	不任教	任教	大专	本科	外语	外语	师范	地级城市	大专院校	初中	初中	中学一级	0	moderate	10	2	6	2	1	1	3	2.33333
39415	镇	女	汉族	2个子女	已婚	33	2007	11	16	1	1	不任教	不任教	任教	不任教	不任教	不任教	不任教	不任教	不任教	不任教	不任教	不任教	不任教	不任教	不任教	不任教	不任教	不任教	大专	本科	外语	外语	师范	地级城市	省属一般高校	初中	初中	中学二级	0	healthy	8	2	4	0.1	1	0	4	1
39818	县城	男	汉族	2个子女	已婚	51	1990	28	14	1	1	不任教	不任教	任教	不任教	不任教	不任教	不任教	不任教	不任教	不任教	不任教	不任教	不任教	不任教	不任教	不任教	不任教	不任教	大专	本科	外语	外语	师范	省会城市	省属一般高校	小学及以下	小学及以下	中学一级	0	moderate	9	2	2	1	1	1	1	2.66667
39848	县城	女	汉族	2个子女	已婚	42	1997	21	12	1	2	不任教	不任教	任教	不任教	不任教	不任教	不任教	不任教	不任教	不任教	不任教	不任教	不任教	不任教	不任教	不任教	不任教	任教	大专	本科	外语	外语	师范	地级城市	大专院校	高中	中专/中师	中学高级	1	healthy	12	1	6	1	1	1	1	3.33333
39851	县城	女	汉族	1个子女	已婚	38	2005	13	14	1	2	不任教	不任教	任教	不任教	不任教	不任教	不任教	不任教	不任教	不任教	不任教	不任教	不任教	不任教	不任教	不任教	不任教	任教	大专	本科	外语	外语	师范	省会城市	大专院校	小学及以下	小学及以下	小学一级	0	healthy	8	1	2	1	1	3	1	4.66667
39878	县城	男	少数民族	2个子女	已婚	44	1999	19	14	1	1	不任教	不任教	任教	不任教	不任教	不任教	不任教	不任教	不任教	不任教	不任教	不任教	不任教	不任教	不任教	不任教	不任教	不任教	大专	本科	外语	外语	师范	地级城市	大专院校	小学及以下	小学及以下	中学一级	0	moderate	13	5	3	2	1	2	4	3.33333
36745	乡/村	女	汉族	1个子女	已婚	34	2005	13	12	1	1	不任教	不任教	任教	不任教	不任教	不任教	不任教	不任教	不任教	不任教	不任教	不任教	不任教	不任教	不任教	不任教	不任教	不任教	大专	本科	外语	外语	师范	地级城市	大专院校	中专/中师	初中	中学二级	0	very healthy	9	1	2	1	3	1	2	3
36755	县城	女	汉族	1个子女	已婚	34	2004	14	12	1	2	不任教	不任教	任教	不任教	不任教	不任教	不任教	不任教	不任教	不任教	不任教	不任教	不任教	不任教	不任教	不任教	不任教	任教	大专	本科	外语	外语	师范	地级城市	大专院校	高中	高中	中学二级	0	unhealthy	14	10	10	4	2	4	3	2.33333
36761	乡/村	男	汉族	2个子女	已婚	42	1998	20	7	1	1	不任教	不任教	任教	不任教	不任教	不任教	不任教	不任教	不任教	不任教	不任教	不任教	不任教	不任教	不任教	不任教	不任教	不任教	大专	本科	外语	外语	师范	地级城市	大专院校	中专/中师	小学及以下	中学一级	0	healthy	8	1	3	1	1		1	3
39905	镇	男	少数民族	2个子女	已婚	49	1989	29	14	1	1	不任教	不任教	任教	不任教	不任教	不任教	不任教	不任教	不任教	不任教	不任教	不任教	不任教	不任教	不任教	不任教	不任教	不任教	大专	本科	外语	外语	师范	地级城市	大专院校	小学及以下	小学及以下	中学高级	0	moderate	12	1	12	1	1	1	2	2.33333
39930	镇	女	汉族	1个子女	已婚	33	2011	7	16	1	1	不任教	不任教	任教	不任教	不任教	不任教	不任教	不任教	不任教	不任教	不任教	不任教	不任教	不任教	不任教	不任教	不任教	不任教	本科	本科	外语	外语	师范	地级城市	省属一般高校	高中	初中	中学二级	0	moderate	8	5	5	1	2	2	1	1
39931	镇	女	汉族	0个子女	未婚	28	2016	2	12	1	1	不任教	不任教	任教	不任教	不任教	不任教	不任教	不任教	不任教	不任教	不任教	不任教	不任教	不任教	不任教	不任教	不任教	不任教	本科	本科	外语	外语	师范	省会城市	省属一般高校	初中	小学及以下	中学二级	0	very healthy	9	2	5	2	2	1	2	4.33333
39964	县城	女	汉族	2个子女	已婚	37	2007	11	10	1	1	不任教	不任教	任教	不任教	不任教	不任教	不任教	不任教	不任教	不任教	不任教	不任教	不任教	不任教	不任教	不任教	不任教	不任教	本科	本科	外语	外语	师范	省会城市	省属一般高校	初中	小学及以下	中学二级	0	moderate	8	2	5	1	1	1	5	3.33333
39990	镇	女	汉族	1个子女	已婚	29	2012	6	18	1	1	不任教	不任教	任教	不任教	不任教	不任教	不任教	不任教	不任教	不任教	不任教	不任教	不任教	不任教	不任教	不任教	不任教	不任教	大专	本科	外语	外语	师范	县城	大专院校	初中	初中	中学二级	0	healthy	8	2	3		1	1	1	3.33333
40000	镇	女	汉族	0个子女	已婚	31	2009	9	12	1	1	不任教	不任教	任教	不任教	不任教	不任教	不任教	不任教	不任教	不任教	不任教	不任教	不任教	不任教	不任教	不任教	不任教	不任教	大专	本科	外语	外语	师范	省会城市	大专院校	大专	高中	中学二级	0	very healthy	3	1	5	1	2	1	5	3.66667
40049	镇	女	汉族	1个子女	已婚	43	1999	19	12	1	1	不任教	不任教	任教	不任教	不任教	不任教	不任教	不任教	不任教	不任教	不任教	不任教	不任教	不任教	不任教	不任教	不任教	不任教	大专	本科	外语	外语	师范	地级城市	大专院校	高中	小学及以下	中学二级	0	moderate	8	2	9	2	1	1	1	2.66667
40083	县城	女	汉族	1个子女	已婚	29	2012	6	12	1	1	不任教	不任教	任教	不任教	不任教	不任教	不任教	不任教	不任教	不任教	不任教	不任教	不任教	不任教	不任教	不任教	不任教	不任教	本科	本科	外语	外语	非师范	省会城市	独立学院/民办本科	初中	初中	未评职称	1	healthy	10	1	5	0	1		5	4.66667
40086	县城	女	汉族	1个子女	已婚	30	2014	4	14	1	1	不任教	不任教	任教	不任教	不任教	不任教	不任教	不任教	不任教	不任教	不任教	不任教	不任教	不任教	不任教	不任教	不任教	不任教	本科	本科	外语	外语	师范	地级城市	省属重点高校	初中	初中	中学二级	0	unhealthy	12	2	5	2	1	2	1	4.33333
40169	县城	女	汉族	1个子女	已婚	42	1998	20	12	1	1	不任教	不任教	任教	不任教	不任教	不任教	不任教	不任教	不任教	不任教	不任教	不任教	不任教	不任教	不任教	不任教	不任教	不任教	大专	本科	外语	外语	师范	地级城市	大专院校	小学及以下	小学及以下	中学一级	0	moderate	8	2	6	1	1	1	9	4.33333
40184	镇	女	汉族	1个子女	已婚	33	2006	12	14	1	2	不任教	不任教	任教	不任教	不任教	不任教	不任教	不任教	不任教	不任教	任教	不任教	不任教	不任教	不任教	不任教	不任教	不任教	大专	本科	外语	外语	师范	地级城市	大专院校	小学及以下	初中	中学二级	0	moderate	8	1	5	1	2	0	5	3.33333
40213	镇	女	汉族	1个子女	已婚	35	2004	14	12	1	1	不任教	不任教	任教	不任教	不任教	不任教	不任教	不任教	不任教	不任教	不任教	不任教	不任教	不任教	不任教	不任教	不任教	不任教	大专	本科	外语	外语	师范	地级城市	大专院校	小学及以下	小学及以下	中学二级	1	healthy	9	2	5	2	1	1	5	3
40218	镇	女	汉族	0个子女	已婚	31	2008	10	22	3	1	不任教	不任教	任教	不任教	不任教	不任教	不任教	不任教	不任教	不任教	不任教	不任教	不任教	不任教	不任教	不任教	不任教	不任教	大专	本科	外语	其他	师范	地级城市	大专院校	小学及以下	初中	中学一级	0	very healthy	4	2	2	1	1	1	7	3.66667
40241	镇	女	汉族	1个子女	已婚	42	1998	20	10	1	1	不任教	不任教	任教	不任教	不任教	不任教	不任教	不任教	不任教	不任教	不任教	不任教	不任教	不任教	不任教	不任教	不任教	不任教	大专	本科	外语	外语	师范	地级城市	大专院校	中专/中师	中专/中师	中学二级	0	moderate	8	2	3	2	2	1	5	2.66667
40256	县城	女	汉族	1个子女	已婚	42	1998	20	12	1	1	不任教	不任教	任教	不任教	不任教	不任教	不任教	不任教	不任教	不任教	不任教	不任教	不任教	不任教	不任教	不任教	不任教	不任教	大专	本科	外语	外语	师范	地级城市	大专院校	小学及以下	小学及以下	中学一级	0	moderate	8	2	6	2	1	1	6	3.33333
40259	镇	女	汉族	1个子女	已婚	28	2014	4	12	1	1	不任教	不任教	任教	不任教	不任教	不任教	不任教	不任教	不任教	不任教	不任教	不任教	不任教	不任教	不任教	不任教	不任教	不任教	本科	本科	外语	外语	师范	地级城市	省属重点高校	高中	初中	中学二级	0	healthy	10	4	2	1	2	1	4	4.33333
40275	镇	女	汉族	1个子女	已婚	41	1998	20	10	1	2	不任教	不任教	任教	不任教	不任教	不任教	不任教	不任教	不任教	不任教	任教	不任教	不任教	不任教	不任教	不任教	不任教	不任教	大专	本科	外语	外语	师范	地级城市	大专院校	中专/中师	中专/中师	中学一级	0	moderate	8	4	3	3	2	1	5	2.66667
40285	镇	女	汉族	1个子女	已婚	27	2016	2	12	2	1	不任教	不任教	任教	不任教	不任教	不任教	不任教	不任教	不任教	不任教	不任教	不任教	不任教	不任教	不任教	不任教	不任教	不任教	本科	本科	外语	外语	师范	地级城市	省属一般高校	初中	小学及以下	中学二级	0	moderate	6	4	8	6	5	2	4	2.33333
40289	镇	女	汉族	0个子女	未婚	25	2016	2	14	1	1	不任教	不任教	任教	不任教	不任教	不任教	不任教	不任教	不任教	不任教	不任教	不任教	不任教	不任教	不任教	不任教	不任教	不任教	本科	本科	外语	外语	师范	镇	独立学院/民办本科	初中	初中	中学二级	0	healthy	8	5	3	1			5	3
40295	镇	女	汉族	0个子女	未婚	23	1995	23	21	1	1	不任教	不任教	任教	不任教	不任教	不任教	不任教	不任教	不任教	不任教	不任教	不任教	不任教	不任教	不任教	不任教	不任教	不任教	本科	本科	外语	外语	非师范	省会城市	省属一般高校	小学及以下	初中	未评职称	1	healthy	9	3	2	2	1	1	3	4
40334	镇	女	汉族	0个子女	未婚	28	2013	5	14	1	1	不任教	不任教	任教	不任教	不任教	不任教	不任教	不任教	不任教	不任教	不任教	不任教	不任教	不任教	不任教	不任教	不任教	不任教	大专	大专	外语	外语	师范	地级城市	大专院校	小学及以下	初中	未评职称	0	moderate	12	5	5	3	1	2	1	2
37166	县城	女	汉族	2个子女	已婚	36	2004	14	24	1	1	不任教	不任教	任教	不任教	不任教	不任教	不任教	不任教	不任教	不任教	不任教	不任教	不任教	不任教	不任教	不任教	不任教	不任教	大专	大专	外语	外语	师范	地级城市	大专院校	初中	小学及以下	中学二级	0	moderate	8	6	2	1	1	1	5	3
37209	镇	女	汉族	1个子女	已婚	43	2002	16	12	1	1	不任教	不任教	任教	不任教	不任教	不任教	不任教	不任教	不任教	不任教	不任教	不任教	不任教	不任教	不任教	不任教	不任教	不任教	大专	本科	外语	外语	师范	省会城市	大专院校	初中	小学及以下	中学二级	0	moderate	8	2	4	1	2	1	5	5
37241	乡/村	男	汉族	1个子女	已婚	41	1998	20	6	1	1	不任教	不任教	任教	不任教	不任教	不任教	不任教	不任教	不任教	不任教	不任教	不任教	不任教	不任教	不任教	不任教	不任教	不任教	大专	本科	外语	外语	师范	地级城市	大专院校	小学及以下	小学及以下	中学二级	0	healthy	8	1	5	1	0	3	5	2.66667
37253	县城	女	汉族	2个子女	已婚	31	2012	6	7	1	1	不任教	不任教	任教	不任教	不任教	不任教	不任教	不任教	不任教	不任教	不任教	不任教	不任教	不任教	不任教	不任教	不任教	不任教	本科	本科	外语	外语	师范	省会城市	省属一般高校	小学及以下	高中	中学二级	0	very healthy	3	1	4			0	2	4.33333
40379	镇	女	汉族	1个子女	已婚	31	2012	6	14	3	1	不任教	不任教	任教	不任教	不任教	不任教	不任教	不任教	不任教	不任教	不任教	不任教	不任教	不任教	不任教	不任教	不任教	不任教	本科	本科	外语	外语	师范	省会城市	省属一般高校	初中	小学及以下	中学二级	1	healthy	12	1	12	2	1	1	1	4.33333
40405	县城	女	汉族	2个子女	已婚	31	2010	8	14	1	1	不任教	不任教	任教	不任教	不任教	不任教	不任教	不任教	不任教	不任教	不任教	不任教	不任教	不任教	不任教	不任教	不任教	不任教	本科	本科	外语	外语	师范	地级城市	省属一般高校	初中	小学及以下	中学一级	0	healthy	9	1	4	1	1	1	2	3
37403	乡/村	女	汉族	1个子女	已婚	34	2007	11	9	1	1	不任教	不任教	任教	不任教	不任教	不任教	不任教	不任教	不任教	不任教	不任教	不任教	不任教	不任教	不任教	不任教	不任教	不任教	大专	本科	外语	外语	师范	省会城市	大专院校	初中	初中	中学二级	0	healthy	10	2	4		1	1	5	4.33333
37421	县城	女	汉族	1个子女	已婚	42	1998	20	5	1	1	不任教	不任教	任教	不任教	不任教	不任教	不任教	不任教	不任教	不任教	不任教	不任教	不任教	不任教	不任教	不任教	不任教	不任教	大专	本科	外语	外语	师范	地级城市	大专院校	大专	高中	中学二级	0	healthy	8	8	3	2	1	1	4	4
37593	乡/村	男	汉族	1个子女	离异/丧偶	43	1998	20	12	2	1	不任教	不任教	任教	不任教	不任教	不任教	不任教	不任教	不任教	不任教	不任教	不任教	不任教	不任教	不任教	不任教	不任教	不任教	大专	本科	外语	外语	师范	省会城市	大专院校	小学及以下	小学及以下	中学一级	0	healthy	3	3	4	2	2	2	5	3.33333
37651	乡/村	女	汉族	1个子女	已婚	32	2011	7	13	2	1	不任教	不任教	任教	不任教	不任教	不任教	不任教	不任教	不任教	不任教	不任教	不任教	不任教	不任教	不任教	不任教	不任教	不任教	大专	本科	外语	外语	非师范	地级城市	大专院校	初中	初中	中学二级	0	very healthy	6	4	3		2	2	5	2.66667
37665	镇	女	汉族	1个子女	已婚	45	1998	20	12	1	2	不任教	不任教	任教	不任教	不任教	不任教	不任教	不任教	不任教	不任教	任教	不任教	不任教	不任教	不任教	不任教	不任教	不任教	大专	本科	外语	外语	非师范	省会城市	省属一般高校	不清楚	小学及以下	中学高级	0	moderate	12	4	4	2	3	2	1	3.33333
40582	乡/村	女	汉族	1个子女	已婚	42	1998	20	9	1	2	不任教	不任教	任教	不任教	不任教	不任教	不任教	不任教	不任教	不任教	不任教	不任教	不任教	不任教	不任教	不任教	不任教	任教	大专	本科	外语	外语	师范	地级城市	大专院校	初中	小学及以下	中学二级	0	moderate	8	2	3	1	2	2	3	2.33333
40630	镇	女	汉族	1个子女	已婚	32	2010	8	12	1	1	不任教	不任教	任教	不任教	不任教	不任教	不任教	不任教	不任教	不任教	不任教	不任教	不任教	不任教	不任教	不任教	不任教	不任教	本科	本科	外语	外语	师范	地级城市	省属一般高校	小学及以下	小学及以下	中学二级	0	unhealthy	14	4	6	4	0	4	2	3.66667
40682	县城	女	汉族	1个子女	已婚	29	2014	4	14	1	1	不任教	不任教	任教	不任教	不任教	不任教	不任教	不任教	不任教	不任教	不任教	不任教	不任教	不任教	不任教	不任教	不任教	不任教	本科	本科	外语	外语	师范	地级城市	省属一般高校	初中	初中	中学二级	0	healthy	8	1	5	0	1	0	5	2.33333
37938	乡/村	女	少数民族	0个子女	未婚	26	2016	2	12	1	1	不任教	不任教	任教	不任教	不任教	不任教	不任教	不任教	不任教	不任教	不任教	不任教	不任教	不任教	不任教	不任教	不任教	不任教	本科	本科	外语	外语	非师范	省会城市	省属重点高校	大专	初中	中学二级	0	very healthy	12	4	4	4	4	4	2	3.33333
37949	乡/村	女	少数民族	0个子女	未婚	26	2016	2	12	1	1	不任教	不任教	任教	不任教	不任教	不任教	不任教	不任教	不任教	不任教	不任教	不任教	不任教	不任教	不任教	不任教	不任教	不任教	本科	本科	外语	外语	非师范	省会城市	省属重点高校	大专	初中	中学二级	0	very healthy	12	0	4	1	2	4	3	3.33333
37965	镇	女	汉族	1个子女	已婚	32	2006	12	7	1	1	不任教	不任教	任教	不任教	不任教	不任教	不任教	不任教	不任教	不任教	不任教	不任教	不任教	不任教	不任教	不任教	不任教	不任教	大专	本科	外语	外语	师范	地级城市	大专院校	高中	高中	中学一级	0	moderate	9	1		0	1	0	2	3.33333
40691	镇	女	汉族	1个子女	已婚	37	2002	16	13	1	1	不任教	不任教	任教	不任教	不任教	不任教	不任教	不任教	不任教	不任教	不任教	不任教	不任教	不任教	不任教	不任教	不任教	不任教	大专	本科	外语	外语	师范	地级城市	大专院校	小学及以下	小学及以下	中学一级	0	healthy	5	32	2	1			5	3.66667
40750	镇	女	汉族	1个子女	已婚	34	2007	11	12	1	1	不任教	不任教	任教	不任教	不任教	不任教	不任教	不任教	不任教	不任教	不任教	不任教	不任教	不任教	不任教	不任教	不任教	不任教	本科	本科	外语	外语	师范	地级城市	省属一般高校	高中	小学及以下	中学二级	0	moderate	8	2	2	1	1	1	2	3.66667
40760	镇	女	汉族	1个子女	离异/丧偶	44	1996	22	16	1	1	不任教	不任教	任教	不任教	不任教	不任教	不任教	不任教	不任教	不任教	不任教	不任教	不任教	不任教	不任教	不任教	不任教	不任教	本科	本科	外语	外语	师范	地级城市	大专院校	小学及以下	小学及以下	中学一级	0	very unhealthy	4	4	2	1	2	1	1	2
40976	县城	女	汉族	2个子女	已婚	34	2008	10	14	1	2	不任教	不任教	任教	不任教	不任教	不任教	不任教	不任教	不任教	不任教	不任教	不任教	不任教	不任教	不任教	不任教	不任教	任教	本科	本科	外语	外语	非师范	镇	独立学院/民办本科	初中	高中	中学二级	0	moderate	8	2	4	1	1	4	2	4
40980	乡/村	男	汉族	1个子女	已婚	46	1995	23	12	2	1	不任教	不任教	任教	不任教	不任教	不任教	不任教	不任教	不任教	不任教	不任教	不任教	不任教	不任教	不任教	不任教	不任教	不任教	大专	大专	外语	外语	师范	省会城市	211高校	初中	小学及以下	中学一级	1	very healthy	10	2	4	1	3	2	3	2.33333
38096	乡/村	女	少数民族	1个子女	已婚	32	2010	8	12	2	1	不任教	不任教	任教	不任教	不任教	不任教	不任教	不任教	不任教	不任教	不任教	不任教	不任教	不任教	不任教	不任教	不任教	不任教	本科	本科	外语	外语	非师范	省会城市	省属一般高校	初中	初中	中学一级	0	healthy	8	3	11				4	5
38110	乡/村	男	汉族	1个子女	离异/丧偶	45	1998	20	12	1	1	不任教	不任教	任教	不任教	不任教	不任教	不任教	不任教	不任教	不任教	不任教	不任教	不任教	不任教	不任教	不任教	不任教	不任教	大专	本科	外语	外语	师范	省会城市	大专院校	小学及以下	小学及以下	中学高级	0	unhealthy	8	4	4	1	2	1	8	5
38180	乡/村	女	汉族	0个子女	未婚	30	2012	6	16	2	1	不任教	不任教	任教	不任教	不任教	不任教	不任教	不任教	不任教	不任教	不任教	不任教	不任教	不任教	不任教	不任教	不任教	不任教	大专	本科	外语	外语	师范	地级城市	省属一般高校	小学及以下	初中	中学二级	0	moderate	9	4	5	1	1	2	2	3.33333
38187	乡/村	女	汉族	0个子女	未婚	28	2014	4	11	2	1	不任教	不任教	任教	不任教	不任教	不任教	不任教	不任教	不任教	不任教	不任教	不任教	不任教	不任教	不任教	不任教	不任教	不任教	本科	本科	外语	外语	师范	地级城市	省属一般高校	小学及以下	小学及以下	中学二级	0	healthy	8	1	6	1	1	1	4	3.33333
38223	镇	女	汉族	2个子女	已婚	32	2005	13	12	1	1	不任教	不任教	任教	不任教	不任教	不任教	不任教	不任教	不任教	不任教	不任教	不任教	不任教	不任教	不任教	不任教	不任教	不任教	大专	本科	外语	外语	师范	地级城市	大专院校	初中	初中	中学一级	0	healthy	7	1	5	1			5	3.33333
38224	镇	男	汉族	1个子女	已婚	44	1996	22	12	1	1	不任教	不任教	任教	不任教	不任教	不任教	不任教	不任教	不任教	不任教	不任教	不任教	不任教	不任教	不任教	不任教	不任教	不任教	大专	本科	外语	外语	非师范	地级城市	省属一般高校	小学及以下	小学及以下	中学一级	1	healthy	10	1	3	1		1	3	1.66667
38234	乡/村	男	少数民族	1个子女	已婚	37	2006	12	16	1	1	不任教	不任教	任教	不任教	不任教	不任教	不任教	不任教	不任教	不任教	不任教	不任教	不任教	不任教	不任教	不任教	不任教	不任教	本科	本科	外语	外语	师范	省会城市	省属一般高校	小学及以下	小学及以下	中学一级	0	very healthy	2	3	2	3	3	2	5	4
38238	乡/村	女	少数民族	0个子女	未婚	26	2016	2	12	1	1	不任教	不任教	任教	不任教	不任教	不任教	不任教	不任教	不任教	不任教	不任教	不任教	不任教	不任教	不任教	不任教	不任教	不任教	本科	本科	外语	外语	非师范	省会城市	省属重点高校	大专	初中	中学二级	0	very healthy	12	0	4	2	4	2	3	3.33333
38244	镇	女	汉族	2个子女	已婚	34	2005	13	12	3	1	不任教	不任教	任教	不任教	不任教	不任教	不任教	不任教	不任教	不任教	不任教	不任教	不任教	不任教	不任教	不任教	不任教	不任教	大专	本科	外语	外语	师范	地级城市	大专院校	中专/中师	初中	中学二级	0	healthy	8	2	3	2	1	1	1	2
38263	乡/村	女	汉族	1个子女	已婚	29	2009	9	16	1	1	不任教	不任教	任教	不任教	不任教	不任教	不任教	不任教	不任教	不任教	不任教	不任教	不任教	不任教	不任教	不任教	不任教	不任教	大专	本科	外语	外语	师范	省会城市	省属一般高校	初中	小学及以下	中学二级	0	moderate	8	9	8	6	5	9	1	3
38268	镇	女	汉族	1个子女	已婚	29	2012	6	14	3	1	不任教	不任教	任教	不任教	不任教	不任教	不任教	不任教	不任教	不任教	不任教	不任教	不任教	不任教	不任教	不任教	不任教	不任教	本科	本科	外语	外语	师范	地级城市	省属一般高校	初中	小学及以下	中学三级	0	unhealthy	7	2	2	1	1	1	3	3
38302	县城	男	少数民族	1个子女	已婚	45	1997	21	0	1	1	不任教	不任教	任教	不任教	不任教	不任教	不任教	不任教	不任教	不任教	不任教	不任教	不任教	不任教	不任教	不任教	不任教	不任教	大专	本科	外语	外语	师范	县城	大专院校	小学及以下	小学及以下	中学高级	1	healthy	10	2	0	2	1	8	6	4.66667
38310	乡/村	女	汉族	1个子女	已婚	30	2013	5	16	1	1	不任教	不任教	任教	不任教	不任教	不任教	不任教	不任教	不任教	不任教	不任教	不任教	不任教	不任教	不任教	不任教	不任教	不任教	大专	本科	外语	汉语言文学	师范	地级城市	省属一般高校	初中	初中	中学二级	0	moderate	8	3	4		1	1	1	2.66667
41045	镇	女	汉族	1个子女	已婚	34	2007	11	8	1	1	不任教	不任教	任教	不任教	不任教	不任教	不任教	不任教	不任教	不任教	不任教	不任教	不任教	不任教	不任教	不任教	不任教	不任教	本科	本科	外语	外语	师范	地级城市	省属一般高校	大专	中专/中师	中学二级	2	healthy	9	1	3	1	1	4	5	4
41097	乡/村	女	汉族	2个子女	已婚	31	2009	9	12	1	1	不任教	不任教	任教	不任教	不任教	不任教	不任教	不任教	不任教	不任教	不任教	不任教	不任教	不任教	不任教	不任教	不任教	不任教	本科	本科	外语	外语	师范	地级城市	省属一般高校	初中	小学及以下	中学二级	0	healthy	9	1	5	1	1	1	2	2.66667
41315	镇	女	汉族	2个子女	已婚	45	1997	21	13	1	1	不任教	不任教	任教	不任教	不任教	不任教	不任教	不任教	不任教	不任教	不任教	不任教	不任教	不任教	不任教	不任教	不任教	不任教	大专	本科	外语	外语	师范	地级城市	大专院校	高中	小学及以下	中学一级	0	moderate	4	2	2	1	1	1	5	4.66667
41329	县城	女	汉族	1个子女	已婚	46	1996	22	19	1	1	不任教	不任教	任教	不任教	不任教	不任教	不任教	不任教	不任教	不任教	不任教	不任教	不任教	不任教	不任教	不任教	不任教	不任教	大专	本科	外语	外语	师范	地级城市	大专院校	初中	初中	中学一级	0	moderate	12	1	5	1	1	2	1	1.66667
41343	镇	女	汉族	2个子女	已婚	30	2011	7	21	1	1	不任教	不任教	任教	不任教	不任教	不任教	不任教	不任教	不任教	不任教	不任教	不任教	不任教	不任教	不任教	不任教	不任教	不任教	本科	本科	外语	外语	师范	省会城市	省属一般高校	初中	初中	中学二级	0	healthy	4	1	1	1	1	1	2	2
41346	镇	女	汉族	2个子女	已婚	44	1996	22	12	1	1	不任教	不任教	任教	不任教	不任教	不任教	不任教	不任教	不任教	不任教	不任教	不任教	不任教	不任教	不任教	不任教	不任教	不任教	大专	大专	外语	外语	师范	地级城市	大专院校	初中	高中	中学二级	0	unhealthy	8	2	2	1	1	0	2	3
41349	县城	女	汉族	2个子女	已婚	32	2009	9	12	1	1	不任教	不任教	任教	不任教	不任教	不任教	不任教	不任教	不任教	不任教	不任教	不任教	不任教	不任教	不任教	不任教	不任教	不任教	本科	本科	外语	外语	师范	省会城市	省属一般高校	初中	初中	中学二级	0	healthy	8	2	2	2	2	1	2	2
38421	镇	女	少数民族	2个子女	已婚	30	2012	6	12	1	2	不任教	不任教	任教	不任教	不任教	不任教	不任教	不任教	不任教	任教	不任教	不任教	不任教	不任教	不任教	不任教	不任教	不任教	大专	本科	外语	外语	师范	地级城市	独立学院/民办本科	小学及以下	小学及以下	中学二级	0	moderate	5	3	5	1	1	1	1	2.66667
38452	乡/村	女	少数民族	2个子女	已婚	36	2009	9	16	2	1	不任教	不任教	任教	不任教	不任教	不任教	不任教	不任教	不任教	不任教	不任教	不任教	不任教	不任教	不任教	不任教	不任教	不任教	大专	本科	外语	外语	师范	省会城市	大专院校	初中	初中	中学一级	0	moderate	6	2	2	1	1	1	1	3
38498	乡/村	男	汉族	2个子女	已婚	44	2000	18	6	1	2	不任教	不任教	任教	不任教	不任教	不任教	不任教	不任教	不任教	不任教	不任教	不任教	不任教	不任教	不任教	不任教	不任教	任教	大专	大专	外语	外语	师范	地级城市	大专院校	小学及以下	小学及以下	中学一级	1	moderate	8	4	6	2	2	2	5	4.66667
38503	镇	女	汉族	2个子女	已婚	35	2007	11	13	1	1	不任教	不任教	任教	不任教	不任教	不任教	不任教	不任教	不任教	不任教	不任教	不任教	不任教	不任教	不任教	不任教	不任教	不任教	大专	大专	外语	外语	师范	省会城市	省属一般高校	初中	小学及以下	中学一级	0	healthy	8	2	2	2	3	2	5	4
38517	镇	男	少数民族	2个子女	已婚	40	2002	16	12	1	1	不任教	不任教	任教	不任教	不任教	不任教	不任教	不任教	不任教	不任教	不任教	不任教	不任教	不任教	不任教	不任教	不任教	不任教	大专	本科	外语	外语	师范	省会城市	省属一般高校	初中	小学及以下	中学一级	1	healthy	8	3	3	1	1	1	9	5
38599	镇	女	汉族	0个子女	未婚	26	2015	3	12	1	1	不任教	不任教	任教	不任教	不任教	不任教	不任教	不任教	不任教	不任教	不任教	不任教	不任教	不任教	不任教	不任教	不任教	不任教	本科	本科	外语	外语	师范	地级城市	省属一般高校	初中	初中	中学二级	0	very healthy	7	0	3	1	1	2	4	4
38634	乡/村	女	汉族	0个子女	未婚	29	2014	4	10	1	2	不任教	不任教	任教	不任教	不任教	不任教	不任教	不任教	不任教	不任教	不任教	不任教	不任教	不任教	不任教	不任教	不任教	任教	本科	本科	外语	外语	师范	省会城市	省属一般高校	初中	初中	中学二级	0	healthy	8	2	5	1	1	1	5	3.33333
38648	乡/村	女	汉族	0个子女	未婚	34	2005	13	14	1	2	不任教	不任教	任教	不任教	不任教	不任教	不任教	不任教	不任教	任教	不任教	不任教	不任教	不任教	不任教	不任教	不任教	不任教	大专	本科	外语	外语	师范	县城	大专院校	高中	小学及以下	中学二级	0	very healthy	10	2	4	2	2	2	5	4
41364	县城	女	汉族	0个子女	已婚	29	2013	5	7	1	1	不任教	不任教	任教	不任教	不任教	不任教	不任教	不任教	不任教	不任教	不任教	不任教	不任教	不任教	不任教	不任教	不任教	不任教	本科	本科	外语	外语	师范	地级城市	省属一般高校	初中	小学及以下	中学二级	0	very healthy	4	3	7	1	2	1	1	3
41400	县城	女	汉族	3个以上子女	已婚	52	1992	26	12	1	1	不任教	不任教	任教	不任教	不任教	不任教	不任教	不任教	不任教	不任教	不任教	不任教	不任教	不任教	不任教	不任教	不任教	不任教	大专	本科	外语	外语	师范	地级城市	大专院校	小学及以下	小学及以下	中学高级	0	moderate	9	2	4	1	2	1	2	4
41403	县城	男	汉族	1个子女	已婚	45	1996	22	13	1	2	不任教	不任教	任教	不任教	不任教	不任教	不任教	不任教	不任教	不任教	任教	不任教	不任教	不任教	不任教	不任教	不任教	不任教	大专	本科	外语	外语	师范	地级城市	大专院校	小学及以下	小学及以下	中学一级	0	moderate	12	4	5	2	1	2	1	1
41414	镇	女	汉族	1个子女	已婚	35	2005	13	13	1	1	不任教	不任教	任教	不任教	不任教	不任教	不任教	不任教	不任教	不任教	不任教	不任教	不任教	不任教	不任教	不任教	不任教	不任教	大专	本科	外语	外语	师范	地级城市	大专院校	高中	初中	中学二级	1	moderate		1	6	2	1	1	2	2.33333
41418	县城	女	汉族	1个子女	已婚	39	2001	17	12	1	1	不任教	不任教	任教	不任教	不任教	不任教	不任教	不任教	不任教	不任教	不任教	不任教	不任教	不任教	不任教	不任教	不任教	不任教	大专	本科	外语	外语	师范	地级城市	大专院校	高中	小学及以下	中学一级	0	healthy	10	2	3	2	2	2	1	2
41424	县城	女	汉族	1个子女	已婚	49	1990	28	15	1	1	不任教	不任教	任教	不任教	不任教	不任教	不任教	不任教	不任教	不任教	不任教	不任教	不任教	不任教	不任教	不任教	不任教	不任教	大专	本科	外语	外语	师范	地级城市	大专院校	小学及以下	小学及以下	中学一级	0	very unhealthy	8	2	8	2	1	1	1	3
41709	镇	女	汉族	1个子女	已婚	39	2001	17	12	1	1	不任教	不任教	任教	不任教	不任教	不任教	不任教	不任教	不任教	不任教	不任教	不任教	不任教	不任教	不任教	不任教	不任教	不任教	大专	本科	外语	外语	师范	地级城市	大专院校	小学及以下	小学及以下	中学一级	0	healthy	8	4	2	2	3	2	6	4.33333
41717	镇	女	汉族	1个子女	已婚	33	2008	10	16	1	1	不任教	不任教	任教	不任教	不任教	不任教	不任教	不任教	不任教	不任教	不任教	不任教	不任教	不任教	不任教	不任教	不任教	不任教	大专	本科	外语	外语	师范	省会城市	大专院校	小学及以下	初中	中学一级	1	very healthy	8	1	1	1	1	1	1	2.33333
41728	镇	女	汉族	1个子女	已婚	30	2011	7	14	1	2	不任教	不任教	任教	不任教	不任教	不任教	不任教	不任教	不任教	不任教	不任教	不任教	不任教	不任教	不任教	不任教	不任教	任教	本科	本科	外语	外语	师范	省会城市	独立学院/民办本科	中专/中师	初中	中学一级	0	very healthy	10	2	2	1	1	1	4	1.66667
41732	县城	女	汉族	2个子女	已婚	44	1998	20	12	1	1	不任教	不任教	任教	不任教	不任教	不任教	不任教	不任教	不任教	不任教	不任教	不任教	不任教	不任教	不任教	不任教	不任教	不任教	大专	本科	外语	外语	师范	地级城市	大专院校	小学及以下	小学及以下	中学一级	1	moderate	8	3	4	1	1	1	2	2
41737	镇	女	汉族	1个子女	已婚	39	2001	17	12	1	1	不任教	不任教	任教	不任教	不任教	不任教	不任教	不任教	不任教	不任教	不任教	不任教	不任教	不任教	不任教	不任教	不任教	不任教	大专	本科	外语	外语	师范	省会城市	大专院校	小学及以下	小学及以下	中学二级	0	moderate	8	1	8	2	2	1	3	4
41739	乡/村	女	汉族	1个子女	已婚	30	2011	7	12	1	1	不任教	不任教	任教	不任教	不任教	不任教	不任教	不任教	不任教	不任教	不任教	不任教	不任教	不任教	不任教	不任教	不任教	不任教	大专	本科	外语	外语	师范	地级城市	大专院校	小学及以下	小学及以下	中学二级	0	moderate	8	1	4	1	1	1	1	2.33333
38777	县城	女	汉族	2个子女	已婚	32	2009	9	12	1	1	不任教	不任教	任教	不任教	不任教	不任教	不任教	不任教	不任教	不任教	不任教	不任教	不任教	不任教	不任教	不任教	不任教	不任教	本科	本科	外语	外语	师范	省会城市	省属一般高校	小学及以下	初中	中学二级	0	very healthy	10	4	2	1	1	1	5	2.33333
38800	县城	女	汉族	2个子女	已婚	32	2011	7	12	1	1	不任教	不任教	任教	不任教	不任教	不任教	不任教	不任教	不任教	不任教	不任教	不任教	不任教	不任教	不任教	不任教	不任教	不任教	本科	本科	外语	外语	非师范	省会城市	独立学院/民办本科	小学及以下	小学及以下	中学二级	0	moderate	11	1	11	1	1	2	1	2.33333
38810	镇	女	汉族	1个子女	已婚	32	2007	11	7	1	1	不任教	不任教	任教	不任教	不任教	不任教	不任教	不任教	不任教	不任教	不任教	不任教	不任教	不任教	不任教	不任教	不任教	不任教	大专	本科	外语	外语	师范	地级城市	大专院校	初中	小学及以下	中学二级	0	healthy	8	1	2	1	1	1	4	3
38815	县城	女	汉族	0个子女	未婚	33	2010	8	12	1	1	不任教	不任教	任教	不任教	不任教	不任教	不任教	不任教	不任教	不任教	不任教	不任教	不任教	不任教	不任教	不任教	不任教	不任教	本科	本科	外语	外语	非师范	省会城市	省属一般高校	初中	初中	中学二级	0	healthy	12	2	6	1	1	0	1	2.66667
38841	乡/村	女	汉族	2个子女	已婚	36	2005	13	18	1	1	不任教	不任教	任教	不任教	不任教	不任教	不任教	不任教	不任教	不任教	不任教	不任教	不任教	不任教	不任教	不任教	不任教	不任教	大专	本科	外语	外语	师范	省会城市	省属一般高校	初中	小学及以下	中学一级	0	moderate	10	0	4	1	1	0	2	3.33333
38845	镇	女	汉族	1个子女	已婚	30	2012	6	10	1	1	不任教	不任教	任教	不任教	不任教	不任教	不任教	不任教	不任教	不任教	不任教	不任教	不任教	不任教	不任教	不任教	不任教	不任教	本科	本科	外语	外语	师范	县城	大专院校	小学及以下	小学及以下	中学二级	0	very healthy	8	2	2	2	2	2	2	2.66667
38857	镇	女	汉族	0个子女	已婚	27	2014	4	15	1	1	不任教	不任教	任教	不任教	不任教	不任教	不任教	不任教	不任教	不任教	不任教	不任教	不任教	不任教	不任教	不任教	不任教	不任教	本科	本科	外语	外语	非师范	地级城市	省属一般高校	初中	初中	中学二级	0	very healthy	10	4	8	2	1	1	5	2.66667
38862	镇	男	汉族	1个子女	离异/丧偶	40	1978	40	13	2	1	不任教	不任教	任教	不任教	不任教	不任教	不任教	不任教	不任教	不任教	不任教	不任教	不任教	不任教	不任教	不任教	不任教	不任教	大专	本科	外语	外语	师范	省会城市	大专院校	小学及以下	小学及以下	中学一级	0	moderate	9	4	8	2	2	1	2	2
38866	镇	女	汉族	0个子女	未婚	26	2016	2	14	2	1	不任教	不任教	任教	不任教	不任教	不任教	不任教	不任教	不任教	不任教	不任教	不任教	不任教	不任教	不任教	不任教	不任教	不任教	本科	本科	外语	外语	师范	省会城市	省属一般高校	初中	小学及以下	中学二级	0	healthy	6	4	8	1	3	2	2	4
38920	县城	女	汉族	1个子女	已婚	34	2008	10	12	1	1	不任教	不任教	任教	不任教	不任教	不任教	不任教	不任教	不任教	不任教	不任教	不任教	不任教	不任教	不任教	不任教	不任教	不任教	本科	本科	外语	外语	师范	省会城市	省属一般高校	初中	小学及以下	中学二级	0	unhealthy	16	2	5	2	1	4	1	1
38932	镇	女	少数民族	0个子女	未婚	25	2016	2	5	2	1	不任教	不任教	任教	不任教	不任教	不任教	不任教	不任教	不任教	不任教	不任教	不任教	不任教	不任教	不任教	不任教	不任教	不任教	本科	本科	外语	外语	师范	省会城市	省属一般高校	中专/中师	初中	中学二级	0	healthy	6	4	3	1	2	1	4	3.66667
38948	镇	女	汉族	0个子女	未婚	29	2014	4	10	1	1	不任教	不任教	任教	不任教	不任教	不任教	不任教	不任教	不任教	不任教	不任教	不任教	不任教	不任教	不任教	不任教	不任教	不任教	本科	本科	外语	外语	师范	地级城市	省属一般高校	高中	初中	中学二级	0	healthy	13	5	3	2	1	1	5	2
39003	镇	女	汉族	0个子女	未婚	26	2015	3	7	1	1	不任教	不任教	任教	不任教	不任教	不任教	不任教	不任教	不任教	不任教	不任教	不任教	不任教	不任教	不任教	不任教	不任教	不任教	本科	本科	外语	外语	非师范	镇	省属一般高校	中专/中师	小学及以下	未评职称	0	healthy	10	28	10	2	1	1	3	3
39084	镇	女	汉族	1个子女	已婚	24	2015	3	6	1	1	不任教	不任教	任教	不任教	不任教	不任教	不任教	不任教	不任教	不任教	不任教	不任教	不任教	不任教	不任教	不任教	不任教	不任教	本科	本科	外语	外语	师范	地级城市	省属一般高校	初中	高中	中学三级	0	healthy	8	0	1	0	1	1	1	3
39096	镇	女	汉族	1个子女	已婚	30	2015	3	12	1	1	不任教	不任教	任教	不任教	不任教	不任教	不任教	不任教	不任教	不任教	不任教	不任教	不任教	不任教	不任教	不任教	不任教	不任教	本科	本科	外语	外语	师范	地级城市	省属一般高校	小学及以下	小学及以下	中学二级	0	healthy	4	5	4	2	2	1	4	3
39116	镇	女	汉族	0个子女	未婚	31	2012	6	13	1	1	不任教	不任教	任教	不任教	不任教	不任教	不任教	不任教	不任教	不任教	不任教	不任教	不任教	不任教	不任教	不任教	不任教	不任教	大专	本科	外语	外语	师范	地级城市	省属一般高校	小学及以下	初中	中学二级	0	moderate	8	4	2	2	2	2	5	4
39157	镇	女	汉族	0个子女	未婚	24	2016	2	12	1	1	不任教	不任教	任教	不任教	不任教	不任教	不任教	不任教	不任教	不任教	不任教	不任教	不任教	不任教	不任教	不任教	不任教	不任教	本科	本科	外语	外语	师范	省会城市	独立学院/民办本科	小学及以下	小学及以下	中学二级	0	healthy	12	2	3	1	0	1	4	3.33333
39174	乡/村	女	汉族	0个子女	未婚	26	2015	3	8	1	1	不任教	不任教	任教	不任教	不任教	不任教	不任教	不任教	不任教	不任教	不任教	不任教	不任教	不任教	不任教	不任教	不任教	不任教	本科	本科	外语	外语	师范	地级城市	省属一般高校	初中	高中	未评职称	0	healthy	8	1	4	1	1	1	5	3
39177	镇	女	汉族	0个子女	未婚	30	2014	4	12	2	1	不任教	不任教	任教	不任教	不任教	不任教	不任教	不任教	不任教	不任教	不任教	不任教	不任教	不任教	不任教	不任教	不任教	不任教	本科	本科	外语	外语	师范	省会城市	省属一般高校	初中	小学及以下	中学二级	1	unhealthy	12	4	4	2	2	1	8	4.66667
39242	镇	男	少数民族	1个子女	已婚	28	2014	4	13	2	1	不任教	不任教	任教	不任教	不任教	不任教	不任教	不任教	不任教	不任教	不任教	不任教	不任教	不任教	不任教	不任教	不任教	不任教	本科	本科	外语	外语	师范	省会城市	省属一般高校	初中	初中	中学二级	0	very healthy	4	3	2	1	2	2	5	4.33333
39310	镇	女	少数民族	1个子女	已婚	35	2007	11	12	2	1	不任教	不任教	任教	不任教	不任教	不任教	不任教	不任教	不任教	不任教	不任教	不任教	不任教	不任教	不任教	不任教	不任教	不任教	大专	本科	外语	外语	师范	省会城市	大专院校	小学及以下	小学及以下	中学二级	0	very healthy	8	4	4	2	1	3	1	4.33333
39355	镇	女	汉族	1个子女	已婚	37	2003	15	17	1	1	不任教	不任教	任教	不任教	不任教	不任教	不任教	不任教	不任教	不任教	不任教	不任教	不任教	不任教	不任教	不任教	不任教	不任教	大专	本科	外语	外语	师范	省会城市	大专院校	小学及以下	小学及以下	中学二级	0	unhealthy	10	2	3	1	1	1	1	2
39378	镇	女	汉族	1个子女	已婚	39	2000	18	14	1	2	不任教	不任教	任教	不任教	不任教	不任教	不任教	不任教	不任教	不任教	任教	不任教	不任教	不任教	不任教	不任教	不任教	不任教	大专	本科	外语	外语	师范	地级城市	大专院校	小学及以下	小学及以下	中学二级	0	moderate	6	3	2	3	2	1	3	2
39758	县城	女	汉族	1个子女	已婚	31	2012	6	10	1	1	不任教	不任教	任教	不任教	不任教	不任教	不任教	不任教	不任教	不任教	不任教	不任教	不任教	不任教	不任教	不任教	不任教	不任教	本科	本科	外语	外语	师范	地级城市	省属一般高校	高中	小学及以下	中学二级	0	healthy	8	0	3	1	2	1	3	2.33333
39424	乡/村	女	汉族	1个子女	已婚	41	2001	17	11	1	1	不任教	不任教	任教	不任教	不任教	不任教	不任教	不任教	不任教	不任教	不任教	不任教	不任教	不任教	不任教	不任教	不任教	不任教	大专	本科	外语	外语	师范	地级城市	大专院校	初中	小学及以下	中学一级	1	moderate	8	4	4	2	1	1	5	4
39442	镇	女	汉族	0个子女	未婚	25	2015	3	13	1	1	不任教	不任教	任教	不任教	不任教	不任教	不任教	不任教	不任教	不任教	不任教	不任教	不任教	不任教	不任教	不任教	不任教	不任教	本科	本科	外语	外语	师范	地级城市	省属一般高校	初中	不清楚	中学二级	0	very healthy	4	4	6	2	2	1	3	3.33333
39446	镇	女	汉族	1个子女	离异/丧偶	43	1997	21	14	1	1	不任教	不任教	任教	不任教	不任教	不任教	不任教	不任教	不任教	不任教	不任教	不任教	不任教	不任教	不任教	不任教	不任教	不任教	大专	本科	外语	外语	师范	地级城市	大专院校	初中	小学及以下	中学一级	0	moderate	8	2	5	2	2	1	3	2
39451	镇	女	汉族	1个子女	已婚	39	2000	18	16	1	2	不任教	不任教	任教	不任教	不任教	不任教	不任教	不任教	不任教	不任教	任教	不任教	不任教	不任教	不任教	不任教	不任教	不任教	大专	本科	外语	外语	师范	地级城市	大专院校	小学及以下	小学及以下	中学二级	0	unhealthy	8	4	3	3	2	2	5	2.33333
39455	镇	女	汉族	2个子女	已婚	33	2007	11	12	1	1	不任教	不任教	任教	不任教	不任教	不任教	不任教	不任教	不任教	不任教	不任教	不任教	不任教	不任教	不任教	不任教	不任教	不任教	大专	本科	外语	外语	师范	地级城市	省属一般高校	初中	小学及以下	中学二级	0	moderate	4	3	3	2	1	2	1	3.66667
39481	县城	女	汉族	1个子女	已婚	29	2013	5	12	1	2	不任教	不任教	任教	不任教	不任教	不任教	不任教	不任教	不任教	不任教	任教	不任教	不任教	不任教	不任教	不任教	不任教	不任教	大专	本科	外语	外语	非师范	省会城市	大专院校	初中	不清楚	中学二级	0	healthy	8	0	4	1	1	1	5	2.33333
39500	镇	女	汉族	0个子女	未婚	24	2017	1	18	1	1	不任教	不任教	任教	不任教	不任教	不任教	不任教	不任教	不任教	不任教	不任教	不任教	不任教	不任教	不任教	不任教	不任教	不任教	本科	本科	外语	外语	师范	镇	独立学院/民办本科	初中	小学及以下	未评职称	0	very healthy	3	3	3	1	1	1	5	2.66667
39513	镇	女	汉族	0个子女	已婚	28	2012	6	14	1	1	不任教	不任教	任教	不任教	不任教	不任教	不任教	不任教	不任教	不任教	不任教	不任教	不任教	不任教	不任教	不任教	不任教	不任教	本科	本科	外语	外语	非师范	地级城市	省属一般高校	初中	初中	中学二级	0	moderate	14	5	2	2	2	2	1	2.33333
39522	镇	女	汉族	1个子女	已婚	30	2014	4	12	1	1	不任教	不任教	任教	不任教	不任教	不任教	不任教	不任教	不任教	不任教	不任教	不任教	不任教	不任教	不任教	不任教	不任教	不任教	本科	本科	外语	外语	师范	地级城市	独立学院/民办本科	初中	初中	中学二级	0	healthy	8	1	2	1	1	1	5	3.33333
39527	镇	女	汉族	0个子女	未婚	24	2017	1	18	1	1	不任教	不任教	任教	不任教	不任教	不任教	不任教	不任教	不任教	不任教	不任教	不任教	不任教	不任教	不任教	不任教	不任教	不任教	本科	本科	外语	外语	师范	镇	独立学院/民办本科	初中	小学及以下	未评职称	0	very healthy	3	3	3	1	1	1	5	2.66667
39528	镇	女	汉族	1个子女	已婚	26	2016	2	14	1	1	不任教	不任教	任教	不任教	不任教	不任教	不任教	不任教	不任教	不任教	不任教	不任教	不任教	不任教	不任教	不任教	不任教	不任教	本科	本科	外语	外语	非师范	县城	省属一般高校	小学及以下	初中	中学二级	0	very healthy	2	4	4	1	1	1	8	3.66667
39537	镇	男	汉族	2个子女	已婚	44	1997	21	12	1	1	不任教	不任教	任教	不任教	不任教	不任教	不任教	不任教	不任教	不任教	不任教	不任教	不任教	不任教	不任教	不任教	不任教	不任教	大专	本科	外语	外语	师范	地级城市	大专院校	小学及以下	小学及以下	中学一级	0	moderate	8	2	3	1	1	1	3	2
39556	县城	女	汉族	1个子女	已婚	32	2010	8	14	1	1	不任教	不任教	任教	不任教	不任教	不任教	不任教	不任教	不任教	不任教	不任教	不任教	不任教	不任教	不任教	不任教	不任教	不任教	本科	本科	外语	外语	师范	地级城市	省属一般高校	小学及以下	不清楚	中学二级	0	unhealthy	8	3	3	1	1	2	1	2.66667
39575	县城	女	汉族	3个子女	已婚	37	2004	14	14	1	1	不任教	不任教	任教	不任教	不任教	不任教	不任教	不任教	不任教	不任教	不任教	不任教	不任教	不任教	不任教	不任教	不任教	不任教	大专	本科	外语	外语	师范	省会城市	大专院校	小学及以下	小学及以下	中学二级	0	very healthy	10	3	2	1	3	2	8	2.66667
39583	县城	女	汉族	1个子女	已婚	32	2010	8	14	1	2	不任教	不任教	任教	不任教	不任教	不任教	不任教	不任教	不任教	不任教	任教	不任教	不任教	不任教	不任教	不任教	不任教	不任教	本科	本科	外语	外语	师范	地级城市	独立学院/民办本科	高中	小学及以下	中学二级	1	moderate	8	4	6	1	1	0	5	2
39584	镇	女	汉族	1个子女	已婚	38	2001	17	12	1	1	不任教	不任教	任教	不任教	不任教	不任教	不任教	不任教	不任教	不任教	不任教	不任教	不任教	不任教	不任教	不任教	不任教	不任教	大专	大专	外语	外语	师范	地级城市	独立学院/民办本科	初中	初中	中学一级	0	moderate	8	2	2	12	2	1	1	4
39597	镇	女	汉族	2个子女	已婚	38	2001	17	13	1	2	不任教	不任教	任教	不任教	不任教	不任教	不任教	不任教	不任教	不任教	不任教	不任教	不任教	不任教	不任教	不任教	不任教	任教	大专	本科	外语	外语	师范	地级城市	大专院校	初中	小学及以下	中学一级	1	healthy	8	2	8	2	1	1	1	2.33333
39598	县城	女	汉族	2个子女	已婚	38	2004	14	5	1	1	不任教	不任教	任教	不任教	不任教	不任教	不任教	不任教	不任教	不任教	不任教	不任教	不任教	不任教	不任教	不任教	不任教	不任教	大专	本科	外语	外语	师范	地级城市	大专院校	大专	小学及以下	中学二级	0	unhealthy	12	2	8	1	1	2	1	1
39599	县城	女	汉族	2个子女	已婚	31	2010	8	14	1	1	不任教	不任教	任教	不任教	不任教	不任教	不任教	不任教	不任教	不任教	不任教	不任教	不任教	不任教	不任教	不任教	不任教	不任教	本科	本科	外语	外语	师范	地级城市	省属一般高校	初中	初中	中学二级	0	healthy	8	2	4	1	1	2	2	3.33333
39609	镇	女	汉族	1个子女	已婚	40	2001	17	12	1	2	不任教	不任教	任教	不任教	不任教	不任教	不任教	不任教	不任教	不任教	不任教	不任教	不任教	不任教	不任教	不任教	不任教	任教	大专	本科	外语	外语	师范	省会城市	大专院校	小学及以下	小学及以下	中学一级	1	healthy	8	2	4	2	2	1	1	3
39617	县城	男	汉族	1个子女	已婚	36	2004	14	12	1	1	不任教	不任教	任教	不任教	不任教	不任教	不任教	不任教	不任教	不任教	不任教	不任教	不任教	不任教	不任教	不任教	不任教	不任教	大专	本科	外语	外语	师范	地级城市	大专院校	小学及以下	初中	中学二级	0	moderate	14	3	5	1	2	1	1	2.33333
39620	镇	女	少数民族	1个子女	已婚	42	1998	20	16	1	1	不任教	不任教	任教	不任教	不任教	不任教	不任教	不任教	不任教	不任教	不任教	不任教	不任教	不任教	不任教	不任教	不任教	不任教	大专	本科	外语	外语	师范	地级城市	大专院校	小学及以下	初中	中学一级	0	moderate	7	2	2	1	1	1	3	2.66667
39633	县城	女	汉族	1个子女	已婚	32	2009	9	14	1	1	不任教	不任教	任教	不任教	不任教	不任教	不任教	不任教	不任教	不任教	不任教	不任教	不任教	不任教	不任教	不任教	不任教	不任教	本科	本科	外语	外语	非师范	地级城市	省属一般高校	小学及以下	小学及以下	中学二级	0	unhealthy	11	3	5	3	2	3	1	3
39641	镇	女	汉族	0个子女	未婚	25	2016	2	12	1	1	不任教	不任教	任教	不任教	不任教	不任教	不任教	不任教	不任教	不任教	不任教	不任教	不任教	不任教	不任教	不任教	不任教	不任教	本科	本科	外语	外语	师范	地级城市	省属一般高校	初中	初中	未评职称	0	moderate	10	2	4	2	2	1	4	3
39705	镇	女	汉族	1个子女	已婚	42	2001	17	12	1	1	不任教	不任教	任教	不任教	不任教	不任教	不任教	不任教	不任教	不任教	不任教	不任教	不任教	不任教	不任教	不任教	不任教	不任教	大专	本科	外语	外语	师范	地级城市	大专院校	小学及以下	小学及以下	中学一级	1	moderate	10	2	4	2	2	1	4	2.66667
39714	县城	女	汉族	1个子女	已婚	34	2010	8	4	1	1	不任教	不任教	任教	不任教	不任教	不任教	不任教	不任教	不任教	不任教	不任教	不任教	不任教	不任教	不任教	不任教	不任教	不任教	本科	本科	外语	外语	师范	地级城市	省属一般高校	高中	初中	中学二级	1	moderate	8	2	4	1	11	1	6	4
39726	镇	女	汉族	3个子女	已婚	40	2001	17	14	1	1	不任教	不任教	任教	不任教	不任教	不任教	不任教	不任教	不任教	不任教	不任教	不任教	不任教	不任教	不任教	不任教	不任教	不任教	大专	本科	外语	外语	师范	地级城市	大专院校	小学及以下	小学及以下	中学高级	1	moderate	3	3	3	2	1	1	9	4.66667
39727	县城	女	汉族	1个子女	已婚	30	2011	7	14	1	1	不任教	不任教	任教	不任教	不任教	不任教	不任教	不任教	不任教	不任教	不任教	不任教	不任教	不任教	不任教	不任教	不任教	不任教	大专	本科	外语	外语	师范	地级城市	省属一般高校	初中	初中	中学二级	0	healthy	8	2	3	1	2	2	3	3
39729	县城	女	汉族	1个子女	已婚	36	2004	14	14	1	1	不任教	不任教	任教	不任教	不任教	不任教	不任教	不任教	不任教	不任教	不任教	不任教	不任教	不任教	不任教	不任教	不任教	不任教	大专	本科	外语	外语	师范	地级城市	省属一般高校	高中	初中	中学二级	0	healthy	8	2	3	1	2	1	2	2.66667
39743	县城	男	汉族	1个子女	已婚	38	2003	15	5	1	1	不任教	不任教	任教	不任教	不任教	不任教	不任教	不任教	不任教	不任教	不任教	不任教	不任教	不任教	不任教	不任教	不任教	不任教	大专	本科	外语	外语	师范	省会城市	大专院校	小学及以下	小学及以下	中学二级	1	healthy	12	2	2	2	1	7	2	2.33333
39789	县城	女	汉族	1个子女	已婚	40	2000	18	19	1	1	不任教	不任教	任教	不任教	不任教	不任教	不任教	不任教	不任教	不任教	不任教	不任教	不任教	不任教	不任教	不任教	不任教	不任教	大专	本科	外语	外语	师范	地级城市	大专院校	不清楚	不清楚	中学一级	0	moderate	12	1	8	1	2	1	1	3.66667
39794	镇	女	少数民族	1个子女	已婚	26	2015	3	12	1	1	不任教	不任教	任教	不任教	不任教	不任教	不任教	不任教	不任教	不任教	不任教	不任教	不任教	不任教	不任教	不任教	不任教	不任教	本科	本科	外语	外语	师范	省会城市	省属重点高校	中专/中师	中专/中师	中学二级	0	very healthy	10	3	3	1	1	1	5	4
42519	镇	女	汉族	1个子女	已婚	46	1995	23	10	1	2	不任教	不任教	任教	不任教	不任教	不任教	不任教	不任教	不任教	不任教	不任教	不任教	不任教	不任教	不任教	不任教	不任教	任教	大专	本科	外语	外语	师范	省会城市	211高校	中专/中师	不清楚	中学高级	0	moderate	12	4	3	1	2	2	4	3.33333
42539	县城	女	汉族	2个子女	已婚	39	2001	17	12	1	1	不任教	不任教	任教	不任教	不任教	不任教	不任教	不任教	不任教	不任教	不任教	不任教	不任教	不任教	不任教	不任教	不任教	不任教	大专	本科	外语	外语	师范	地级城市	大专院校	初中	小学及以下	中学一级	0	moderate	9	3	6	3	2	3	1	1
42563	镇	女	汉族	1个子女	已婚	49	1991	27	12	1	1	不任教	不任教	任教	不任教	不任教	不任教	不任教	不任教	不任教	不任教	不任教	不任教	不任教	不任教	不任教	不任教	不任教	不任教	大专	本科	外语	外语	师范	地级城市	大专院校	不清楚	小学及以下	中学高级	1	moderate	8	1	8	1	1	0	4	3.33333
42609	镇	女	汉族	0个子女	未婚	29	2012	6	16	1	1	不任教	不任教	任教	不任教	不任教	不任教	不任教	不任教	不任教	不任教	不任教	不任教	不任教	不任教	不任教	不任教	不任教	不任教	本科	本科	外语	外语	师范	省会城市	省属一般高校	小学及以下	高中	中学二级	1	very healthy	8	1	2	2	3	4	5	1
42620	乡/村	女	汉族	2个子女	已婚	35	2005	13	16	1	1	不任教	不任教	任教	不任教	不任教	不任教	不任教	不任教	不任教	不任教	不任教	不任教	不任教	不任教	不任教	不任教	不任教	不任教	大专	本科	外语	外语	师范	县城	大专院校	高中	小学及以下	中学一级	0	moderate	14	2	3	1	1	1	1	2.33333
42621	乡/村	男	汉族	2个子女	已婚	42	1998	20	13	1	1	不任教	不任教	任教	不任教	不任教	不任教	不任教	不任教	不任教	不任教	不任教	不任教	不任教	不任教	不任教	不任教	不任教	不任教	大专	本科	外语	外语	师范	地级城市	大专院校	高中	小学及以下	中学一级	0	moderate	8	1	6	2	1	1	5	3.33333
42637	镇	男	汉族	2个子女	已婚	50	1990	28	12	1	1	不任教	不任教	任教	不任教	不任教	不任教	不任教	不任教	不任教	不任教	不任教	不任教	不任教	不任教	不任教	不任教	不任教	不任教	大专	大专	外语	外语	师范	县城	大专院校	初中	初中	中学高级	0	moderate	10	2	2	2	1	3	5	3.33333
42660	乡/村	男	汉族	2个子女	已婚	35	2002	16	16	1	1	不任教	不任教	任教	不任教	不任教	不任教	不任教	不任教	不任教	不任教	不任教	不任教	不任教	不任教	不任教	不任教	不任教	不任教	大专	本科	外语	外语	师范	镇	大专院校	小学及以下	小学及以下	中学一级	0	moderate	12	2	2	1	1	1	1	2.66667
42721	乡/村	女	汉族	1个子女	已婚	43	2000	18	16	1	1	不任教	不任教	任教	不任教	不任教	不任教	不任教	不任教	不任教	不任教	不任教	不任教	不任教	不任教	不任教	不任教	不任教	不任教	大专	大专	外语	外语	师范	地级城市	大专院校	初中	小学及以下	中学一级	0	moderate	14	5	12	14	6	2	1	2.66667
42753	乡/村	女	汉族	2个子女	已婚	33	2007	11	9	1	1	不任教	不任教	任教	不任教	不任教	不任教	不任教	不任教	不任教	不任教	不任教	不任教	不任教	不任教	不任教	不任教	不任教	不任教	本科	本科	外语	外语	师范	地级城市	省属一般高校	小学及以下	小学及以下	中学二级	0	healthy	15	3	6	1	3	1	5	3.66667
42781	镇	女	汉族	1个子女	已婚	36	2005	13	12	1	1	不任教	不任教	任教	不任教	不任教	不任教	不任教	不任教	不任教	不任教	不任教	不任教	不任教	不任教	不任教	不任教	不任教	不任教	大专	本科	外语	外语	师范	地级城市	大专院校	小学及以下	小学及以下	中学一级	0	healthy	8	3	4	1	2	1	5	4
42861	镇	女	汉族	1个子女	已婚	30	2009	9	12	1	2	不任教	不任教	任教	不任教	不任教	不任教	不任教	不任教	不任教	不任教	不任教	不任教	不任教	不任教	不任教	不任教	不任教	任教	大专	本科	外语	汉语言文学	师范	地级城市	大专院校	初中	小学及以下	中学二级	0	moderate	9	2	2	1	1	1	2	2.66667
42886	镇	女	汉族	1个子女	已婚	44	1997	21	13	1	1	不任教	不任教	任教	不任教	不任教	不任教	不任教	不任教	不任教	不任教	不任教	不任教	不任教	不任教	不任教	不任教	不任教	不任教	大专	本科	外语	外语	师范	地级城市	大专院校	中专/中师	小学及以下	中学一级	0	moderate	8	1	4	2	1	2	1	3
40110	镇	女	少数民族	1个子女	已婚	33	2010	8	10	1	1	不任教	不任教	任教	不任教	不任教	不任教	不任教	不任教	不任教	不任教	不任教	不任教	不任教	不任教	不任教	不任教	不任教	不任教	本科	本科	外语	外语	师范	省会城市	省属一般高校	大专	初中	中学二级	0	very healthy	8	2	10	2	2	5	5	4.33333
40112	镇	女	汉族	0个子女	未婚	32	2010	8	12	1	1	不任教	不任教	任教	不任教	不任教	不任教	不任教	不任教	不任教	不任教	不任教	不任教	不任教	不任教	不任教	不任教	不任教	不任教	本科	本科	外语	外语	师范	地级城市	省属一般高校	初中	高中	中学一级	0	healthy	6	2	2	1	1	2	3	4
40145	镇	女	汉族	1个子女	已婚	33	2006	12	18	1	2	不任教	不任教	任教	不任教	不任教	不任教	不任教	不任教	不任教	不任教	不任教	不任教	不任教	不任教	不任教	不任教	不任教	任教	大专	本科	外语	外语	师范	地级城市	大专院校	小学及以下	初中	中学一级	1	moderate	10		2		0	1	4	3
42912	镇	女	汉族	0个子女	未婚	26	2015	3	20	2	1	不任教	不任教	任教	不任教	不任教	不任教	不任教	不任教	不任教	不任教	不任教	不任教	不任教	不任教	不任教	不任教	不任教	不任教	本科	本科	外语	外语	师范	地级城市	省属一般高校	初中	小学及以下	中学二级	0	healthy	10	1	3	1	1	1	5	3.66667
42917	镇	女	汉族	1个子女	已婚	28	2013	5	12	1	1	不任教	不任教	任教	不任教	不任教	不任教	不任教	不任教	不任教	不任教	不任教	不任教	不任教	不任教	不任教	不任教	不任教	不任教	本科	本科	外语	外语	师范	省会城市	独立学院/民办本科	中专/中师	小学及以下	中学二级	0	healthy	4	2	3	1	1	1	6	3
42924	镇	女	汉族	0个子女	已婚	29	2012	6	22	2	1	不任教	不任教	任教	不任教	不任教	不任教	不任教	不任教	不任教	不任教	不任教	不任教	不任教	不任教	不任教	不任教	不任教	不任教	本科	本科	外语	外语	非师范	省会城市	独立学院/民办本科	初中	初中	中学二级	0	unhealthy	10	2	2	0	0	1	5	3
43018	镇	男	汉族	1个子女	已婚	42	2001	17	15	3	1	不任教	不任教	任教	不任教	不任教	不任教	不任教	不任教	不任教	不任教	不任教	不任教	不任教	不任教	不任教	不任教	不任教	不任教	大专	大专	外语	外语	师范	省会城市	大专院校	小学及以下	小学及以下	中学一级	0	healthy	10	2	4	1	2	1	6	4
43094	镇	女	汉族	1个子女	已婚	30	2012	6	12	1	1	不任教	不任教	任教	不任教	不任教	不任教	不任教	不任教	不任教	不任教	不任教	不任教	不任教	不任教	不任教	不任教	不任教	不任教	本科	本科	外语	外语	非师范	地级城市	省属一般高校	高中	高中	未评职称	0	healthy	8	3	2	1	1	1	2	3.33333
40481	县城	女	汉族	1个子女	已婚	30	2011	7	12	1	1	不任教	不任教	任教	不任教	不任教	不任教	不任教	不任教	不任教	不任教	不任教	不任教	不任教	不任教	不任教	不任教	不任教	不任教	本科	本科	外语	外语	师范	地级城市	省属一般高校	高中	初中	中学二级	0	healthy	7	2	3	1	1	0	1	2.33333
40498	镇	男	汉族	1个子女	已婚	43	1996	22	14	1	1	不任教	不任教	任教	不任教	不任教	不任教	不任教	不任教	不任教	不任教	不任教	不任教	不任教	不任教	不任教	不任教	不任教	不任教	大专	本科	外语	外语	师范	地级城市	大专院校	初中	初中	中学一级	0	healthy	10	3	2	2	1	2	1	2.33333
40540	乡/村	男	汉族	1个子女	已婚	33	2011	7	10	2	1	不任教	不任教	任教	不任教	不任教	不任教	不任教	不任教	不任教	不任教	不任教	不任教	不任教	不任教	不任教	不任教	不任教	不任教	本科	本科	外语	外语	师范	地级城市	省属一般高校	高中	初中	中学二级	0	healthy	10	2	4	2	2	2	5	3
43446	镇	女	汉族	0个子女	已婚	44	1995	23	15	2	1	不任教	不任教	任教	不任教	不任教	不任教	不任教	不任教	不任教	不任教	不任教	不任教	不任教	不任教	不任教	不任教	不任教	不任教	大专	本科	外语	外语	师范	地级城市	大专院校	中专/中师	不清楚	中学二级	0	unhealthy	12	3	8	3	1	1	1	2.66667
43649	镇	女	汉族	2个子女	已婚	53	1996	22	19	1	1	不任教	不任教	任教	不任教	不任教	不任教	不任教	不任教	不任教	不任教	不任教	不任教	不任教	不任教	不任教	不任教	不任教	不任教	大专	本科	外语	外语	师范	省会城市	省属重点高校	小学及以下	小学及以下	中学高级	0	healthy	12	4	5	2	3	2	1	4.66667
40803	县城	女	汉族	1个子女	已婚	30	2012	6	12	1	1	不任教	不任教	任教	不任教	不任教	不任教	不任教	不任教	不任教	不任教	不任教	不任教	不任教	不任教	不任教	不任教	不任教	不任教	本科	本科	外语	外语	非师范	县城	省属一般高校	初中	小学及以下	中学一级	0	very healthy	8	1					5	2.66667
40811	镇	女	汉族	0个子女	已婚	27	2013	5	15	1	1	不任教	不任教	任教	不任教	不任教	不任教	不任教	不任教	不任教	不任教	不任教	不任教	不任教	不任教	不任教	不任教	不任教	不任教	本科	本科	外语	外语	师范	地级城市	省属一般高校	初中	小学及以下	中学二级	0	very healthy	3	5	4	2	1	2	5	1
40813	县城	女	汉族	1个子女	已婚	32	2008	10	14	1	1	不任教	不任教	任教	不任教	不任教	不任教	不任教	不任教	不任教	不任教	不任教	不任教	不任教	不任教	不任教	不任教	不任教	不任教	大专	本科	外语	外语	师范	地级城市	省属一般高校	高中	初中	中学二级	0	unhealthy	6	0	4			1	4	3
40814	乡/村	女	汉族	1个子女	已婚	43	1997	21	16	1	2	不任教	不任教	任教	不任教	不任教	不任教	不任教	不任教	不任教	不任教	任教	不任教	不任教	不任教	不任教	不任教	不任教	不任教	大专	本科	外语	汉语言文学	师范	地级城市	省属重点高校	小学及以下	小学及以下	中学二级	1	unhealthy	10	2	4	1	3	2	3	2.66667
40852	镇	男	汉族	2个子女	已婚	47	1995	23	16	1	1	不任教	不任教	任教	不任教	不任教	不任教	不任教	不任教	不任教	不任教	不任教	不任教	不任教	不任教	不任教	不任教	不任教	不任教	大专	本科	外语	外语	师范	地级城市	大专院校	小学及以下	小学及以下	中学一级	0	moderate	15	7	8	7	5	6	2	2.33333
40853	镇	女	汉族	0个子女	未婚	25	2016	2	15	1	1	不任教	不任教	任教	不任教	不任教	不任教	不任教	不任教	不任教	不任教	不任教	不任教	不任教	不任教	不任教	不任教	不任教	不任教	本科	本科	外语	外语	师范	地级城市	省属一般高校	本科	本科	中学二级	0	healthy	8	2	2	1	1	1	5	3.33333
40891	县城	女	汉族	2个子女	已婚	31	2010	8	10	1	1	不任教	不任教	任教	不任教	不任教	不任教	不任教	不任教	不任教	不任教	不任教	不任教	不任教	不任教	不任教	不任教	不任教	不任教	本科	本科	外语	外语	师范	地级城市	省属一般高校	初中	小学及以下	中学二级	0	healthy	9	2	8	2	2	2	4	3
40896	镇	女	汉族	1个子女	已婚	36	2004	14	12	1	1	不任教	不任教	任教	不任教	不任教	不任教	不任教	不任教	不任教	不任教	不任教	不任教	不任教	不任教	不任教	不任教	不任教	不任教	大专	本科	外语	外语	师范	地级城市	大专院校	初中	小学及以下	中学二级	0	healthy	8	4	3	2	1	5	1	1.33333
43682	县城	女	汉族	1个子女	已婚	35	2005	13	20	1	1	不任教	不任教	任教	不任教	不任教	不任教	不任教	不任教	不任教	不任教	不任教	不任教	不任教	不任教	不任教	不任教	不任教	不任教	大专	本科	外语	外语	师范	省会城市	大专院校	小学及以下	小学及以下	中学一级	0	moderate	6	4	8	10	3	5	1	1.66667
43696	县城	男	汉族	2个子女	已婚	40	2000	18	20	1	1	不任教	不任教	任教	不任教	不任教	不任教	不任教	不任教	不任教	不任教	不任教	不任教	不任教	不任教	不任教	不任教	不任教	不任教	大专	本科	外语	外语	师范	地级城市	大专院校	初中	小学及以下	中学一级	0	moderate	11	3	10	2	1	2	2	1.33333
43723	县城	女	汉族	1个子女	已婚	38	2002	16	16	1	1	不任教	不任教	任教	不任教	不任教	不任教	不任教	不任教	不任教	不任教	不任教	不任教	不任教	不任教	不任教	不任教	不任教	不任教	大专	本科	外语	外语	师范	地级城市	大专院校	小学及以下	小学及以下	中学一级	0	moderate	9	2	4	1	2	1	5	2.66667
43725	县城	男	汉族	2个子女	已婚	36	2005	13	18	1	1	不任教	不任教	任教	不任教	不任教	不任教	不任教	不任教	不任教	不任教	不任教	不任教	不任教	不任教	不任教	不任教	不任教	不任教	大专	本科	外语	外语	师范	地级城市	省属一般高校	小学及以下	小学及以下	中学一级	0	moderate	8	2	3	2	1	1	5	2.33333
43730	县城	男	汉族	1个子女	已婚	37	2004	14	18	1	1	不任教	不任教	任教	不任教	不任教	不任教	不任教	不任教	不任教	不任教	不任教	不任教	不任教	不任教	不任教	不任教	不任教	不任教	大专	本科	外语	外语	师范	地级城市	省属一般高校	小学及以下	小学及以下	中学一级	0	moderate	10	2	2	2	1	2	5	3.33333
43745	镇	女	汉族	2个子女	已婚	32	2008	10	12	1	1	不任教	不任教	任教	不任教	不任教	不任教	不任教	不任教	不任教	不任教	不任教	不任教	不任教	不任教	不任教	不任教	不任教	不任教	大专	本科	外语	教育学	非师范	省会城市	独立学院/民办本科	初中	初中	中学二级	0	healthy	8	1	3	1	2	1	4	3.66667
44010	镇	女	汉族	1个子女	已婚	41	2002	16	12	1	1	不任教	不任教	任教	不任教	不任教	不任教	不任教	不任教	不任教	不任教	不任教	不任教	不任教	不任教	不任教	不任教	不任教	不任教	大专	本科	外语	外语	师范	地级城市	大专院校	小学及以下	小学及以下	中学二级	0	moderate	9	1	9	5	2	2	2	1.66667
44033	镇	女	少数民族	1个子女	已婚	49	1992	26	14	1	1	不任教	不任教	任教	不任教	不任教	不任教	不任教	不任教	不任教	不任教	不任教	不任教	不任教	不任教	不任教	不任教	不任教	不任教	大专	本科	外语	外语	师范	省会城市	省属一般高校	小学及以下	小学及以下	中学高级	0	moderate	9	1	2	1	1	1	6	3
44050	镇	女	汉族	1个子女	已婚	34	2007	11	13	1	1	不任教	不任教	任教	不任教	不任教	不任教	不任教	不任教	不任教	不任教	不任教	不任教	不任教	不任教	不任教	不任教	不任教	不任教	大专	本科	外语	汉语言文学	师范	地级城市	大专院校	高中	初中	中学二级	0	healthy	10	1	8	1	1	1	5	3.66667
44052	乡/村	女	汉族	1个子女	已婚	30	2013	5	14	1	1	不任教	不任教	任教	不任教	不任教	不任教	不任教	不任教	不任教	不任教	不任教	不任教	不任教	不任教	不任教	不任教	不任教	不任教	本科	本科	外语	外语	师范	地级城市	省属一般高校	小学及以下	小学及以下	中学二级	1	moderate	12	2	10	1	2	1	3	3.33333
41116	县城	女	汉族	1个子女	已婚	36	2006	12	14	1	1	不任教	不任教	任教	不任教	不任教	不任教	不任教	不任教	不任教	不任教	不任教	不任教	不任教	不任教	不任教	不任教	不任教	不任教	大专	本科	外语	外语	师范	地级城市	大专院校	本科	初中	中学二级	0	moderate	10	2	3	1	2	1	1	3
41119	县城	女	汉族	2个子女	离异/丧偶	34	2006	12	6	1	1	不任教	不任教	任教	不任教	不任教	不任教	不任教	不任教	不任教	不任教	不任教	不任教	不任教	不任教	不任教	不任教	不任教	不任教	本科	本科	外语	外语	师范	地级城市	省属一般高校	初中	高中	中学二级	0	very unhealthy	15	3	4	2	2	6	1	1
41140	县城	女	汉族	1个子女	已婚	32	2010	8	14	1	1	不任教	不任教	任教	不任教	不任教	不任教	不任教	不任教	不任教	不任教	不任教	不任教	不任教	不任教	不任教	不任教	不任教	不任教	本科	本科	外语	外语	师范	省会城市	省属重点高校	小学及以下	小学及以下	中学二级	0	moderate	8	2	3	2	1	1	3	3
41187	县城	女	汉族	1个子女	已婚	30	2011	7	14	1	1	不任教	不任教	任教	不任教	不任教	不任教	不任教	不任教	不任教	不任教	不任教	不任教	不任教	不任教	不任教	不任教	不任教	不任教	本科	本科	外语	外语	师范	省会城市	省属一般高校	大专	初中	中学二级	0	healthy	8	1	2	1	2	1	4	3.66667
41200	乡/村	女	汉族	2个子女	已婚	40	2001	17	14	1	1	不任教	不任教	任教	不任教	不任教	不任教	不任教	不任教	不任教	不任教	不任教	不任教	不任教	不任教	不任教	不任教	不任教	不任教	大专	本科	外语	汉语言文学	师范	地级城市	大专院校	小学及以下	小学及以下	中学二级	0	healthy	10	2	7	2	2	1	5	3
41224	镇	女	汉族	0个子女	已婚	30	2011	7	12	1	1	不任教	不任教	任教	不任教	不任教	不任教	不任教	不任教	不任教	不任教	不任教	不任教	不任教	不任教	不任教	不任教	不任教	不任教	大专	本科	外语	外语	师范	地级城市	省属一般高校	初中	初中	中学二级	0	healthy	9	1	5	1	1	1	3	4
41228	县城	女	汉族	1个子女	已婚	38	2001	17	8	1	1	不任教	不任教	任教	不任教	不任教	不任教	不任教	不任教	不任教	不任教	不任教	不任教	不任教	不任教	不任教	不任教	不任教	不任教	大专	本科	外语	外语	师范	省会城市	独立学院/民办本科	小学及以下	小学及以下	中学二级	0	unhealthy	8	1	4	1	2	1	2	4.33333
41250	县城	女	汉族	2个子女	已婚	33	2003	15	14	1	1	不任教	不任教	任教	不任教	不任教	不任教	不任教	不任教	不任教	不任教	不任教	不任教	不任教	不任教	不任教	不任教	不任教	不任教	大专	本科	外语	外语	师范	省会城市	大专院校	小学及以下	小学及以下	中学二级	0	moderate	8	2	4	1	1	1	1	3.66667
41257	乡/村	女	汉族	1个子女	已婚	31	2010	8	12	2	1	不任教	不任教	任教	不任教	不任教	不任教	不任教	不任教	不任教	不任教	不任教	不任教	不任教	不任教	不任教	不任教	不任教	不任教	本科	本科	外语	外语	师范	地级城市	省属一般高校	初中	小学及以下	中学二级	0	moderate	7	2	4	1	1	1	5	2.66667
41270	县城	女	汉族	1个子女	已婚	30	2010	8	14	1	1	不任教	不任教	任教	不任教	不任教	不任教	不任教	不任教	不任教	不任教	不任教	不任教	不任教	不任教	不任教	不任教	不任教	不任教	本科	本科	外语	外语	师范	地级城市	省属一般高校	初中	小学及以下	中学二级	0	healthy	8	1	5	1	1	1	3	2.66667
41276	县城	女	汉族	0个子女	未婚	27	2014	4	10	1	1	不任教	不任教	任教	不任教	不任教	不任教	不任教	不任教	不任教	不任教	不任教	不任教	不任教	不任教	不任教	不任教	不任教	不任教	本科	本科	外语	外语	师范	省会城市	211高校	高中	高中	中学二级	0	healthy	10	4	4	1	2	2	6	2.66667
41298	县城	女	汉族	1个子女	已婚	48	1991	27	12	1	1	不任教	不任教	任教	不任教	不任教	不任教	不任教	不任教	不任教	不任教	不任教	不任教	不任教	不任教	不任教	不任教	不任教	不任教	大专	大专	外语	外语	师范	省会城市	大专院校	中专/中师	中专/中师	中学一级	0	moderate	10	4	6	1	3	3	6	2.33333
41303	乡/村	男	汉族	1个子女	已婚	42	1999	19	6	1	1	不任教	不任教	任教	不任教	不任教	不任教	不任教	不任教	不任教	不任教	不任教	不任教	不任教	不任教	不任教	不任教	不任教	不任教	大专	本科	外语	外语	师范	地级城市	大专院校	小学及以下	小学及以下	中学一级	1	moderate	8	2	3	3	2	2	5	2.66667
41308	县城	女	汉族	0个子女	未婚	26	2015	3	10	1	1	不任教	不任教	任教	不任教	不任教	不任教	不任教	不任教	不任教	不任教	不任教	不任教	不任教	不任教	不任教	不任教	不任教	不任教	本科	本科	外语	外语	师范	省会城市	省属一般高校	本科	小学及以下	中学二级	0	very healthy	8	2	5	3	1	1	4	4.33333
44067	镇	女	汉族	1个子女	已婚	38	2002	16	26	1	2	不任教	不任教	任教	不任教	不任教	不任教	不任教	不任教	不任教	不任教	不任教	不任教	不任教	不任教	不任教	不任教	不任教	任教	大专	本科	外语	外语	师范	地级城市	大专院校	小学及以下	小学及以下	中学一级	0	moderate	10	33	6	2	2	2	2	3.33333
44084	镇	女	汉族	1个子女	已婚	37	2003	15	20	1	1	不任教	不任教	任教	不任教	不任教	不任教	不任教	不任教	不任教	不任教	不任教	不任教	不任教	不任教	不任教	不任教	不任教	不任教	大专	本科	外语	外语	师范	地级城市	大专院校	小学及以下	小学及以下	中学二级	0	moderate	10	2	8	1	3	1	5	2.66667
41451	县城	女	汉族	1个子女	已婚	29	2013	5	10	1	1	不任教	不任教	任教	不任教	不任教	不任教	不任教	不任教	不任教	不任教	不任教	不任教	不任教	不任教	不任教	不任教	不任教	不任教	本科	本科	外语	外语	师范	地级城市	省属一般高校	小学及以下	初中	中学二级	0	healthy	10	5	4	1	1	1	6	3.33333
41468	镇	女	汉族	2个子女	已婚	34	2003	15	19	1	1	不任教	不任教	任教	不任教	不任教	不任教	不任教	不任教	不任教	不任教	不任教	不任教	不任教	不任教	不任教	不任教	不任教	不任教	本科	本科	外语	外语	非师范	地级城市	独立学院/民办本科	小学及以下	小学及以下	中学一级	1	moderate	7	5	3	2	1	1	3	2.66667
41475	县城	女	汉族	1个子女	已婚	43	1997	21	12	1	1	不任教	不任教	任教	不任教	不任教	不任教	不任教	不任教	不任教	不任教	不任教	不任教	不任教	不任教	不任教	不任教	不任教	不任教	大专	本科	外语	外语	师范	地级城市	大专院校	初中	初中	中学二级	0	very healthy	8	1	6	3	1	1	1	3.66667
41514	县城	男	汉族	0个子女	未婚	26	2014	4	13	1	2	不任教	不任教	任教	不任教	不任教	不任教	不任教	不任教	不任教	不任教	不任教	不任教	不任教	不任教	不任教	不任教	不任教	任教	本科	本科	外语	外语	师范	省会城市	省属重点高校	初中	初中	中学二级	0	moderate	14	2	2	1	0	5	1	3
41516	县城	女	汉族	2个子女	已婚	35	2006	12	12	1	1	不任教	不任教	任教	不任教	不任教	不任教	不任教	不任教	不任教	不任教	不任教	不任教	不任教	不任教	不任教	不任教	不任教	不任教	本科	本科	外语	外语	师范	地级城市	大专院校	初中	小学及以下	中学二级	0	healthy	6	3	5	2	2	4	1	2.66667
41573	县城	女	汉族	0个子女	已婚	29	2012	6	16	1	1	不任教	不任教	任教	不任教	不任教	不任教	不任教	不任教	不任教	不任教	不任教	不任教	不任教	不任教	不任教	不任教	不任教	不任教	本科	本科	外语	外语	师范	地级城市	省属一般高校	本科	高中	中学二级	0	very healthy	8	2	4	2	3	2	6	4
41582	镇	女	汉族	1个子女	已婚	30	2010	8	18	1	1	不任教	不任教	任教	不任教	不任教	不任教	不任教	不任教	不任教	不任教	不任教	不任教	不任教	不任教	不任教	不任教	不任教	不任教	大专	本科	外语	汉语言文学	师范	镇	大专院校	初中	小学及以下	中学二级	0	very healthy	15	5	5	4	2	2	1	3
41622	县城	女	汉族	0个子女	已婚	31	2011	7	14	1	1	不任教	不任教	任教	不任教	不任教	不任教	不任教	不任教	不任教	不任教	不任教	不任教	不任教	不任教	不任教	不任教	不任教	不任教	本科	本科	外语	外语	师范	省会城市	省属一般高校	本科	小学及以下	中学二级	1	healthy	8	2	4	3	2	2	5	2.33333
41637	县城	女	汉族	1个子女	已婚	36	2004	14	16	1	1	不任教	不任教	任教	不任教	不任教	不任教	不任教	不任教	不任教	不任教	不任教	不任教	不任教	不任教	不任教	不任教	不任教	不任教	大专	本科	外语	外语	师范	地级城市	大专院校	中专/中师	小学及以下	中学二级	0	moderate	6	1	1	1	1	1	3	3.66667
41673	县城	女	汉族	1个子女	已婚	42	1999	19	12	1	1	不任教	不任教	任教	不任教	不任教	不任教	不任教	不任教	不任教	不任教	不任教	不任教	不任教	不任教	不任教	不任教	不任教	不任教	大专	本科	外语	外语	师范	地级城市	大专院校	小学及以下	小学及以下	中学一级	0	moderate	11	2	6	3	1	1	3	1.33333
41697	县城	女	汉族	1个子女	已婚	32	2010	8	12	1	1	不任教	不任教	任教	不任教	不任教	不任教	不任教	不任教	不任教	不任教	不任教	不任教	不任教	不任教	不任教	不任教	不任教	不任教	本科	本科	外语	外语	非师范	省会城市	独立学院/民办本科	小学及以下	小学及以下	中学二级	0	very healthy	5	3	6	1	1	1	4	4.33333
44447	乡/村	女	汉族	1个子女	已婚	29	2014	4	14	1	1	不任教	不任教	任教	不任教	不任教	不任教	不任教	不任教	不任教	不任教	不任教	不任教	不任教	不任教	不任教	不任教	不任教	不任教	本科	本科	外语	外语	师范	地级城市	省属一般高校	初中	初中	中学二级	0	healthy	12	1	2	0		0	5	3
44770	县城	男	汉族	1个子女	已婚	45	1997	21	12	1	1	不任教	不任教	任教	不任教	不任教	不任教	不任教	不任教	不任教	不任教	不任教	不任教	不任教	不任教	不任教	不任教	不任教	不任教	大专	本科	外语	外语	师范	地级城市	大专院校	小学及以下	小学及以下	中学一级	0	moderate	6	2	4	1			3	3.33333
45197	镇	男	汉族	1个子女	已婚	44	1998	20	29	2	2	不任教	不任教	任教	不任教	不任教	不任教	不任教	不任教	不任教	任教	不任教	不任教	不任教	不任教	不任教	不任教	不任教	不任教	大专	本科	外语	政治	非师范	地级城市	省属重点高校	小学及以下	小学及以下	中学一级	0	very healthy	14	4	10	2	1	1	1	4
45201	乡/村	女	汉族	0个子女	未婚	27	2013	5	16	2	1	不任教	不任教	任教	不任教	不任教	不任教	不任教	不任教	不任教	不任教	不任教	不任教	不任教	不任教	不任教	不任教	不任教	不任教	本科	本科	外语	汉语言文学	师范	地级城市	省属一般高校	大专	高中	小学一级	0	healthy	14	2	14	3	1	1	3	2.33333
41793	镇	女	汉族	0个子女	已婚	28	2014	4	15	1	1	不任教	不任教	任教	不任教	不任教	不任教	不任教	不任教	不任教	不任教	不任教	不任教	不任教	不任教	不任教	不任教	不任教	不任教	本科	本科	外语	外语	师范	地级城市	省属一般高校	小学及以下	小学及以下	中学二级	0	very healthy	12	6	10	1	0	1	3	2
41795	镇	男	汉族	2个子女	已婚	39	2000	18	9	1	1	不任教	不任教	任教	不任教	不任教	不任教	不任教	不任教	不任教	不任教	不任教	不任教	不任教	不任教	不任教	不任教	不任教	不任教	大专	本科	外语	外语	师范	地级城市	大专院校	高中	初中	中学一级	1	healthy	10	2	5	3	2	2	6	3.66667
41820	县城	女	汉族	1个子女	已婚	42	1997	21	12	1	1	不任教	不任教	任教	不任教	不任教	不任教	不任教	不任教	不任教	不任教	不任教	不任教	不任教	不任教	不任教	不任教	不任教	不任教	大专	本科	外语	外语	师范	地级城市	211高校	小学及以下	小学及以下	中学一级	0	healthy	8	2	4	1	2	1	3	3.33333
41826	县城	女	汉族	0个子女	未婚	26	2017	1	12	1	1	不任教	不任教	任教	不任教	不任教	不任教	不任教	不任教	不任教	不任教	不任教	不任教	不任教	不任教	不任教	不任教	不任教	不任教	本科	本科	外语	外语	师范	省会城市	独立学院/民办本科	初中	小学及以下	未评职称	0	very healthy	12	3	5	4	1	3	1	1
41829	乡/村	女	汉族	1个子女	已婚	31	2011	7	5	1	1	不任教	不任教	任教	不任教	不任教	不任教	不任教	不任教	不任教	不任教	不任教	不任教	不任教	不任教	不任教	不任教	不任教	不任教	本科	本科	外语	外语	师范	地级城市	省属一般高校	高中	初中	中学二级	0	healthy	3	6	5	1	0	0	5	2.33333
41852	乡/村	女	汉族	1个子女	已婚	43	1998	20	13	1	1	不任教	不任教	任教	不任教	不任教	不任教	不任教	不任教	不任教	不任教	不任教	不任教	不任教	不任教	不任教	不任教	不任教	不任教	大专	本科	外语	外语	师范	地级城市	大专院校	高中	小学及以下	中学一级	0	moderate	8	2	6	2	1	1	5	4
41874	县城	女	汉族	1个子女	离异/丧偶	41	2001	17	12	1	1	不任教	不任教	任教	不任教	不任教	不任教	不任教	不任教	不任教	不任教	不任教	不任教	不任教	不任教	不任教	不任教	不任教	不任教	大专	本科	外语	外语	师范	地级城市	大专院校	初中	小学及以下	中学二级	0	healthy	7	1	3	1	1		4	3
41903	镇	女	汉族	1个子女	已婚	28	2012	6	13	1	1	不任教	不任教	任教	不任教	不任教	不任教	不任教	不任教	不任教	不任教	不任教	不任教	不任教	不任教	不任教	不任教	不任教	不任教	本科	本科	外语	外语	非师范	省会城市	独立学院/民办本科	不清楚	不清楚	中学二级	0	healthy	8	4	4	2	2	1	1	2.33333
41920	镇	女	汉族	2个子女	已婚	36	2006	12	18	2	1	不任教	不任教	任教	不任教	不任教	不任教	不任教	不任教	不任教	不任教	不任教	不任教	不任教	不任教	不任教	不任教	不任教	不任教	大专	本科	外语	外语	师范	地级城市	大专院校	小学及以下	小学及以下	中学一级	0	moderate	5	2	5	1	1	1	4	3
41969	乡/村	女	汉族	1个子女	已婚	43	1997	21	16	1	1	不任教	不任教	任教	不任教	不任教	不任教	不任教	不任教	不任教	不任教	不任教	不任教	不任教	不任教	不任教	不任教	不任教	不任教	大专	本科	外语	外语	师范	地级城市	大专院校	小学及以下	小学及以下	中学一级	0	moderate	5	3	2	1	1		6	3
41999	乡/村	女	汉族	0个子女	未婚	31	2006	12	6	1	1	不任教	不任教	任教	不任教	不任教	不任教	不任教	不任教	不任教	不任教	不任教	不任教	不任教	不任教	不任教	不任教	不任教	不任教	大专	本科	外语	外语	师范	省会城市	大专院校	不清楚	不清楚	中学二级	0	healthy	8	2	2	1	2	0	3	4.33333
42013	县城	女	汉族	2个子女	已婚	37	2005	13	16	2	1	不任教	不任教	任教	不任教	不任教	不任教	不任教	不任教	不任教	不任教	不任教	不任教	不任教	不任教	不任教	不任教	不任教	不任教	大专	本科	外语	外语	师范	地级城市	大专院校	小学及以下	小学及以下	中学一级	0	moderate	11	1	5	3	2	3	5	3.66667
42048	镇	女	汉族	1个子女	已婚	36	2006	12	12	1	1	不任教	不任教	任教	不任教	不任教	不任教	不任教	不任教	不任教	不任教	不任教	不任教	不任教	不任教	不任教	不任教	不任教	不任教	本科	本科	外语	外语	师范	地级城市	大专院校	初中	中专/中师	中学一级	0	unhealthy	9	5	4	2	6	9	1	3
42049	县城	女	汉族	1个子女	已婚	30	2009	9	12	1	1	不任教	不任教	任教	不任教	不任教	不任教	不任教	不任教	不任教	不任教	不任教	不任教	不任教	不任教	不任教	不任教	不任教	不任教	本科	本科	外语	外语	师范	省会城市	大专院校	初中	小学及以下	中学二级	0	healthy	8	3	5	1	3	3	1	3.66667
42052	镇	女	汉族	1个子女	已婚	40	2001	17	16	2	1	不任教	不任教	任教	不任教	不任教	不任教	不任教	不任教	不任教	不任教	不任教	不任教	不任教	不任教	不任教	不任教	不任教	不任教	大专	本科	外语	外语	师范	地级城市	大专院校	中专/中师	小学及以下	中学高级	2	moderate	8	4	7	1	1	1	2	2.66667
42056	县城	女	汉族	1个子女	已婚	42	1998	20	16	1	1	不任教	不任教	任教	不任教	不任教	不任教	不任教	不任教	不任教	不任教	不任教	不任教	不任教	不任教	不任教	不任教	不任教	不任教	大专	本科	外语	外语	师范	地级城市	大专院校	小学及以下	小学及以下	中学一级	0	unhealthy	11	1	6	2	4	2	3	2
42069	县城	女	汉族	1个子女	已婚	41	2002	16	16	1	1	不任教	不任教	任教	不任教	不任教	不任教	不任教	不任教	不任教	不任教	不任教	不任教	不任教	不任教	不任教	不任教	不任教	不任教	本科	本科	外语	外语	师范	地级城市	大专院校	小学及以下	小学及以下	中学一级	0	unhealthy	11	3	8	2	2	2	2	2.33333
42108	县城	男	汉族	1个子女	已婚	49	1992	26	20	1	2	不任教	不任教	任教	不任教	不任教	不任教	不任教	不任教	不任教	不任教	不任教	不任教	不任教	不任教	不任教	不任教	不任教	任教	大专	本科	外语	外语	师范	省会城市	省属一般高校	小学及以下	小学及以下	中学高级	0	moderate	12	7	6	4	1	1	2	2.33333
42141	县城	女	汉族	0个子女	离异/丧偶	41	2002	16	12	1	1	不任教	不任教	任教	不任教	不任教	不任教	不任教	不任教	不任教	不任教	不任教	不任教	不任教	不任教	不任教	不任教	不任教	不任教	大专	本科	外语	外语	师范	地级城市	大专院校	小学及以下	小学及以下	中学一级	1	very unhealthy	12	3	8	2	1	2	1	2.33333
42159	镇	女	汉族	1个子女	已婚	33	2007	11	6	1	1	不任教	不任教	任教	不任教	不任教	不任教	不任教	不任教	不任教	不任教	不任教	不任教	不任教	不任教	不任教	不任教	不任教	不任教	大专	本科	外语	外语	师范	地级城市	大专院校	高中	小学及以下	中学二级	0	moderate	8	2	3	1	2	2	4	2.66667
42185	县城	女	汉族	2个子女	已婚	54	2000	18	12	1	1	不任教	不任教	任教	不任教	不任教	不任教	不任教	不任教	不任教	不任教	不任教	不任教	不任教	不任教	不任教	不任教	不任教	不任教	大专	本科	外语	外语	师范	省会城市	大专院校	中专/中师	小学及以下	中学一级	0	healthy	0	2	3	1	1	1	10	4.33333
42202	县城	男	汉族	2个子女	已婚	45	1998	20	22	1	3	不任教	不任教	任教	不任教	不任教	不任教	不任教	不任教	不任教	不任教	任教	不任教	不任教	不任教	不任教	不任教	不任教	任教	本科	高中	外语	外语	师范	地级城市	大专院校	小学及以下	小学及以下	中学一级	1	unhealthy	12	4	5	2	2	2	1	1.66667
42236	县城	女	汉族	1个子女	已婚	33	2006	12	14	1	1	不任教	不任教	任教	不任教	不任教	不任教	不任教	不任教	不任教	不任教	不任教	不任教	不任教	不任教	不任教	不任教	不任教	不任教	大专	本科	外语	外语	师范	地级城市	大专院校	小学及以下	小学及以下	中学二级	0	unhealthy	16	2	14	4	3	5	1	1
42243	镇	女	汉族	1个子女	已婚	31	2007	11	6	1	1	不任教	不任教	任教	不任教	不任教	不任教	不任教	不任教	不任教	不任教	不任教	不任教	不任教	不任教	不任教	不任教	不任教	不任教	大专	本科	外语	外语	师范	地级城市	大专院校	小学及以下	小学及以下	中学一级	0	healthy	8	2	8	1	1	1	3	3
42263	镇	女	汉族	0个子女	未婚	29	2010	8	6	1	1	不任教	不任教	任教	不任教	不任教	不任教	不任教	不任教	不任教	不任教	不任教	不任教	不任教	不任教	不任教	不任教	不任教	不任教	大专	本科	外语	外语	师范	地级城市	大专院校	初中	初中	中学二级	0	healthy	8	2	8	1	1	1	2	3
42283	县城	女	汉族	1个子女	已婚	47	1992	26	12	1	1	不任教	不任教	任教	不任教	不任教	不任教	不任教	不任教	不任教	不任教	不任教	不任教	不任教	不任教	不任教	不任教	不任教	不任教	大专	本科	外语	外语	师范	地级城市	大专院校	初中	小学及以下	中学高级	0	moderate	8	4	3	1	1	2	4	3.66667
42289	县城	女	汉族	1个子女	已婚	47	1995	23	12	1	1	不任教	不任教	任教	不任教	不任教	不任教	不任教	不任教	不任教	不任教	不任教	不任教	不任教	不任教	不任教	不任教	不任教	不任教	大专	本科	外语	外语	师范	地级城市	大专院校	初中	初中	中学一级	0	moderate	12	1	3	2	1	1	5	2.33333
42294	县城	女	汉族	0个子女	未婚	24	2017	1	14	1	1	不任教	不任教	任教	不任教	不任教	不任教	不任教	不任教	不任教	不任教	不任教	不任教	不任教	不任教	不任教	不任教	不任教	不任教	本科	本科	外语	外语	师范	地级城市	省属重点高校	高中	初中	中学三级	0	healthy	10	5	10	2	2	2	3	3
42342	县城	女	汉族	1个子女	已婚	32	2011	7	12	1	1	不任教	不任教	任教	不任教	不任教	不任教	不任教	不任教	不任教	不任教	不任教	不任教	不任教	不任教	不任教	不任教	不任教	不任教	大专	本科	外语	外语	师范	地级城市	省属一般高校	高中	高中	中学二级	0	healthy	8	2	4	2	2	2	6	2.66667
42357	县城	女	汉族	1个子女	已婚	33	2007	11	14	1	1	不任教	不任教	任教	不任教	不任教	不任教	不任教	不任教	不任教	不任教	不任教	不任教	不任教	不任教	不任教	不任教	不任教	不任教	大专	本科	外语	外语	师范	地级城市	大专院校	初中	初中	中学二级	0	very healthy	8	1	3	1	1	1	5	3.33333
42387	乡/村	男	汉族	1个子女	已婚	41	1998	20	18	1	1	不任教	不任教	任教	不任教	不任教	不任教	不任教	不任教	不任教	不任教	不任教	不任教	不任教	不任教	不任教	不任教	不任教	不任教	大专	本科	外语	外语	师范	地级城市	大专院校	大专	小学及以下	中学高级	1	very unhealthy	18	6	2	2	2	10	1	3
42414	县城	男	汉族	0个子女	已婚	31	1987	31	12	1	1	不任教	不任教	任教	不任教	不任教	不任教	不任教	不任教	不任教	不任教	不任教	不任教	不任教	不任教	不任教	不任教	不任教	不任教	本科	本科	外语	外语	非师范	地级城市	独立学院/民办本科	初中	初中	中学一级	0	very healthy	8	4	4	2	2	2	1	2.33333
45208	镇	女	汉族	1个子女	已婚	34	2007	11	16	1	1	不任教	不任教	任教	不任教	不任教	不任教	不任教	不任教	不任教	不任教	不任教	不任教	不任教	不任教	不任教	不任教	不任教	不任教	本科	本科	外语	外语	师范	地级城市	省属一般高校	高中	初中	中学一级	0	moderate	10	2	3	1	1	2	3	4
45305	镇	女	汉族	0个子女	未婚	27	2014	4	24	1	1	不任教	不任教	任教	不任教	不任教	不任教	不任教	不任教	不任教	不任教	不任教	不任教	不任教	不任教	不任教	不任教	不任教	不任教	本科	本科	外语	外语	非师范	地级城市	省属一般高校	初中	小学及以下	中学二级	0	moderate	15	2	8	3	1	3	1	3.33333
45328	镇	女	汉族	2个子女	已婚	38	2003	15	21	2	1	不任教	不任教	任教	不任教	不任教	不任教	不任教	不任教	不任教	不任教	不任教	不任教	不任教	不任教	不任教	不任教	不任教	不任教	大专	本科	外语	外语	师范	省会城市	大专院校	小学及以下	小学及以下	中学一级	0	healthy	14	2	10	2	2	2	3	2.66667
45407	乡/村	女	汉族	0个子女	未婚	25	2015	3	13	2	1	不任教	不任教	任教	不任教	不任教	不任教	不任教	不任教	不任教	不任教	不任教	不任教	不任教	不任教	不任教	不任教	不任教	不任教	本科	本科	外语	外语	师范	省会城市	省属一般高校	初中	初中	未评职称	0	very healthy	10	4	7	1	1	1	8	4
45558	镇	女	汉族	1个子女	已婚	29	2013	5	9	1	1	不任教	不任教	任教	不任教	不任教	不任教	不任教	不任教	不任教	不任教	不任教	不任教	不任教	不任教	不任教	不任教	不任教	不任教	本科	本科	外语	外语	师范	地级城市	省属一般高校	高中	高中	中学二级	1	healthy	10	1	1	1	1	2	7	4
45567	乡/村	女	汉族	2个子女	已婚	29	2013	5	18	2	1	不任教	不任教	任教	不任教	不任教	不任教	不任教	不任教	不任教	不任教	不任教	不任教	不任教	不任教	不任教	不任教	不任教	不任教	本科	本科	外语	外语	师范	地级城市	省属一般高校	初中	小学及以下	中学二级	0	very healthy	10	2	3	2	3	1	4	2.66667
45573	镇	女	汉族	0个子女	未婚	25	2015	3	10	1	1	不任教	不任教	任教	不任教	不任教	不任教	不任教	不任教	不任教	不任教	不任教	不任教	不任教	不任教	不任教	不任教	不任教	不任教	大专	大专	外语	外语	师范	地级城市	大专院校	高中	高中	未评职称	0	healthy	8	2	3	2	2	1	1	3.33333
42785	镇	男	汉族	1个子女	离异/丧偶	48	1993	25	12	1	1	不任教	不任教	任教	不任教	不任教	不任教	不任教	不任教	不任教	不任教	不任教	不任教	不任教	不任教	不任教	不任教	不任教	不任教	大专	大专	外语	外语	师范	地级城市	大专院校	高中	初中	中学高级	1	healthy	12	12	2	2	4	2	6	4.33333
42808	镇	男	汉族	0个子女	未婚	26	2016	2	10	1	1	不任教	不任教	任教	不任教	不任教	不任教	不任教	不任教	不任教	不任教	不任教	不任教	不任教	不任教	不任教	不任教	不任教	不任教	本科	本科	外语	外语	非师范	省会城市	独立学院/民办本科	小学及以下	初中	中学二级	0	very healthy	10	2	3	2	2	1	2	4
42817	县城	女	汉族	0个子女	已婚	28	2013	5	14	1	1	不任教	不任教	任教	不任教	不任教	不任教	不任教	不任教	不任教	不任教	不任教	不任教	不任教	不任教	不任教	不任教	不任教	不任教	本科	本科	外语	外语	师范	地级城市	省属一般高校	初中	初中	中学二级	0	healthy	8	2	5	1	1	1	5	3.66667
42839	镇	女	汉族	0个子女	已婚	29	2011	7	14	2	1	不任教	不任教	任教	不任教	不任教	不任教	不任教	不任教	不任教	不任教	不任教	不任教	不任教	不任教	不任教	不任教	不任教	不任教	大专	本科	外语	外语	师范	地级城市	省属一般高校	初中	小学及以下	中学二级	0	healthy	5	2	3	2	1	1	1	2.66667
42852	镇	女	汉族	1个子女	已婚	37	2006	12	16	1	1	不任教	不任教	任教	不任教	不任教	不任教	不任教	不任教	不任教	不任教	不任教	不任教	不任教	不任教	不任教	不任教	不任教	不任教	本科	本科	外语	外语	师范	地级城市	省属一般高校	小学及以下	小学及以下	中学二级	0	unhealthy	9	4	2	1	1	0	2	2.66667
45592	镇	女	汉族	0个子女	未婚	27	2014	4	15	1	1	不任教	不任教	任教	不任教	不任教	不任教	不任教	不任教	不任教	不任教	不任教	不任教	不任教	不任教	不任教	不任教	不任教	不任教	本科	本科	外语	外语	非师范	省会城市	独立学院/民办本科	初中	小学及以下	中学二级	0	healthy	8	2	3	1			3	2.33333
45601	镇	女	汉族	1个子女	已婚	37	2003	15	10	1	1	不任教	不任教	任教	不任教	不任教	不任教	不任教	不任教	不任教	不任教	不任教	不任教	不任教	不任教	不任教	不任教	不任教	不任教	大专	本科	外语	外语	非师范	地级城市	大专院校	小学及以下	小学及以下	中学一级	1	healthy	10	2	8	2	2	2	6	4.33333
45605	县城	女	汉族	1个子女	已婚	33	2005	13	12	1	1	不任教	不任教	任教	不任教	不任教	不任教	不任教	不任教	不任教	不任教	不任教	不任教	不任教	不任教	不任教	不任教	不任教	不任教	大专	本科	外语	外语	师范	省会城市	省属重点高校	小学及以下	小学及以下	中学二级	0	very healthy	10	1	2	1	1	1	5	4.66667
45627	镇	男	汉族	1个子女	已婚	49	1995	23	15	1	1	不任教	不任教	任教	不任教	不任教	不任教	不任教	不任教	不任教	不任教	不任教	不任教	不任教	不任教	不任教	不任教	不任教	不任教	大专	本科	外语	外语	师范	地级城市	大专院校	小学及以下	不清楚	中学一级	0	healthy	10	2	3	1	1	1	3	2.66667
45631	镇	女	汉族	2个子女	已婚	29	2012	6	12	2	1	不任教	不任教	任教	不任教	不任教	不任教	不任教	不任教	不任教	不任教	不任教	不任教	不任教	不任教	不任教	不任教	不任教	不任教	本科	本科	外语	外语	非师范	地级城市	省属一般高校	初中	小学及以下	中学二级	0	moderate	10	2	6	1	2	2	2	2.33333
45707	县城	女	汉族	1个子女	已婚	28	2012	6	12	2	1	不任教	不任教	任教	不任教	不任教	不任教	不任教	不任教	不任教	不任教	不任教	不任教	不任教	不任教	不任教	不任教	不任教	不任教	本科	研究生	外语	其他	非师范	地级城市	省属重点高校	小学及以下	初中	未评职称	0	very healthy	8	2	8		2	1	5	3.33333
45713	镇	女	汉族	1个子女	已婚	28	2013	5	11	1	1	不任教	不任教	任教	不任教	不任教	不任教	不任教	不任教	不任教	不任教	不任教	不任教	不任教	不任教	不任教	不任教	不任教	不任教	本科	本科	外语	外语	师范	地级城市	省属一般高校	小学及以下	小学及以下	中学二级	0	healthy	8	1	2	2	2	0	5	4
45735	县城	男	汉族	2个子女	已婚	42	1998	20	14	1	1	不任教	不任教	任教	不任教	不任教	不任教	不任教	不任教	不任教	不任教	不任教	不任教	不任教	不任教	不任教	不任教	不任教	不任教	大专	本科	外语	外语	非师范	省会城市	大专院校	小学及以下	小学及以下	中学二级	0	very healthy	12	2	10	1	1	1	3	4
43120	镇	男	汉族	1个子女	已婚	28	2013	5	14	1	1	不任教	不任教	任教	不任教	不任教	不任教	不任教	不任教	不任教	不任教	不任教	不任教	不任教	不任教	不任教	不任教	不任教	不任教	本科	本科	外语	外语	师范	省会城市	省属重点高校	初中	初中	中学二级	0	healthy	4	3	2	1	1	1	1	2.66667
43122	县城	女	汉族	2个子女	已婚	35	2006	12	12	1	1	不任教	不任教	任教	不任教	不任教	不任教	不任教	不任教	不任教	不任教	不任教	不任教	不任教	不任教	不任教	不任教	不任教	不任教	本科	本科	外语	外语	师范	地级城市	省属一般高校	小学及以下	小学及以下	中学二级	0	moderate	8	2	5	1	2	1	1	2.66667
43130	镇	男	汉族	2个子女	已婚	56	1983	35	12	1	1	不任教	不任教	任教	不任教	不任教	不任教	不任教	不任教	不任教	不任教	不任教	不任教	不任教	不任教	不任教	不任教	不任教	不任教	大专	本科	外语	其他	师范	地级城市	大专院校	小学及以下	小学及以下	中学高级	0	moderate	10	2	6	5	2		8	4.33333
43157	镇	女	汉族	0个子女	未婚	29	2013	5	13	2	2	不任教	不任教	任教	不任教	不任教	不任教	不任教	不任教	不任教	不任教	不任教	不任教	不任教	不任教	不任教	不任教	不任教	任教	本科	本科	外语	外语	师范	地级城市	省属一般高校	小学及以下	初中	小学二级	0	healthy	10	2	8	1	2	3	1	2.66667
43188	镇	女	汉族	1个子女	已婚	31	2010	8	12	1	1	不任教	不任教	任教	不任教	不任教	不任教	不任教	不任教	不任教	不任教	不任教	不任教	不任教	不任教	不任教	不任教	不任教	不任教	大专	本科	外语	外语	师范	省会城市	大专院校	初中	初中	中学二级	0	healthy	10	2	5	2	2	1	2	4
43209	镇	女	汉族	0个子女	未婚	26	2015	3	20	2	1	不任教	不任教	任教	不任教	不任教	不任教	不任教	不任教	不任教	不任教	不任教	不任教	不任教	不任教	不任教	不任教	不任教	不任教	本科	本科	外语	外语	师范	地级城市	省属一般高校	初中	小学及以下	中学二级	0	healthy	10		3		1		4	3.66667
43232	镇	女	汉族	1个子女	已婚	41	2001	17	6	1	1	不任教	不任教	任教	不任教	不任教	不任教	不任教	不任教	不任教	不任教	不任教	不任教	不任教	不任教	不任教	不任教	不任教	不任教	大专	本科	外语	外语	师范	地级城市	大专院校	初中	小学及以下	中学一级	1	moderate	8	1	5	1	1	1	2	2.33333
45987	县城	女	汉族	0个子女	未婚	34	2007	11	30	1	1	不任教	不任教	任教	不任教	不任教	不任教	不任教	不任教	不任教	不任教	不任教	不任教	不任教	不任教	不任教	不任教	不任教	不任教	本科	本科	外语	外语	师范	地级城市	省属一般高校	高中	小学及以下	中学二级	0	healthy	10	2	10	1	1	1	3	1.66667
46081	乡/村	男	汉族	2个子女	已婚	44	1996	22	22	1	1	不任教	不任教	任教	不任教	不任教	不任教	不任教	不任教	不任教	不任教	不任教	不任教	不任教	不任教	不任教	不任教	不任教	不任教	大专	本科	外语	政治	师范	地级城市	大专院校	初中	小学及以下	中学高级	3	moderate	14	3	6	5	4	2	1	3
46134	镇	女	汉族	1个子女	已婚	32	2009	9	17	1	1	不任教	不任教	任教	不任教	不任教	不任教	不任教	不任教	不任教	不任教	不任教	不任教	不任教	不任教	不任教	不任教	不任教	不任教	大专	本科	外语	外语	师范	地级城市	省属一般高校	初中	初中	小学高级	0	unhealthy	12	2	4	3	2	2	1	3.66667
46314	县城	女	汉族	1个子女	已婚	31	2010	8	14	1	1	不任教	不任教	任教	不任教	不任教	不任教	不任教	不任教	不任教	不任教	不任教	不任教	不任教	不任教	不任教	不任教	不任教	不任教	本科	本科	外语	外语	师范	省会城市	省属一般高校	小学及以下	小学及以下	中学二级	0	healthy	10	1	3	3	2	2	5	3
46343	县城	女	汉族	2个子女	已婚	35	2002	16	12	2	1	不任教	不任教	任教	不任教	不任教	不任教	不任教	不任教	不任教	不任教	不任教	不任教	不任教	不任教	不任教	不任教	不任教	不任教	本科	本科	外语	外语	师范	地级城市	省属一般高校	高中	初中	小学高级	0	moderate	8	2	6	1	1	1	1	2.66667
43485	乡/村	女	汉族	1个子女	已婚	32	2007	11	12	1	1	不任教	不任教	任教	不任教	不任教	不任教	不任教	不任教	不任教	不任教	不任教	不任教	不任教	不任教	不任教	不任教	不任教	不任教	大专	本科	外语	外语	师范	地级城市	大专院校	小学及以下	小学及以下	中学二级	0	moderate	8	2	2	1	1	1	3	3.33333
43487	镇	女	汉族	1个子女	已婚	32	2009	9	12	1	1	不任教	不任教	任教	不任教	不任教	不任教	不任教	不任教	不任教	不任教	不任教	不任教	不任教	不任教	不任教	不任教	不任教	不任教	大专	大专	外语	外语	非师范	省会城市	独立学院/民办本科	初中	初中	中学二级	0	moderate	8	1	2		1	1	5	2.33333
43512	镇	女	汉族	1个子女	已婚	27	2015	3	13	1	1	不任教	不任教	任教	不任教	不任教	不任教	不任教	不任教	不任教	不任教	不任教	不任教	不任教	不任教	不任教	不任教	不任教	不任教	本科	本科	外语	外语	师范	省会城市	独立学院/民办本科	初中	高中	未评职称	0	very healthy	8	2	3	1	1	2	5	3.66667
43533	乡/村	女	少数民族	0个子女	未婚	30	2012	6	12	1	1	不任教	不任教	任教	不任教	不任教	不任教	不任教	不任教	不任教	不任教	不任教	不任教	不任教	不任教	不任教	不任教	不任教	不任教	本科	本科	外语	外语	师范	地级城市	省属一般高校	小学及以下	初中	中学二级	0	moderate	13	3	3	1	1	2	1	2
43534	乡/村	女	少数民族	0个子女	已婚	28	2014	4	12	2	1	不任教	不任教	任教	不任教	不任教	不任教	不任教	不任教	不任教	不任教	不任教	不任教	不任教	不任教	不任教	不任教	不任教	不任教	本科	本科	外语	外语	师范	地级城市	省属一般高校	初中	小学及以下	中学二级	0	moderate	13	16	3	2	1		1	1.33333
43609	县城	女	汉族	1个子女	已婚	40	2000	18	12	1	1	不任教	不任教	任教	不任教	不任教	不任教	不任教	不任教	不任教	不任教	不任教	不任教	不任教	不任教	不任教	不任教	不任教	不任教	大专	本科	外语	外语	师范	地级城市	大专院校	小学及以下	小学及以下	中学二级	0	very healthy	8	1	5	1	1	1	1	4.66667
46429	乡/村	女	汉族	1个子女	已婚	33	2009	9	14	1	1	不任教	不任教	任教	不任教	不任教	不任教	不任教	不任教	不任教	不任教	不任教	不任教	不任教	不任教	不任教	不任教	不任教	不任教	本科	本科	外语	外语	师范	地级城市	省属一般高校	初中	初中	中学二级	0	healthy	12	2	5	4	2	1	5	4.33333
46437	镇	女	汉族	1个子女	已婚	43	1998	20	20	2	1	不任教	不任教	任教	不任教	不任教	不任教	不任教	不任教	不任教	不任教	不任教	不任教	不任教	不任教	不任教	不任教	不任教	不任教	大专	本科	外语	外语	师范	省会城市	大专院校	初中	小学及以下	中学一级	0	moderate	8	3	21	1	1	1	5	4
46456	乡/村	女	汉族	2个子女	已婚	40	1999	19	20	2	1	不任教	不任教	任教	不任教	不任教	不任教	不任教	不任教	不任教	不任教	不任教	不任教	不任教	不任教	不任教	不任教	不任教	不任教	大专	本科	外语	汉语言文学	师范	地级城市	大专院校	初中	小学及以下	中学一级	0	healthy	10	1	8	1	2		5	4.33333
46695	县城	女	汉族	1个子女	已婚	37	1999	19	12	2	1	不任教	不任教	任教	不任教	不任教	不任教	不任教	不任教	不任教	不任教	不任教	不任教	不任教	不任教	不任教	不任教	不任教	不任教	大专	本科	外语	外语	师范	省会城市	大专院校	中专/中师	中专/中师	中学一级	2	moderate	12	2	10	1	1	2	3	4.66667
46724	乡/村	女	汉族	1个子女	已婚	38	2004	14	26	2	1	不任教	不任教	任教	不任教	不任教	不任教	不任教	不任教	不任教	不任教	不任教	不任教	不任教	不任教	不任教	不任教	不任教	不任教	大专	本科	外语	外语	师范	地级城市	大专院校	初中	小学及以下	中学二级	1	healthy	7	3	7	1	1	1	4	4
43798	镇	女	汉族	1个子女	已婚	40	1999	19	10	1	1	不任教	不任教	任教	不任教	不任教	不任教	不任教	不任教	不任教	不任教	不任教	不任教	不任教	不任教	不任教	不任教	不任教	不任教	大专	大专	外语	外语	非师范	地级城市	独立学院/民办本科	大专	高中	中学二级	1	moderate	8	1	2		1	2	2	3
43836	县城	女	汉族	1个子女	已婚	30	2010	8	16	1	1	不任教	不任教	任教	不任教	不任教	不任教	不任教	不任教	不任教	不任教	不任教	不任教	不任教	不任教	不任教	不任教	不任教	不任教	大专	本科	外语	外语	师范	地级城市	省属一般高校	初中	初中	中学二级	0	moderate	9	1	4	1	1	3	3	2.66667
43848	镇	女	汉族	2个子女	已婚	32	2008	10	12	1	1	不任教	不任教	任教	不任教	不任教	不任教	不任教	不任教	不任教	不任教	不任教	不任教	不任教	不任教	不任教	不任教	不任教	不任教	大专	本科	外语	外语	师范	地级城市	省属一般高校	高中	初中	中学二级	0	healthy	10	2	4	2	1	1	5	3.66667
43850	镇	女	汉族	1个子女	已婚	39	2003	15	18	1	1	不任教	不任教	任教	不任教	不任教	不任教	不任教	不任教	不任教	不任教	不任教	不任教	不任教	不任教	不任教	不任教	不任教	不任教	大专	本科	外语	外语	师范	地级城市	大专院校	不清楚	小学及以下	中学一级	1	moderate	15	2	4	2	1	1	5	2.66667
43852	乡/村	女	汉族	1个子女	已婚	31	2009	9	8	1	1	不任教	不任教	任教	不任教	不任教	不任教	不任教	不任教	不任教	不任教	不任教	不任教	不任教	不任教	不任教	不任教	不任教	不任教	本科	本科	外语	外语	师范	地级城市	省属一般高校	小学及以下	小学及以下	未评职称	0	moderate	15	5	8	3	1	3	2	1.66667
43855	县城	女	汉族	1个子女	已婚	35	2008	10	14	1	1	不任教	不任教	任教	不任教	不任教	不任教	不任教	不任教	不任教	不任教	不任教	不任教	不任教	不任教	不任教	不任教	不任教	不任教	本科	本科	外语	外语	师范	省会城市	省属一般高校	大专	大专	中学二级	0	moderate	8	1	8	2	1	1	5	3
43863	乡/村	女	少数民族	1个子女	已婚	27	2012	6	6	1	1	不任教	不任教	任教	不任教	不任教	不任教	不任教	不任教	不任教	不任教	不任教	不任教	不任教	不任教	不任教	不任教	不任教	不任教	大专	本科	外语	汉语言文学	师范	省会城市	大专院校	初中	小学及以下	中学二级	2	healthy	10	3	6	2	1	1	2	2.33333
43880	县城	女	汉族	1个子女	已婚	33	2008	10	12	1	1	不任教	不任教	任教	不任教	不任教	不任教	不任教	不任教	不任教	不任教	不任教	不任教	不任教	不任教	不任教	不任教	不任教	不任教	本科	本科	外语	外语	师范	地级城市	省属一般高校	初中	小学及以下	中学二级	0	unhealthy	8	1	2	1	1	1	5	3
43886	县城	女	汉族	1个子女	已婚	34	2004	14	18	1	1	不任教	不任教	任教	不任教	不任教	不任教	不任教	不任教	不任教	不任教	不任教	不任教	不任教	不任教	不任教	不任教	不任教	不任教	大专	本科	外语	外语	师范	地级城市	省属一般高校	初中	初中	中学二级	0	healthy	8	2	5	2	2	1	5	2.66667
43892	县城	女	汉族	1个子女	已婚	53	1985	33	20	1	1	不任教	不任教	任教	不任教	不任教	不任教	不任教	不任教	不任教	不任教	不任教	不任教	不任教	不任教	不任教	不任教	不任教	不任教	大专	本科	外语	外语	师范	地级城市	大专院校	初中	初中	中学高级	0	very unhealthy	8	1			1		5	3
43951	县城	女	汉族	2个子女	已婚	38	2002	16	18	1	1	不任教	不任教	任教	不任教	不任教	不任教	不任教	不任教	不任教	不任教	不任教	不任教	不任教	不任教	不任教	不任教	不任教	不任教	大专	本科	外语	外语	师范	地级城市	大专院校	小学及以下	小学及以下	中学一级	0	moderate	8	2	4	1	1	2	5	3
43954	镇	女	汉族	1个子女	已婚	35	2005	13	14	1	1	不任教	不任教	任教	不任教	不任教	不任教	不任教	不任教	不任教	不任教	不任教	不任教	不任教	不任教	不任教	不任教	不任教	不任教	大专	本科	外语	外语	师范	地级城市	大专院校	小学及以下	初中	中学一级	0	moderate	9	4	3	2	1	1	5	3.33333
43970	县城	男	汉族	1个子女	已婚	49	1991	27	18	1	1	不任教	不任教	任教	不任教	不任教	不任教	不任教	不任教	不任教	不任教	不任教	不任教	不任教	不任教	不任教	不任教	不任教	不任教	大专	本科	外语	外语	师范	地级城市	大专院校	小学及以下	小学及以下	中学高级	0	unhealthy	9	1	7	1	1	1	5	2.66667
43975	镇	女	少数民族	2个子女	已婚	34	2006	12	12	1	1	不任教	不任教	任教	不任教	不任教	不任教	不任教	不任教	不任教	不任教	不任教	不任教	不任教	不任教	不任教	不任教	不任教	不任教	大专	研究生	外语	汉语言文学	非师范	省会城市	大专院校	初中	高中	中学一级	0	moderate	9	2	9	2	5	2	4	4.33333
43976	镇	女	汉族	1个子女	已婚	34	2006	12	12	1	1	不任教	不任教	任教	不任教	不任教	不任教	不任教	不任教	不任教	不任教	不任教	不任教	不任教	不任教	不任教	不任教	不任教	不任教	大专	本科	外语	外语	师范	省会城市	大专院校	初中	初中	中学二级	0	moderate	9	1	9	2	5	2	3	3.66667
43984	镇	男	汉族	0个子女	未婚	35	2006	12	13	2	1	不任教	不任教	任教	不任教	不任教	不任教	不任教	不任教	不任教	不任教	不任教	不任教	不任教	不任教	不任教	不任教	不任教	不任教	大专	大专	外语	外语	师范	地级城市	省属一般高校	初中	小学及以下	中学二级	0	moderate	8	2	6	1	2	1	5	3.66667
43999	镇	女	汉族	1个子女	已婚	36	2004	14	25	2	1	不任教	不任教	任教	不任教	不任教	不任教	不任教	不任教	不任教	不任教	不任教	不任教	不任教	不任教	不任教	不任教	不任教	不任教	大专	本科	外语	外语	师范	地级城市	大专院校	初中	初中	中学一级	0	unhealthy	11	1	2	1	1	2	5	2.33333
44001	镇	女	汉族	1个子女	已婚	33	2007	11	14	1	1	不任教	不任教	任教	不任教	不任教	不任教	不任教	不任教	不任教	不任教	不任教	不任教	不任教	不任教	不任教	不任教	不任教	不任教	大专	本科	外语	外语	师范	地级城市	省属一般高校	初中	高中	中学一级	1	moderate	9	1	5	1	2	2	5	3.66667
46745	乡/村	女	汉族	0个子女	未婚	27	2015	3	12	1	1	不任教	不任教	任教	不任教	不任教	不任教	不任教	不任教	不任教	不任教	不任教	不任教	不任教	不任教	不任教	不任教	不任教	不任教	大专	本科	外语	外语	师范	地级城市	大专院校	初中	初中	小学高级	0	very healthy	9	3	5	1	1	2	6	4.33333
46774	镇	女	汉族	2个子女	已婚	32	2009	9	6	1	1	不任教	不任教	任教	不任教	不任教	不任教	不任教	不任教	不任教	不任教	不任教	不任教	不任教	不任教	不任教	不任教	不任教	不任教	本科	本科	外语	外语	师范	地级城市	省属一般高校	初中	小学及以下	中学一级	0	moderate	8	2	2	1	1	1	1	3.33333
47078	县城	女	汉族	1个子女	已婚	48	1994	24	12	1	1	不任教	不任教	任教	不任教	不任教	不任教	不任教	不任教	不任教	不任教	不任教	不任教	不任教	不任教	不任教	不任教	不任教	不任教	本科	本科	外语	外语	师范	地级城市	大专院校	高中	初中	中学高级	0	unhealthy	8	3	3	0	1	0	1	1.33333
47094	乡/村	女	汉族	2个子女	已婚	42	1998	20	12	1	1	不任教	不任教	任教	不任教	不任教	不任教	不任教	不任教	不任教	不任教	不任教	不任教	不任教	不任教	不任教	不任教	不任教	不任教	大专	大专	外语	外语	师范	地级城市	大专院校	中专/中师	小学及以下	中学一级	0	healthy	8	2	4	1	2	1	8	4.33333
47100	县城	女	汉族	0个子女	未婚	30	2006	12	18	2	1	不任教	不任教	任教	不任教	不任教	不任教	不任教	不任教	不任教	不任教	不任教	不任教	不任教	不任教	不任教	不任教	不任教	不任教	大专	本科	外语	外语	师范	省会城市	省属一般高校	高中	小学及以下	中学二级	0	unhealthy	10	1	7	1	1	1	2	1
47102	镇	女	汉族	1个子女	已婚	34	2003	15	26	1	1	不任教	不任教	任教	不任教	不任教	不任教	不任教	不任教	不任教	不任教	不任教	不任教	不任教	不任教	不任教	不任教	不任教	不任教	大专	本科	外语	外语	师范	地级城市	省属一般高校	小学及以下	不清楚	中学一级	0	healthy	10	1	12	1	1	2	4	3
47103	镇	女	汉族	2个子女	已婚	29	2010	8	12	1	1	不任教	不任教	任教	不任教	不任教	不任教	不任教	不任教	不任教	不任教	不任教	不任教	不任教	不任教	不任教	不任教	不任教	不任教	大专	本科	外语	外语	师范	地级城市	大专院校	高中	高中	未评职称	0	moderate	8	5	5	1	3	1	3	4.33333
44166	县城	女	汉族	1个子女	离异/丧偶	34	2005	13	19	1	1	不任教	不任教	任教	不任教	不任教	不任教	不任教	不任教	不任教	不任教	不任教	不任教	不任教	不任教	不任教	不任教	不任教	不任教	大专	本科	外语	外语	师范	地级城市	大专院校	高中	初中	中学一级	0	moderate	11	1	7	2	2	1	3	3.33333
44196	县城	女	汉族	1个子女	已婚	37	2002	16	12	1	1	不任教	不任教	任教	不任教	不任教	不任教	不任教	不任教	不任教	不任教	不任教	不任教	不任教	不任教	不任教	不任教	不任教	不任教	大专	本科	外语	外语	师范	地级城市	大专院校	小学及以下	小学及以下	中学二级	0	moderate	8	2	2	1	1	1	4	3
47145	镇	男	汉族	2个子女	已婚	53	1998	20	12	1	1	不任教	不任教	任教	不任教	不任教	不任教	不任教	不任教	不任教	不任教	不任教	不任教	不任教	不任教	不任教	不任教	不任教	不任教	大专	大专	外语	外语	师范	地级城市	大专院校	小学及以下	小学及以下	中学一级	0	very healthy	14	2	8	2	2	2	3	4.33333
47475	镇	女	汉族	2个子女	已婚	36	2003	15	27	2	1	不任教	不任教	任教	不任教	不任教	不任教	不任教	不任教	不任教	不任教	不任教	不任教	不任教	不任教	不任教	不任教	不任教	不任教	大专	大专	外语	外语	师范	地级城市	大专院校	不清楚	不清楚	中学二级	0	moderate	12	3	4	43132	3	3	2	4.33333
44483	县城	女	汉族	1个子女	已婚	34	2008	10	6	1	1	不任教	不任教	任教	不任教	不任教	不任教	不任教	不任教	不任教	不任教	不任教	不任教	不任教	不任教	不任教	不任教	不任教	不任教	本科	本科	外语	外语	非师范	地级城市	省属一般高校	高中	初中	中学二级	0	healthy	8	1	4	1	1	1	5	3
44533	镇	男	汉族	1个子女	已婚	43	1999	19	18	3	1	不任教	不任教	任教	不任教	不任教	不任教	不任教	不任教	不任教	不任教	不任教	不任教	不任教	不任教	不任教	不任教	不任教	不任教	大专	本科	外语	外语	师范	地级城市	大专院校	小学及以下	小学及以下	中学一级	0	very healthy	8	2	8	1	1	1	2	3.33333
44535	县城	女	少数民族	1个子女	已婚	47	1993	25	6	1	1	不任教	不任教	任教	不任教	不任教	不任教	不任教	不任教	不任教	不任教	不任教	不任教	不任教	不任教	不任教	不任教	不任教	不任教	大专	本科	外语	外语	师范	地级城市	大专院校	小学及以下	小学及以下	中学一级	0	healthy	10	0.0625	4	3	2	1	5	4.33333
44554	镇	女	汉族	0个子女	未婚	28	2014	4	12	1	1	不任教	不任教	任教	不任教	不任教	不任教	不任教	不任教	不任教	不任教	不任教	不任教	不任教	不任教	不任教	不任教	不任教	不任教	本科	本科	外语	外语	师范	地级城市	省属一般高校	高中	初中	中学二级	0	very healthy	5	2	2	1	1	1	1	3.33333
44594	镇	女	汉族	0个子女	未婚	27	2016	2	12	1	1	不任教	不任教	任教	不任教	不任教	不任教	不任教	不任教	不任教	不任教	不任教	不任教	不任教	不任教	不任教	不任教	不任教	不任教	本科	本科	外语	外语	非师范	省会城市	省属一般高校	高中	初中	中学二级	0	moderate	4	5	2	1	2	1	4	3.33333
44600	县城	女	汉族	2个子女	已婚	45	1995	23	12	1	1	不任教	不任教	任教	不任教	不任教	不任教	不任教	不任教	不任教	不任教	不任教	不任教	不任教	不任教	不任教	不任教	不任教	不任教	大专	本科	外语	外语	师范	地级城市	大专院校	中专/中师	中专/中师	中学高级	0	healthy	8	2	2	2	2	1	2	2
44668	县城	女	汉族	1个子女	离异/丧偶	50	1994	24	6	1	1	不任教	不任教	任教	不任教	不任教	不任教	不任教	不任教	不任教	不任教	不任教	不任教	不任教	不任教	不任教	不任教	不任教	不任教	大专	大专	外语	外语	师范	地级城市	大专院校	不清楚	不清楚	中学一级	0	moderate	8	2	8	2	3		5	3.33333
44696	县城	女	汉族	2个子女	已婚	43	1997	21	12	1	1	不任教	不任教	任教	不任教	不任教	不任教	不任教	不任教	不任教	不任教	不任教	不任教	不任教	不任教	不任教	不任教	不任教	不任教	大专	大专	外语	外语	师范	省会城市	省属重点高校	初中	小学及以下	中学一级	0	moderate	6	3	9	1	1	1	2	3.33333
44761	县城	女	汉族	1个子女	已婚	39	2001	17	12	1	1	不任教	不任教	任教	不任教	不任教	不任教	不任教	不任教	不任教	不任教	不任教	不任教	不任教	不任教	不任教	不任教	不任教	不任教	大专	本科	外语	外语	师范	地级城市	大专院校	初中	中专/中师	中学一级	0	moderate	8	4	4	1	2	1	5	3
44805	镇	女	汉族	1个子女	已婚	34	2007	11	12	1	1	不任教	不任教	任教	不任教	不任教	不任教	不任教	不任教	不任教	不任教	不任教	不任教	不任教	不任教	不任教	不任教	不任教	不任教	大专	本科	外语	外语	师范	地级城市	大专院校	初中	不清楚	中学二级	0	healthy	110	2	4	1	1	1	1	3.33333
44823	县城	女	汉族	2个子女	已婚	45	1996	22	12	1	1	不任教	不任教	任教	不任教	不任教	不任教	不任教	不任教	不任教	不任教	不任教	不任教	不任教	不任教	不任教	不任教	不任教	不任教	大专	本科	外语	外语	非师范	地级城市	大专院校	高中	小学及以下	中学一级	0	moderate	8	2	4	2	3	2	2	3
44828	县城	男	汉族	0个子女	未婚	31	2011	7	6	1	1	不任教	不任教	任教	不任教	不任教	不任教	不任教	不任教	不任教	不任教	不任教	不任教	不任教	不任教	不任教	不任教	不任教	不任教	本科	本科	外语	外语	师范	地级城市	省属一般高校	小学及以下	高中	中学二级	0	moderate	8	2	2	1	1	1	3	3.33333
44845	镇	女	汉族	0个子女	未婚	25	2015	3	12	1	1	不任教	不任教	任教	不任教	不任教	不任教	不任教	不任教	不任教	不任教	不任教	不任教	不任教	不任教	不任教	不任教	不任教	不任教	本科	本科	外语	外语	师范	地级城市	省属一般高校	高中	初中	中学二级	0	very healthy	10	0	5	1	2	3	3	4
44853	乡/村	女	汉族	0个子女	已婚	23	2017	1	23	2	1	不任教	不任教	任教	不任教	不任教	不任教	不任教	不任教	不任教	不任教	不任教	不任教	不任教	不任教	不任教	不任教	不任教	不任教	本科	本科	外语	外语	师范	省会城市	省属一般高校	初中	初中	未评职称	0	healthy	10	2	2	1	1	1	5	4
44880	镇	女	汉族	0个子女	未婚	23	2016	2	30	3	1	不任教	不任教	任教	不任教	不任教	不任教	不任教	不任教	不任教	不任教	不任教	不任教	不任教	不任教	不任教	不任教	不任教	不任教	本科	本科	外语	外语	师范	地级城市	省属一般高校	初中	高中	未评职称	0	healthy	13	2	3	0	1	0	1	3.66667
44907	乡/村	女	汉族	2个子女	已婚	28	2013	5	10	1	1	不任教	不任教	任教	不任教	不任教	不任教	不任教	不任教	不任教	不任教	不任教	不任教	不任教	不任教	不任教	不任教	不任教	不任教	本科	本科	外语	外语	师范	地级城市	省属一般高校	高中	初中	中学二级	0	healthy	14	3	5	2	2	2	3	4
44941	乡/村	男	汉族	1个子女	已婚	40	2001	17	18	2	1	不任教	不任教	任教	不任教	不任教	不任教	不任教	不任教	不任教	不任教	不任教	不任教	不任教	不任教	不任教	不任教	不任教	不任教	大专	本科	外语	外语	师范	地级城市	大专院校	小学及以下	小学及以下	中学一级	0	healthy	10	2	7	2	2	4	2	2
44954	镇	男	汉族	1个子女	已婚	42	1998	20	20	1	1	不任教	不任教	任教	不任教	不任教	不任教	不任教	不任教	不任教	不任教	不任教	不任教	不任教	不任教	不任教	不任教	不任教	不任教	大专	本科	外语	外语	师范	省会城市	大专院校	不清楚	不清楚	中学一级	0	moderate	16	8	8	4	4	5	1	3
44957	乡/村	女	汉族	1个子女	已婚	29	2011	7	10	1	1	不任教	不任教	任教	不任教	不任教	不任教	不任教	不任教	不任教	不任教	不任教	不任教	不任教	不任教	不任教	不任教	不任教	不任教	本科	本科	外语	外语	师范	地级城市	独立学院/民办本科	初中	高中	中学二级	0	moderate	6	1	7	1	1	1	5	2.66667
44984	镇	女	汉族	1个子女	已婚	35	2006	12	22	1	1	不任教	不任教	任教	不任教	不任教	不任教	不任教	不任教	不任教	不任教	不任教	不任教	不任教	不任教	不任教	不任教	不任教	不任教	本科	本科	外语	外语	师范	地级城市	省属一般高校	初中	小学及以下	中学二级	0	moderate	15	0	6	1	0	1	1	1
45043	镇	男	汉族	1个子女	已婚	35	2006	12	20	2	1	不任教	不任教	任教	不任教	不任教	不任教	不任教	不任教	不任教	不任教	不任教	不任教	不任教	不任教	不任教	不任教	不任教	不任教	大专	本科	外语	外语	师范	省会城市	省属一般高校	初中	小学及以下	中学一级	1	healthy	16	2	12	2	1	3	2	1.33333
45049	镇	男	汉族	2个子女	已婚	30	2009	9	14	2	1	不任教	不任教	任教	不任教	不任教	不任教	不任教	不任教	不任教	不任教	不任教	不任教	不任教	不任教	不任教	不任教	不任教	不任教	大专	本科	外语	外语	非师范	地级城市	大专院校	初中	小学及以下	中学一级	0	moderate	14	2	3	2	2	2	1	1.33333
45050	县城	男	汉族	1个子女	已婚	42	2000	18	7	2	1	不任教	不任教	任教	不任教	不任教	不任教	不任教	不任教	不任教	不任教	不任教	不任教	不任教	不任教	不任教	不任教	不任教	不任教	大专	本科	外语	外语	师范	省会城市	省属一般高校	中专/中师	中专/中师	中学一级	0	unhealthy	9	3	4	2	1	2	2	2
45078	镇	女	汉族	1个子女	已婚	32	2009	9	17	2	1	不任教	不任教	任教	不任教	不任教	不任教	不任教	不任教	不任教	不任教	不任教	不任教	不任教	不任教	不任教	不任教	不任教	不任教	本科	本科	外语	外语	师范	地级城市	省属一般高校	小学及以下	小学及以下	中学一级	0	moderate	12	3	8	2	2	3	1	3
45107	县城	男	汉族	1个子女	已婚	47	1995	23	17	1	1	不任教	不任教	任教	不任教	不任教	不任教	不任教	不任教	不任教	不任教	不任教	不任教	不任教	不任教	不任教	不任教	不任教	不任教	大专	本科	外语	外语	师范	地级城市	大专院校	大专	初中	中学一级	0	very healthy	10	2	5	1	1	1	2	3
45167	镇	女	汉族	1个子女	已婚	43	1996	22	17	1	1	不任教	不任教	任教	不任教	不任教	不任教	不任教	不任教	不任教	不任教	不任教	不任教	不任教	不任教	不任教	不任教	不任教	不任教	大专	本科	外语	外语	师范	县城	省属一般高校	小学及以下	小学及以下	中学高级	0	unhealthy	10	1	6	1	1	3	2	2.33333
45169	镇	男	汉族	1个子女	已婚	51	1992	26	20	2	1	不任教	不任教	任教	不任教	不任教	不任教	不任教	不任教	不任教	不任教	不任教	不任教	不任教	不任教	不任教	不任教	不任教	不任教	大专	本科	外语	汉语言文学	师范	省会城市	大专院校	小学及以下	不清楚	中学高级	0	healthy	13	3	9	2	2	1	6	3.66667
47957	县城	女	汉族	0个子女	未婚	25	2017	1	16	1	1	不任教	不任教	任教	不任教	不任教	不任教	不任教	不任教	不任教	不任教	不任教	不任教	不任教	不任教	不任教	不任教	不任教	不任教	本科	本科	外语	外语	师范	地级城市	省属一般高校	初中	高中	未评职称	0	moderate	8	2	6	2	2	0	3	2.66667
47972	镇	男	汉族	1个子女	已婚	33	2007	11	12	1	1	不任教	不任教	任教	不任教	不任教	不任教	不任教	不任教	不任教	不任教	不任教	不任教	不任教	不任教	不任教	不任教	不任教	不任教	大专	本科	外语	外语	师范	地级城市	大专院校	高中	初中	中学二级	2	very healthy	8	1	2	1	1	1	5	4.33333
48093	镇	女	汉族	1个子女	已婚	34	2008	10	6	1	1	不任教	不任教	任教	不任教	不任教	不任教	不任教	不任教	不任教	不任教	不任教	不任教	不任教	不任教	不任教	不任教	不任教	不任教	大专	本科	外语	外语	师范	省会城市	大专院校	初中	初中	中学二级	0	moderate	9	1	6	2	3	3	1	3
48130	镇	女	汉族	1个子女	已婚	31	2007	11	12	1	1	不任教	不任教	任教	不任教	不任教	不任教	不任教	不任教	不任教	不任教	不任教	不任教	不任教	不任教	不任教	不任教	不任教	不任教	大专	本科	外语	外语	师范	地级城市	大专院校	不清楚	初中	中学二级	0	healthy	8	2	5	3	2	2	4	2.66667
48148	镇	男	汉族	1个子女	已婚	53	1983	35	6	1	1	不任教	不任教	任教	不任教	不任教	不任教	不任教	不任教	不任教	不任教	不任教	不任教	不任教	不任教	不任教	不任教	不任教	不任教	大专	大专	外语	外语	师范	地级城市	大专院校	大专	大专	中学高级	1	healthy	8	2	3	2	1	2	7	3.66667
48154	镇	女	汉族	2个子女	已婚	34	2005	13	13	1	1	不任教	不任教	任教	不任教	不任教	不任教	不任教	不任教	不任教	不任教	不任教	不任教	不任教	不任教	不任教	不任教	不任教	不任教	大专	本科	外语	外语	师范	省会城市	大专院校	初中	高中	中学一级	0	moderate	12	5	5	10	8	10	4	3.66667
48249	镇	女	汉族	2个子女	已婚	32	2008	10	14	1	1	不任教	不任教	任教	不任教	不任教	不任教	不任教	不任教	不任教	不任教	不任教	不任教	不任教	不任教	不任教	不任教	不任教	不任教	大专	本科	外语	外语	师范	地级城市	大专院校	初中	初中	中学二级	0	moderate	8	1		1		1	5	4.33333
45482	乡/村	男	汉族	2个子女	已婚	54	1984	34	22	2	1	不任教	不任教	任教	不任教	不任教	不任教	不任教	不任教	不任教	不任教	不任教	不任教	不任教	不任教	不任教	不任教	不任教	不任教	本科	本科	外语	外语	师范	省会城市	省属一般高校	小学及以下	小学及以下	中学高级	1	unhealthy	14	6	11				4	3.66667
48363	镇	男	汉族	1个子女	已婚	43	1999	19	9	1	1	不任教	不任教	任教	不任教	不任教	不任教	不任教	不任教	不任教	不任教	不任教	不任教	不任教	不任教	不任教	不任教	不任教	不任教	本科	本科	外语	外语	师范	地级城市	省属一般高校	初中	初中	中学一级	2	healthy	8	2	2	2	2	2	6	1.66667
48618	镇	女	汉族	2个子女	已婚	35	2005	13	6	1	1	不任教	不任教	任教	不任教	不任教	不任教	不任教	不任教	不任教	不任教	不任教	不任教	不任教	不任教	不任教	不任教	不任教	不任教	大专	本科	外语	外语	师范	地级城市	大专院校	大专	初中	中学一级	0	moderate	8	0	8	2	4	2	5	3
48623	镇	男	汉族	1个子女	已婚	46	1994	24	12	1	1	不任教	不任教	任教	不任教	不任教	不任教	不任教	不任教	不任教	不任教	不任教	不任教	不任教	不任教	不任教	不任教	不任教	不任教	大专	本科	外语	外语	师范	省会城市	211高校	中专/中师	小学及以下	中学高级	0	moderate	9	1	5	1	1	1	5	4.33333
48645	镇	女	汉族	1个子女	已婚	30	2009	9	12	1	1	不任教	不任教	任教	不任教	不任教	不任教	不任教	不任教	不任教	不任教	不任教	不任教	不任教	不任教	不任教	不任教	不任教	不任教	大专	本科	外语	外语	师范	地级城市	大专院校	高中	高中	中学二级	0	healthy	8	2	2	1	1	1	5	4
45813	乡/村	女	汉族	0个子女	未婚	22	2017	1	23	1	1	不任教	不任教	任教	不任教	不任教	不任教	不任教	不任教	不任教	不任教	不任教	不任教	不任教	不任教	不任教	不任教	不任教	不任教	大专	本科	外语	外语	师范	地级城市	大专院校	高中	初中	未评职称	0	moderate	12	3	3	1	3	2	3	4
45918	县城	女	汉族	1个子女	已婚	34	2008	10	20	1	1	不任教	不任教	任教	不任教	不任教	不任教	不任教	不任教	不任教	不任教	不任教	不任教	不任教	不任教	不任教	不任教	不任教	不任教	本科	本科	外语	外语	师范	地级城市	省属一般高校	大专	初中	中学一级	0	moderate	9	1	5	1	2	1	3	2.66667
48660	镇	女	汉族	1个子女	已婚	34	2005	13	12	1	1	不任教	不任教	任教	不任教	不任教	不任教	不任教	不任教	不任教	不任教	不任教	不任教	不任教	不任教	不任教	不任教	不任教	不任教	大专	本科	外语	外语	非师范	省会城市	省属一般高校	初中	初中	中学一级	0	healthy	6	1	5	1	2	1	5	4.33333
48695	镇	女	汉族	1个子女	已婚	36	2006	12	12	1	1	不任教	不任教	任教	不任教	不任教	不任教	不任教	不任教	不任教	不任教	不任教	不任教	不任教	不任教	不任教	不任教	不任教	不任教	大专	本科	外语	外语	师范	地级城市	大专院校	初中	小学及以下	中学二级	0	moderate	8	1	4	1	1	1	3	2.66667
48703	镇	男	汉族	2个子女	已婚	36	2004	14	12	1	1	不任教	不任教	任教	不任教	不任教	不任教	不任教	不任教	不任教	不任教	不任教	不任教	不任教	不任教	不任教	不任教	不任教	不任教	大专	本科	外语	外语	非师范	地级城市	省属一般高校	高中	高中	中学一级	0	very healthy	8	2	4	2	4	3	5	3.66667
48721	镇	女	汉族	1个子女	已婚	31	2010	8	12	1	1	不任教	不任教	任教	不任教	不任教	不任教	不任教	不任教	不任教	不任教	不任教	不任教	不任教	不任教	不任教	不任教	不任教	不任教	大专	本科	外语	外语	师范	地级城市	大专院校	初中	小学及以下	中学二级	0	healthy	8	2	2	1	2	2	7	4.66667
48727	镇	女	汉族	1个子女	已婚	43	1999	19	7	1	1	不任教	不任教	任教	不任教	不任教	不任教	不任教	不任教	不任教	不任教	不任教	不任教	不任教	不任教	不任教	不任教	不任教	不任教	大专	本科	外语	外语	师范	地级城市	大专院校	小学及以下	小学及以下	中学一级	0	healthy	8	43132	4	1	2	1	4	4
48747	镇	女	汉族	1个子女	已婚	32	2010	8	13	1	1	不任教	不任教	任教	不任教	不任教	不任教	不任教	不任教	不任教	不任教	不任教	不任教	不任教	不任教	不任教	不任教	不任教	不任教	本科	本科	外语	外语	非师范	地级城市	省属一般高校	小学及以下	小学及以下	中学二级	0	very healthy	3	1	2		1		5	4.33333
48770	镇	女	汉族	2个子女	已婚	31	2010	8	12	1	1	不任教	不任教	任教	不任教	不任教	不任教	不任教	不任教	不任教	不任教	不任教	不任教	不任教	不任教	不任教	不任教	不任教	不任教	大专	本科	外语	外语	师范	地级城市	大专院校	小学及以下	小学及以下	中学二级	0	healthy	4	4	3	2	2	0	7	4
48774	镇	女	汉族	1个子女	已婚	29	2009	9	12	1	1	不任教	不任教	任教	不任教	不任教	不任教	不任教	不任教	不任教	不任教	不任教	不任教	不任教	不任教	不任教	不任教	不任教	不任教	大专	本科	外语	外语	师范	地级城市	大专院校	大专	高中	中学二级	0	very healthy	6	2	2	2	2	2	10	5
48775	镇	女	汉族	1个子女	已婚	31	2010	8	12	1	1	不任教	不任教	任教	不任教	不任教	不任教	不任教	不任教	不任教	不任教	不任教	不任教	不任教	不任教	不任教	不任教	不任教	不任教	大专	本科	外语	外语	师范	地级城市	大专院校	初中	初中	中学二级	0	moderate	8	2	3	1	1	2	5	4
48784	镇	女	汉族	0个子女	已婚	30	2010	8	13	2	1	不任教	不任教	任教	不任教	不任教	不任教	不任教	不任教	不任教	不任教	不任教	不任教	不任教	不任教	不任教	不任教	不任教	不任教	本科	本科	外语	外语	师范	地级城市	省属一般高校	初中	初中	中学二级	0	very healthy	8	3	5		2		1	5
48806	镇	女	汉族	2个子女	已婚	35	2007	11	12	1	1	不任教	不任教	任教	不任教	不任教	不任教	不任教	不任教	不任教	不任教	不任教	不任教	不任教	不任教	不任教	不任教	不任教	不任教	大专	本科	外语	外语	师范	地级城市	省属一般高校	初中	小学及以下	中学一级	1	healthy	4	4	5	1	1	1	7	4.66667
48810	镇	女	汉族	0个子女	已婚	31	2000	18	12	1	1	不任教	不任教	任教	不任教	不任教	不任教	不任教	不任教	不任教	不任教	不任教	不任教	不任教	不任教	不任教	不任教	不任教	不任教	大专	本科	外语	外语	师范	地级城市	大专院校	初中	初中	中学二级	0	healthy	3	1	2		1		8	4
48824	镇	女	汉族	1个子女	已婚	34	2006	12	12	1	1	不任教	不任教	任教	不任教	不任教	不任教	不任教	不任教	不任教	不任教	不任教	不任教	不任教	不任教	不任教	不任教	不任教	不任教	大专	本科	外语	外语	师范	地级城市	省属一般高校	高中	小学及以下	中学一级	0	unhealthy	8	3	7	2	1	2	4	3.66667
48997	镇	女	汉族	2个子女	已婚	33	2008	10	12	1	1	不任教	不任教	任教	不任教	不任教	不任教	不任教	不任教	不任教	不任教	不任教	不任教	不任教	不任教	不任教	不任教	不任教	不任教	大专	本科	外语	外语	师范	地级城市	省属一般高校	高中	初中	中学二级	0	healthy	8	2	6	2	1	1	5	3.66667
49013	镇	女	汉族	1个子女	已婚	46	1993	25	12	1	1	不任教	不任教	任教	不任教	不任教	不任教	不任教	不任教	不任教	不任教	不任教	不任教	不任教	不任教	不任教	不任教	不任教	不任教	大专	本科	外语	外语	师范	地级城市	大专院校	初中	小学及以下	中学高级	0	healthy	8	2	3		1	2	5	3.66667
49018	镇	女	汉族	1个子女	已婚	32	2007	11	12	1	1	不任教	不任教	任教	不任教	不任教	不任教	不任教	不任教	不任教	不任教	不任教	不任教	不任教	不任教	不任教	不任教	不任教	不任教	大专	本科	外语	外语	师范	地级城市	大专院校	高中	初中	中学二级	0	very healthy	8	1	4	1	1	1	8	4
49020	镇	男	汉族	1个子女	已婚	47	1990	28	8	1	1	不任教	不任教	任教	不任教	不任教	不任教	不任教	不任教	不任教	不任教	不任教	不任教	不任教	不任教	不任教	不任教	不任教	不任教	大专	大专	外语	外语	师范	地级城市	大专院校	小学及以下	小学及以下	中学一级	0	moderate	9	1	5	1	3	0	5	2.33333
46209	乡/村	女	汉族	0个子女	未婚	27	2015	3	22	1	1	不任教	不任教	任教	不任教	不任教	不任教	不任教	不任教	不任教	不任教	不任教	不任教	不任教	不任教	不任教	不任教	不任教	不任教	大专	大专	外语	外语	师范	省会城市	大专院校	小学及以下	小学及以下	未评职称	0	healthy	14	4	8	2	2	2	6	4
49053	镇	女	汉族	1个子女	已婚	36	2005	13	12	1	1	不任教	不任教	任教	不任教	不任教	不任教	不任教	不任教	不任教	不任教	不任教	不任教	不任教	不任教	不任教	不任教	不任教	不任教	大专	本科	外语	外语	师范	省会城市	大专院校	中专/中师	小学及以下	中学二级	0	healthy	8	2	3	2	3	2	3	3.66667
49093	镇	女	汉族	2个子女	已婚	55	1984	34	12	1	1	不任教	不任教	任教	不任教	不任教	不任教	不任教	不任教	不任教	不任教	不任教	不任教	不任教	不任教	不任教	不任教	不任教	不任教	大专	大专	外语	外语	师范	县城	中师	小学及以下	小学及以下	中学高级	0	very healthy	8	3	8	1	2	1	6	4.66667
49125	镇	女	汉族	2个子女	已婚	31	2008	10	12	1	1	不任教	不任教	任教	不任教	不任教	不任教	不任教	不任教	不任教	不任教	不任教	不任教	不任教	不任教	不任教	不任教	不任教	不任教	大专	本科	外语	外语	师范	省会城市	大专院校	初中	小学及以下	中学二级	0	moderate	9	1	6	1	1	1	3	3
49158	镇	女	汉族	1个子女	已婚	36	2005	13	12	1	1	不任教	不任教	任教	不任教	不任教	不任教	不任教	不任教	不任教	不任教	不任教	不任教	不任教	不任教	不任教	不任教	不任教	不任教	大专	本科	外语	外语	师范	地级城市	大专院校	高中	小学及以下	中学一级	0	moderate	8	2	2	2	2	2	5	3
49401	镇	女	汉族	1个子女	已婚	37	2005	13	14	1	1	不任教	不任教	任教	不任教	不任教	不任教	不任教	不任教	不任教	不任教	不任教	不任教	不任教	不任教	不任教	不任教	不任教	不任教	大专	本科	外语	外语	非师范	省会城市	大专院校	小学及以下	小学及以下	中学一级	0	moderate	8	4	5	2	3	2	5	5
49403	乡/村	女	汉族	1个子女	已婚	28	2010	8	12	1	1	不任教	不任教	任教	不任教	不任教	不任教	不任教	不任教	不任教	不任教	不任教	不任教	不任教	不任教	不任教	不任教	不任教	不任教	大专	本科	外语	外语	师范	地级城市	省属一般高校	小学及以下	小学及以下	中学二级	0	moderate	8	2	6	1	2	2	4	3
49418	镇	女	汉族	1个子女	已婚	32	2009	9	12	1	1	不任教	不任教	任教	不任教	不任教	不任教	不任教	不任教	不任教	不任教	不任教	不任教	不任教	不任教	不任教	不任教	不任教	不任教	大专	本科	外语	外语	师范	省会城市	大专院校	高中	高中	中学二级	0	healthy	3	3	5	3	1	1	5	4
46512	县城	男	汉族	1个子女	已婚	42	2003	15	14	1	1	不任教	不任教	任教	不任教	不任教	不任教	不任教	不任教	不任教	不任教	不任教	不任教	不任教	不任教	不任教	不任教	不任教	不任教	大专	本科	外语	外语	师范	地级城市	大专院校	小学及以下	小学及以下	中学二级	0	healthy	12	3	9	1	1	1	1	2.33333
46529	县城	男	汉族	2个子女	已婚	49	1991	27	14	2	1	不任教	不任教	任教	不任教	不任教	不任教	不任教	不任教	不任教	不任教	不任教	不任教	不任教	不任教	不任教	不任教	不任教	不任教	本科	本科	外语	外语	师范	地级城市	省属一般高校	小学及以下	小学及以下	中学高级	0	moderate	9	1	6	2	1	1	4	3
46564	县城	女	汉族	1个子女	已婚	28	2013	5	24	1	1	不任教	不任教	任教	不任教	不任教	不任教	不任教	不任教	不任教	不任教	不任教	不任教	不任教	不任教	不任教	不任教	不任教	不任教	大专	本科	外语	外语	师范	地级城市	大专院校	初中	小学及以下	中学二级	0	moderate	11	2	5	1	1	1	1	2.66667
46589	乡/村	女	汉族	0个子女	未婚	24	2017	1	14	1	1	不任教	不任教	任教	不任教	不任教	不任教	不任教	不任教	不任教	不任教	不任教	不任教	不任教	不任教	不任教	不任教	不任教	不任教	本科	本科	外语	外语	师范	省会城市	省属一般高校	高中	初中	未评职称	0	very healthy	8	2	2	2	3	1	6	5
46653	县城	女	汉族	1个子女	已婚	42	1999	19	16	2	1	不任教	不任教	任教	不任教	不任教	不任教	不任教	不任教	不任教	不任教	不任教	不任教	不任教	不任教	不任教	不任教	不任教	不任教	大专	本科	外语	外语	非师范	地级城市	大专院校	初中	小学及以下	中学一级	0	healthy	10	2	8	1	2	1	5	2.33333
49461	镇	女	汉族	1个子女	已婚	38	2001	17	12	1	1	不任教	不任教	任教	不任教	不任教	不任教	不任教	不任教	不任教	不任教	不任教	不任教	不任教	不任教	不任教	不任教	不任教	不任教	大专	本科	外语	外语	师范	地级城市	大专院校	初中	小学及以下	中学一级	0	very healthy	8	1	7		1	1	5	3
49464	乡/村	女	汉族	1个子女	已婚	31	2008	10	15	1	1	不任教	不任教	任教	不任教	不任教	不任教	不任教	不任教	不任教	不任教	不任教	不任教	不任教	不任教	不任教	不任教	不任教	不任教	大专	本科	外语	外语	师范	地级城市	大专院校	初中	初中	中学一级	0	healthy	10	2	9	1	1		2	4.33333
49470	镇	女	汉族	2个子女	已婚	35	2005	13	12	1	1	不任教	不任教	任教	不任教	不任教	不任教	不任教	不任教	不任教	不任教	不任教	不任教	不任教	不任教	不任教	不任教	不任教	不任教	大专	本科	外语	外语	师范	地级城市	大专院校	小学及以下	小学及以下	中学一级	1	healthy	8	1	2	1	1	1	4	3.33333
49477	镇	女	汉族	0个子女	已婚	31	2010	8	12	1	1	不任教	不任教	任教	不任教	不任教	不任教	不任教	不任教	不任教	不任教	不任教	不任教	不任教	不任教	不任教	不任教	不任教	不任教	大专	本科	外语	外语	师范	地级城市	大专院校	初中	初中	中学二级	0	moderate	8	2	2	2	1	1	4	3
49478	镇	女	汉族	2个子女	已婚	32	2007	11	6	1	1	不任教	不任教	任教	不任教	不任教	不任教	不任教	不任教	不任教	不任教	不任教	不任教	不任教	不任教	不任教	不任教	不任教	不任教	大专	本科	外语	外语	师范	省会城市	大专院校	高中	高中	中学二级	0	moderate	8	2	5	3	2	3	2	4.66667
49484	镇	女	汉族	1个子女	已婚	47	1996	22	14	1	1	不任教	不任教	任教	不任教	不任教	不任教	不任教	不任教	不任教	不任教	不任教	不任教	不任教	不任教	不任教	不任教	不任教	不任教	大专	本科	外语	外语	师范	地级城市	省属一般高校	中专/中师	小学及以下	中学一级	0	moderate	10	2	6	2	1	1	3	3.66667
49782	镇	女	汉族	0个子女	未婚	26	2014	4	12	1	1	不任教	不任教	任教	不任教	不任教	不任教	不任教	不任教	不任教	不任教	不任教	不任教	不任教	不任教	不任教	不任教	不任教	不任教	本科	本科	外语	外语	师范	县城	省属一般高校	初中	初中	未评职称	0	healthy	8	2	2	1	2	1	5	4
49785	镇	女	汉族	1个子女	已婚	32	2010	8	12	2	1	不任教	不任教	任教	不任教	不任教	不任教	不任教	不任教	不任教	不任教	不任教	不任教	不任教	不任教	不任教	不任教	不任教	不任教	大专	本科	外语	外语	师范	县城	大专院校	小学及以下	高中	中学二级	0	healthy	8	5	4	2	1	2	6	3.66667
49788	镇	女	汉族	1个子女	已婚	34	2007	11	12	1	1	不任教	不任教	任教	不任教	不任教	不任教	不任教	不任教	不任教	不任教	不任教	不任教	不任教	不任教	不任教	不任教	不任教	不任教	大专	本科	外语	外语	师范	地级城市	大专院校	高中	初中	中学一级	0	moderate	5	2	2	1	1	1	8	5
49808	镇	女	汉族	1个子女	已婚	31	2009	9	12	1	1	不任教	不任教	任教	不任教	不任教	不任教	不任教	不任教	不任教	不任教	不任教	不任教	不任教	不任教	不任教	不任教	不任教	不任教	大专	本科	外语	外语	师范	地级城市	大专院校	小学及以下	小学及以下	中学二级	0	healthy	8	4	8	1	1	2	1	3.33333
46819	县城	男	汉族	1个子女	已婚	32	2011	7	12	2	1	不任教	不任教	任教	不任教	不任教	不任教	不任教	不任教	不任教	不任教	不任教	不任教	不任教	不任教	不任教	不任教	不任教	不任教	大专	本科	外语	外语	非师范	省会城市	大专院校	大专	大专	中学二级	0	healthy	8	2	3	2	2	2	8	5
46859	乡/村	女	汉族	0个子女	未婚	24	2016	2	10	1	1	不任教	不任教	任教	不任教	不任教	不任教	不任教	不任教	不任教	不任教	不任教	不任教	不任教	不任教	不任教	不任教	不任教	不任教	本科	本科	外语	外语	师范	省会城市	省属一般高校	高中	高中	未评职称	0	very healthy	3	2	2	2	2	1	5	4.66667
46867	县城	女	汉族	1个子女	已婚	31	2010	8	22	1	1	不任教	不任教	任教	不任教	不任教	不任教	不任教	不任教	不任教	不任教	不任教	不任教	不任教	不任教	不任教	不任教	不任教	不任教	本科	本科	外语	外语	师范	地级城市	省属一般高校	初中	小学及以下	中学二级	0	moderate	10	1	5	1	1	1	2	2
46870	乡/村	女	汉族	2个子女	已婚	41	1999	19	16	1	1	不任教	不任教	任教	不任教	不任教	不任教	不任教	不任教	不任教	不任教	不任教	不任教	不任教	不任教	不任教	不任教	不任教	不任教	大专	本科	外语	外语	师范	地级城市	大专院校	中专/中师	初中	中学一级	0	moderate	14	2	2	2	2	2	4	2.66667
46884	镇	女	汉族	1个子女	离异/丧偶	52	1989	29	11	1	1	不任教	不任教	任教	不任教	不任教	不任教	不任教	不任教	不任教	不任教	不任教	不任教	不任教	不任教	不任教	不任教	不任教	不任教	大专	大专	外语	外语	师范	地级城市	大专院校	小学及以下	小学及以下	中学高级	0	very healthy	9	2	3	2	2	2	6	4.33333
46932	乡/村	女	汉族	0个子女	未婚	25	2016	2	12	1	1	不任教	不任教	任教	不任教	不任教	不任教	不任教	不任教	不任教	不任教	不任教	不任教	不任教	不任教	不任教	不任教	不任教	不任教	本科	本科	外语	外语	师范	地级城市	省属一般高校	初中	初中	未评职称	0	unhealthy	8	5	4	2	3	5	1	1.66667
50166	镇	女	汉族	1个子女	已婚	50	1991	27	12	1	1	不任教	不任教	任教	不任教	不任教	不任教	不任教	不任教	不任教	不任教	不任教	不任教	不任教	不任教	不任教	不任教	不任教	不任教	大专	大专	外语	外语	师范	地级城市	大专院校	高中	高中	中学一级	0	unhealthy	8	1	2	1	1	1	4	2
50167	镇	女	汉族	1个子女	已婚	32	2007	11	12	1	1	不任教	不任教	任教	不任教	不任教	不任教	不任教	不任教	不任教	不任教	不任教	不任教	不任教	不任教	不任教	不任教	不任教	不任教	本科	本科	外语	外语	师范	省会城市	省属一般高校	初中	初中	中学二级	1	healthy	10	2	3	1	1	2	6	4.66667
47198	乡/村	女	汉族	0个子女	未婚	28	2016	2	12	1	1	不任教	不任教	任教	不任教	不任教	不任教	不任教	不任教	不任教	不任教	不任教	不任教	不任教	不任教	不任教	不任教	不任教	不任教	本科	本科	外语	外语	非师范	省会城市	独立学院/民办本科	本科	高中	未评职称	0	very healthy	8	2	6	1	2	2	7	4.66667
47210	乡/村	女	汉族	0个子女	未婚	25	2016	2	12	1	1	不任教	不任教	任教	不任教	不任教	不任教	不任教	不任教	不任教	不任教	不任教	不任教	不任教	不任教	不任教	不任教	不任教	不任教	本科	本科	外语	外语	师范	地级城市	省属一般高校	不清楚	高中	未评职称	0	very healthy	8	0	2	1	1	2	8	4.33333
47230	乡/村	女	汉族	1个子女	已婚	46	1994	24	24	2	1	不任教	不任教	任教	不任教	不任教	不任教	不任教	不任教	不任教	不任教	不任教	不任教	不任教	不任教	不任教	不任教	不任教	不任教	大专	本科	外语	外语	师范	地级城市	大专院校	小学及以下	小学及以下	中学一级	0	moderate	14	10	10	14	2	1	6	4.66667
47262	乡/村	女	汉族	2个子女	已婚	31	2010	8	11	1	1	不任教	不任教	任教	不任教	不任教	不任教	不任教	不任教	不任教	不任教	不任教	不任教	不任教	不任教	不任教	不任教	不任教	不任教	本科	本科	外语	外语	师范	省会城市	省属一般高校	初中	初中	中学二级	0	healthy	9	1	2	1	1	1	5	3.66667
47311	县城	女	汉族	1个子女	已婚	29	2011	7	16	2	1	不任教	不任教	任教	不任教	不任教	不任教	不任教	不任教	不任教	不任教	不任教	不任教	不任教	不任教	不任教	不任教	不任教	不任教	本科	本科	外语	外语	师范	地级城市	省属一般高校	大专	初中	中学二级	0	moderate	9	4	3	2	2	1	2	1.66667
47342	乡/村	女	汉族	0个子女	未婚	32	2007	11	16	1	1	不任教	不任教	任教	不任教	不任教	不任教	不任教	不任教	不任教	不任教	不任教	不任教	不任教	不任教	不任教	不任教	不任教	不任教	本科	本科	外语	外语	师范	省会城市	省属一般高校	中专/中师	初中	中学二级	0	moderate	6	2	8	1	1	1	3	4
47386	乡/村	男	汉族	1个子女	已婚	31	2011	7	14	1	1	不任教	不任教	任教	不任教	不任教	不任教	不任教	不任教	不任教	不任教	不任教	不任教	不任教	不任教	不任教	不任教	不任教	不任教	本科	本科	外语	外语	师范	地级城市	省属一般高校	大专	小学及以下	中学二级	0	moderate	15	5	4	2	1	3	2	2.66667
47393	镇	女	汉族	1个子女	已婚	36	2008	10	16	1	1	不任教	不任教	任教	不任教	不任教	不任教	不任教	不任教	不任教	不任教	不任教	不任教	不任教	不任教	不任教	不任教	不任教	不任教	本科	本科	外语	外语	师范	地级城市	省属一般高校	初中	小学及以下	中学二级	0	moderate	10	4	4	2	1	1	1	2.33333
47406	乡/村	女	汉族	1个子女	已婚	45	1994	24	12	1	2	不任教	不任教	任教	不任教	不任教	不任教	不任教	不任教	不任教	任教	不任教	不任教	不任教	不任教	不任教	不任教	不任教	不任教	大专	本科	外语	汉语言文学	师范	地级城市	大专院校	中专/中师	小学及以下	中学一级	0	unhealthy	10	3	5	1	2	2	2	3
47408	乡/村	女	汉族	0个子女	未婚	26	2013	5	16	1	1	不任教	不任教	任教	不任教	不任教	不任教	不任教	不任教	不任教	不任教	不任教	不任教	不任教	不任教	不任教	不任教	不任教	不任教	本科	本科	外语	外语	非师范	地级城市	省属重点高校	初中	中专/中师	未评职称	0	moderate	10	1	1	1	1	0	3	2.33333
47448	乡/村	女	汉族	1个子女	已婚	25	2015	3	6	1	1	不任教	不任教	任教	不任教	不任教	不任教	不任教	不任教	不任教	不任教	不任教	不任教	不任教	不任教	不任教	不任教	不任教	不任教	本科	本科	外语	外语	非师范	省会城市	省属重点高校	初中	初中	中学二级	0	healthy	6	2	4	3	4	2	5	3.33333
47455	乡/村	女	汉族	0个子女	未婚	29	2014	4	10	1	1	不任教	不任教	任教	不任教	不任教	不任教	不任教	不任教	不任教	不任教	不任教	不任教	不任教	不任教	不任教	不任教	不任教	不任教	本科	本科	外语	外语	师范	地级城市	省属一般高校	中专/中师	小学及以下	中学二级	0	very healthy	8	2	4	1	2	1	2	3.66667
47561	县城	男	汉族	1个子女	已婚	48	1991	27	6	1	1	不任教	不任教	任教	不任教	不任教	不任教	不任教	不任教	不任教	不任教	不任教	不任教	不任教	不任教	不任教	不任教	不任教	不任教	大专	本科	外语	外语	师范	地级城市	大专院校	小学及以下	小学及以下	中学高级	1	healthy	8	2		1	2	2	3	4
47583	镇	女	汉族	2个子女	已婚	52	2005	13	9	1	1	不任教	不任教	任教	不任教	不任教	不任教	不任教	不任教	不任教	不任教	不任教	不任教	不任教	不任教	不任教	不任教	不任教	不任教	大专	本科	外语	外语	师范	地级城市	大专院校	中专/中师	不清楚	正高级	0	very healthy	110	1	1	1	1	1	6	3
47634	县城	女	汉族	1个子女	已婚	30	2009	9	15	1	1	不任教	不任教	任教	不任教	不任教	不任教	不任教	不任教	不任教	不任教	不任教	不任教	不任教	不任教	不任教	不任教	不任教	不任教	本科	本科	外语	外语	师范	地级城市	省属重点高校	初中	初中	中学一级	0	healthy	12	4	8	2	1	1	7	4.33333
47640	镇	女	汉族	0个子女	已婚	25	2015	3	19	2	1	不任教	不任教	任教	不任教	不任教	不任教	不任教	不任教	不任教	不任教	不任教	不任教	不任教	不任教	不任教	不任教	不任教	不任教	本科	本科	外语	外语	师范	地级城市	独立学院/民办本科	初中	初中	小学一级	0	very healthy	13	1	5	1	1	1	6	3.66667
47652	镇	女	汉族	1个子女	已婚	42	1998	20	26	1	1	不任教	不任教	任教	不任教	不任教	不任教	不任教	不任教	不任教	不任教	不任教	不任教	不任教	不任教	不任教	不任教	不任教	不任教	大专	本科	外语	外语	师范	地级城市	大专院校	小学及以下	小学及以下	中学一级	0	moderate	8	2	3	1	1	0	5	3
47693	镇	男	汉族	3个子女	离异/丧偶	57	1998	20	18	1	1	不任教	不任教	任教	不任教	不任教	不任教	不任教	不任教	不任教	不任教	不任教	不任教	不任教	不任教	不任教	不任教	不任教	不任教	大专	本科	外语	外语	师范	地级城市	大专院校	中专/中师	不清楚	中学一级	0	very unhealthy	14	1	8	2	2	2	1	3.66667
47719	县城	男	汉族	1个子女	已婚	40	2000	18	13	1	1	不任教	不任教	任教	不任教	不任教	不任教	不任教	不任教	不任教	不任教	不任教	不任教	不任教	不任教	不任教	不任教	不任教	不任教	大专	本科	外语	外语	师范	地级城市	省属一般高校	小学及以下	小学及以下	中学一级	1	moderate	10	1	2	3	1	2	1	4.33333
47753	镇	男	汉族	3个子女	已婚	57	1998	20	18	1	1	不任教	不任教	任教	不任教	不任教	不任教	不任教	不任教	不任教	不任教	不任教	不任教	不任教	不任教	不任教	不任教	不任教	不任教	大专	大专	外语	外语	师范	地级城市	大专院校	中专/中师	不清楚	中学一级	0	unhealthy	14	1	8	2	2	2	3	3.33333
47756	县城	男	汉族	1个子女	已婚	35	2008	10	18	1	1	不任教	不任教	任教	不任教	不任教	不任教	不任教	不任教	不任教	不任教	不任教	不任教	不任教	不任教	不任教	不任教	不任教	不任教	大专	本科	外语	外语	师范	地级城市	省属一般高校	小学及以下	小学及以下	中学二级	0	healthy	9	1	3			0	3	4
47765	县城	男	汉族	1个子女	已婚	50	1990	28	12	1	1	不任教	不任教	任教	不任教	不任教	不任教	不任教	不任教	不任教	不任教	不任教	不任教	不任教	不任教	不任教	不任教	不任教	不任教	大专	大专	外语	外语	师范	地级城市	大专院校	初中	小学及以下	中学一级	1	healthy	8	2	6	1	1	1	3	3.33333
47797	乡/村	女	汉族	1个子女	已婚	42	1998	20	12	2	1	不任教	不任教	任教	不任教	不任教	不任教	不任教	不任教	不任教	不任教	不任教	不任教	不任教	不任教	不任教	不任教	不任教	不任教	大专	本科	外语	外语	师范	省会城市	大专院校	大专	小学及以下	中学一级	0	unhealthy	8	2	5	1	1	1	3	4.33333
47799	镇	男	汉族	1个子女	已婚	35	2009	9	21	2	1	不任教	不任教	任教	不任教	不任教	不任教	不任教	不任教	不任教	不任教	不任教	不任教	不任教	不任教	不任教	不任教	不任教	不任教	本科	本科	外语	外语	师范	地级城市	省属一般高校	小学及以下	小学及以下	中学一级	0	very healthy	13	4	5	2	4	5	1	3
47807	镇	女	汉族	2个子女	已婚	32	2011	7	12	1	1	不任教	不任教	任教	不任教	不任教	不任教	不任教	不任教	不任教	不任教	不任教	不任教	不任教	不任教	不任教	不任教	不任教	不任教	本科	本科	外语	外语	师范	地级城市	省属一般高校	初中	小学及以下	中学一级	0	moderate	8	2	2	1	1	1	5	3
47853	县城	女	汉族	0个子女	已婚	28	2012	6	22	1	1	不任教	不任教	任教	不任教	不任教	不任教	不任教	不任教	不任教	不任教	不任教	不任教	不任教	不任教	不任教	不任教	不任教	不任教	本科	本科	外语	外语	师范	地级城市	省属一般高校	高中	高中	中学二级	0	healthy	9	2	2	2	2	1	2	3
50621	镇	女	汉族	2个子女	已婚	34	2006	12	12	1	1	不任教	不任教	任教	不任教	不任教	不任教	不任教	不任教	不任教	不任教	不任教	不任教	不任教	不任教	不任教	不任教	不任教	不任教	大专	本科	外语	外语	师范	地级城市	省属一般高校	初中	高中	中学一级	0	moderate	113	3	5	3	2	1	4	3
50624	镇	女	少数民族	1个子女	已婚	38	1980	38	13	1	1	不任教	不任教	任教	不任教	不任教	不任教	不任教	不任教	不任教	不任教	不任教	不任教	不任教	不任教	不任教	不任教	不任教	不任教	本科	本科	外语	外语	师范	地级城市	大专院校	小学及以下	小学及以下	中学一级	0	moderate	11	3	5	2	3	1	3	2.33333
50671	镇	女	汉族	2个子女	已婚	52	1992	26	12	1	1	不任教	不任教	任教	不任教	不任教	不任教	不任教	不任教	不任教	不任教	不任教	不任教	不任教	不任教	不任教	不任教	不任教	不任教	大专	大专	外语	外语	师范	地级城市	大专院校	初中	小学及以下	中学一级	0	moderate	8	2	8	2	1	1	6	4
50672	镇	女	汉族	0个子女	已婚	28	2014	4	12	1	1	不任教	不任教	任教	不任教	不任教	不任教	不任教	不任教	不任教	不任教	不任教	不任教	不任教	不任教	不任教	不任教	不任教	不任教	本科	本科	外语	外语	师范	镇	省属一般高校	初中	小学及以下	中学二级	0	unhealthy	12	3	3	1	1	4	1	2
50756	镇	女	汉族	1个子女	已婚	33	2008	10	12	1	1	不任教	不任教	任教	不任教	不任教	不任教	不任教	不任教	不任教	不任教	不任教	不任教	不任教	不任教	不任教	不任教	不任教	不任教	大专	本科	外语	外语	非师范	省会城市	大专院校	高中	初中	中学一级	1	healthy	8	1	3	1	1	1	4	3.66667
50788	镇	女	汉族	2个子女	已婚	31	2010	8	12	3	1	不任教	不任教	任教	不任教	不任教	不任教	不任教	不任教	不任教	不任教	不任教	不任教	不任教	不任教	不任教	不任教	不任教	不任教	本科	本科	外语	外语	师范	地级城市	省属一般高校	小学及以下	小学及以下	中学二级	0	unhealthy	9	2	6	1	1	1	1	1
50800	镇	女	汉族	1个子女	已婚	44	1997	21	6	1	1	不任教	不任教	任教	不任教	不任教	不任教	不任教	不任教	不任教	不任教	不任教	不任教	不任教	不任教	不任教	不任教	不任教	不任教	大专	本科	外语	外语	师范	地级城市	大专院校	本科	初中	中学一级	0	unhealthy	8	1	4	1	2	0	5	2.66667
50955	镇	女	汉族	2个子女	已婚	50	1990	28	12	1	1	不任教	不任教	任教	不任教	不任教	不任教	不任教	不任教	不任教	不任教	不任教	不任教	不任教	不任教	不任教	不任教	不任教	不任教	大专	本科	外语	外语	师范	省会城市	大专院校	小学及以下	小学及以下	中学一级	0	unhealthy	8	4	3	2	2	3	1	2.33333
48155	镇	女	汉族	1个子女	已婚	34	2006	12	8	1	1	不任教	不任教	任教	不任教	不任教	不任教	不任教	不任教	不任教	不任教	不任教	不任教	不任教	不任教	不任教	不任教	不任教	不任教	大专	本科	外语	外语	非师范	省会城市	大专院校	高中	初中	中学二级	0	moderate	9		6	1	2	0	5	2.66667
48160	镇	女	汉族	2个子女	已婚	36	2005	13	12	1	1	不任教	不任教	任教	不任教	不任教	不任教	不任教	不任教	不任教	不任教	不任教	不任教	不任教	不任教	不任教	不任教	不任教	不任教	本科	本科	外语	外语	师范	地级城市	大专院校	小学及以下	小学及以下	中学一级	0	very unhealthy	9	3	6	4	5	4	1	3
50987	镇	女	汉族	2个子女	已婚	31	2011	7	12	1	1	不任教	不任教	任教	不任教	不任教	不任教	不任教	不任教	不任教	不任教	不任教	不任教	不任教	不任教	不任教	不任教	不任教	不任教	本科	本科	外语	外语	师范	省会城市	省属一般高校	初中	初中	中学二级	0	very healthy	8	3	6	1	2	2	5	5
50999	镇	女	汉族	1个子女	已婚	46	1995	23	12	1	1	不任教	不任教	任教	不任教	不任教	不任教	不任教	不任教	不任教	不任教	不任教	不任教	不任教	不任教	不任教	不任教	不任教	不任教	大专	本科	外语	外语	师范	地级城市	大专院校	中专/中师	小学及以下	中学高级	0	moderate	8	1	7	1	2	1	5	4
51001	镇	男	汉族	2个子女	已婚	53	1991	27	6	1	1	不任教	不任教	任教	不任教	不任教	不任教	不任教	不任教	不任教	不任教	不任教	不任教	不任教	不任教	不任教	不任教	不任教	不任教	大专	本科	外语	外语	师范	地级城市	大专院校	大专	中专/中师	中学高级	0	very healthy	8	3	3	2	1	1	6	4.66667
51033	镇	女	汉族	1个子女	已婚	31	2010	8	10	1	1	不任教	不任教	任教	不任教	不任教	不任教	不任教	不任教	不任教	不任教	不任教	不任教	不任教	不任教	不任教	不任教	不任教	不任教	大专	本科	外语	外语	师范	地级城市	大专院校	高中	高中	中学二级	0	moderate	5	1	5		1	0	6	4
51061	镇	女	汉族	1个子女	已婚	32	2010	8	26	1	1	不任教	不任教	任教	不任教	不任教	不任教	不任教	不任教	不任教	不任教	不任教	不任教	不任教	不任教	不任教	不任教	不任教	不任教	本科	本科	外语	外语	师范	地级城市	省属一般高校	初中	初中	中学二级	0	healthy	10	2	10				1	3.33333
51069	镇	女	汉族	2个子女	已婚	33	2007	11	14	1	1	不任教	不任教	任教	不任教	不任教	不任教	不任教	不任教	不任教	不任教	不任教	不任教	不任教	不任教	不任教	不任教	不任教	不任教	大专	本科	外语	外语	师范	镇	大专院校	小学及以下	小学及以下	中学二级	0	healthy	9	1	4	1	1	1	5	2.66667
51091	镇	女	汉族	1个子女	已婚	50	1986	32	6	1	1	不任教	不任教	任教	不任教	不任教	不任教	不任教	不任教	不任教	不任教	不任教	不任教	不任教	不任教	不任教	不任教	不任教	不任教	大专	大专	外语	外语	师范	地级城市	中师	中专/中师	中专/中师	中学高级	0	unhealthy	8	2	4	1	1	1	6	4.66667
51097	镇	女	汉族	2个子女	已婚	37	2002	16	6	1	1	不任教	不任教	任教	不任教	不任教	不任教	不任教	不任教	不任教	不任教	不任教	不任教	不任教	不任教	不任教	不任教	不任教	不任教	大专	本科	外语	外语	师范	地级城市	省属重点高校	高中	小学及以下	中学一级	0	healthy	8	1	6	2	1	1	5	4
51167	镇	女	汉族	2个子女	已婚	35	2006	12	12	1	1	不任教	不任教	任教	不任教	不任教	不任教	不任教	不任教	不任教	不任教	不任教	不任教	不任教	不任教	不任教	不任教	不任教	不任教	大专	本科	外语	外语	师范	省会城市	大专院校	高中	初中	中学一级	0	healthy	8	6	3	2	1	2	6	4.33333
51305	镇	女	汉族	1个子女	已婚	40	2001	17	12	1	1	不任教	不任教	任教	不任教	不任教	不任教	不任教	不任教	不任教	不任教	不任教	不任教	不任教	不任教	不任教	不任教	不任教	不任教	本科	本科	外语	外语	师范	地级城市	大专院校	高中	初中	中学一级	1	moderate	8	8	3	2	1	2	5	3
51313	乡/村	女	汉族	2个子女	已婚	33	2007	11	12	1	1	不任教	不任教	任教	不任教	不任教	不任教	不任教	不任教	不任教	不任教	不任教	不任教	不任教	不任教	不任教	不任教	不任教	不任教	大专	本科	外语	外语	师范	地级城市	大专院校	初中	初中	中学一级	0	moderate	8	2	3	1	2	2	1	4
51318	镇	女	汉族	0个子女	已婚	32	2008	10	6	1	1	不任教	不任教	任教	不任教	不任教	不任教	不任教	不任教	不任教	不任教	不任教	不任教	不任教	不任教	不任教	不任教	不任教	不任教	大专	本科	外语	外语	师范	省会城市	省属一般高校	高中	初中	中学二级	0	very healthy	8	0	2	1	3	0	6	5
51343	镇	女	汉族	2个子女	已婚	31	2010	8	6	1	1	不任教	不任教	任教	不任教	不任教	不任教	不任教	不任教	不任教	不任教	不任教	不任教	不任教	不任教	不任教	不任教	不任教	不任教	大专	本科	外语	外语	师范	地级城市	省属一般高校	高中	初中	中学二级	0	healthy	8	2	2	2	2	2	6	3.66667
48531	镇	女	汉族	1个子女	已婚	46	1996	22	12	1	1	不任教	不任教	任教	不任教	不任教	不任教	不任教	不任教	不任教	不任教	不任教	不任教	不任教	不任教	不任教	不任教	不任教	不任教	大专	大专	外语	外语	师范	省会城市	大专院校	初中	小学及以下	中学高级	1	moderate	8	2	6	1	2	1	6	4.33333
51356	镇	女	汉族	2个子女	已婚	32	2007	11	12	1	1	不任教	不任教	任教	不任教	不任教	不任教	不任教	不任教	不任教	不任教	不任教	不任教	不任教	不任教	不任教	不任教	不任教	不任教	大专	本科	外语	外语	师范	地级城市	大专院校	本科	大专	中学二级	0	healthy	8	2	3	1	1	1	1	2.33333
51365	镇	女	汉族	1个子女	已婚	31	2010	8	12	1	1	不任教	不任教	任教	不任教	不任教	不任教	不任教	不任教	不任教	不任教	不任教	不任教	不任教	不任教	不任教	不任教	不任教	不任教	大专	本科	外语	外语	师范	地级城市	省属一般高校	高中	高中	中学二级	0	moderate	9	1	6	1	1	1	2	3
51397	镇	女	汉族	3个子女	已婚	35	2005	13	12	1	1	不任教	不任教	任教	不任教	不任教	不任教	不任教	不任教	不任教	不任教	不任教	不任教	不任教	不任教	不任教	不任教	不任教	不任教	本科	本科	外语	外语	师范	地级城市	省属一般高校	初中	小学及以下	中学二级	0	healthy	8	2	5	1	1	1	5	4.33333
51409	镇	男	汉族	2个子女	已婚	41	1999	19	18	2	1	不任教	不任教	任教	不任教	不任教	不任教	不任教	不任教	不任教	不任教	不任教	不任教	不任教	不任教	不任教	不任教	不任教	不任教	大专	本科	外语	外语	师范	地级城市	省属一般高校	高中	小学及以下	中学一级	1	very healthy	8	1	5	1	1	1	6	4
51476	乡/村	女	汉族	2个子女	已婚	30	2010	8	14	1	1	不任教	不任教	任教	不任教	不任教	不任教	不任教	不任教	不任教	不任教	不任教	不任教	不任教	不任教	不任教	不任教	不任教	不任教	大专	本科	外语	外语	师范	地级城市	省属一般高校	高中	初中	中学二级	1	healthy	10	2	6	2	1	1	5	4.33333
51500	乡/村	女	汉族	1个子女	已婚	32	2010	8	14	1	1	不任教	不任教	任教	不任教	不任教	不任教	不任教	不任教	不任教	不任教	不任教	不任教	不任教	不任教	不任教	不任教	不任教	不任教	大专	本科	外语	外语	非师范	省会城市	大专院校	高中	初中	中学二级	0	moderate	12	2	2	1	2	1	3	3.66667
51504	乡/村	女	汉族	3个子女	已婚	33	2008	10	14	1	1	不任教	不任教	任教	不任教	不任教	不任教	不任教	不任教	不任教	不任教	不任教	不任教	不任教	不任教	不任教	不任教	不任教	不任教	大专	大专	外语	外语	非师范	省会城市	大专院校	高中	初中	未评职称	0	moderate	6	1	4	1	1	1	5	3.66667
51696	乡/村	女	汉族	2个子女	已婚	35	2007	11	12	1	1	不任教	不任教	任教	不任教	不任教	不任教	不任教	不任教	不任教	不任教	不任教	不任教	不任教	不任教	不任教	不任教	不任教	不任教	大专	本科	外语	外语	师范	地级城市	省属一般高校	高中	小学及以下	中学二级	0	healthy	12	2	4	2	2	2	6	3.66667
51723	镇	女	汉族	2个子女	已婚	30	2009	9	12	1	1	不任教	不任教	任教	不任教	不任教	不任教	不任教	不任教	不任教	不任教	不任教	不任教	不任教	不任教	不任教	不任教	不任教	不任教	大专	本科	外语	外语	师范	地级城市	大专院校	初中	小学及以下	中学二级	1	moderate	4	3	2	1	1	1	5	3
48832	镇	女	汉族	2个子女	已婚	36	2005	13	13	1	1	不任教	不任教	任教	不任教	不任教	不任教	不任教	不任教	不任教	不任教	不任教	不任教	不任教	不任教	不任教	不任教	不任教	不任教	大专	本科	外语	外语	师范	地级城市	大专院校	中专/中师	初中	中学一级	0	very healthy	12	1	4	11	1	1	6	3.33333
48870	镇	女	汉族	1个子女	已婚	33	2007	11	6	2	1	不任教	不任教	任教	不任教	不任教	不任教	不任教	不任教	不任教	不任教	不任教	不任教	不任教	不任教	不任教	不任教	不任教	不任教	大专	本科	外语	外语	师范	地级城市	省属一般高校	初中	小学及以下	中学一级	0	unhealthy	1	4	2	1	2	1	1	3.66667
48880	镇	女	汉族	1个子女	已婚	46	1995	23	8	1	1	不任教	不任教	任教	不任教	不任教	不任教	不任教	不任教	不任教	不任教	不任教	不任教	不任教	不任教	不任教	不任教	不任教	不任教	大专	本科	外语	外语	师范	省会城市	省属一般高校	大专	初中	中学一级	0	moderate	8	2	4	1	1	1	5	4
48886	镇	女	汉族	1个子女	离异/丧偶	32	2008	10	10	1	1	不任教	不任教	任教	不任教	不任教	不任教	不任教	不任教	不任教	不任教	不任教	不任教	不任教	不任教	不任教	不任教	不任教	不任教	大专	本科	外语	外语	师范	地级城市	大专院校	初中	初中	中学二级	0	moderate	8	2	5	2	2	1	4	3
48925	镇	女	汉族	0个子女	未婚	30	2010	8	12	1	1	不任教	不任教	任教	不任教	不任教	不任教	不任教	不任教	不任教	不任教	不任教	不任教	不任教	不任教	不任教	不任教	不任教	不任教	大专	本科	外语	外语	师范	地级城市	省属一般高校	初中	初中	中学二级	0	healthy	8	2	6	1	2	2	4	2.33333
48977	镇	女	汉族	1个子女	离异/丧偶	29	2010	8	12	1	1	不任教	不任教	任教	不任教	不任教	不任教	不任教	不任教	不任教	不任教	不任教	不任教	不任教	不任教	不任教	不任教	不任教	不任教	大专	本科	外语	外语	师范	地级城市	省属一般高校	初中	大专	中学二级	0	moderate	8	4	4	4	5	2	7	4
51739	镇	女	汉族	2个子女	已婚	29	2010	8	14	1	1	不任教	不任教	任教	不任教	不任教	不任教	不任教	不任教	不任教	不任教	不任教	不任教	不任教	不任教	不任教	不任教	不任教	不任教	大专	本科	外语	外语	师范	地级城市	大专院校	初中	高中	中学二级	0	very unhealthy	15	2	2	3	3	2	1	1
51750	镇	女	汉族	2个子女	已婚	30	2010	8	12	1	1	不任教	不任教	任教	不任教	不任教	不任教	不任教	不任教	不任教	不任教	不任教	不任教	不任教	不任教	不任教	不任教	不任教	不任教	大专	本科	外语	外语	师范	省会城市	大专院校	初中	小学及以下	中学二级	0	moderate	12	2	2	1	2	1	4	3
51764	镇	女	汉族	1个子女	已婚	30	2009	9	12	1	1	不任教	不任教	任教	不任教	不任教	不任教	不任教	不任教	不任教	不任教	不任教	不任教	不任教	不任教	不任教	不任教	不任教	不任教	大专	本科	外语	外语	师范	地级城市	大专院校	大专	初中	中学二级	0	healthy	8	2	2	1	1	1	5	4.66667
51770	镇	男	汉族	1个子女	已婚	51	1990	28	6	1	1	不任教	不任教	任教	不任教	不任教	不任教	不任教	不任教	不任教	不任教	不任教	不任教	不任教	不任教	不任教	不任教	不任教	不任教	大专	本科	外语	教育学	师范	地级城市	大专院校	初中	初中	中学高级	1	healthy	8	1	3	1	1	4	3	3
51785	镇	女	汉族	1个子女	已婚	30	2010	8	12	1	1	不任教	不任教	任教	不任教	不任教	不任教	不任教	不任教	不任教	不任教	不任教	不任教	不任教	不任教	不任教	不任教	不任教	不任教	大专	本科	外语	外语	师范	省会城市	大专院校	初中	初中	中学二级	0	healthy	8	3	2	2	2	2	6	3
51819	镇	女	汉族	1个子女	已婚	42	2001	17	17	1	1	不任教	不任教	任教	不任教	不任教	不任教	不任教	不任教	不任教	不任教	不任教	不任教	不任教	不任教	不任教	不任教	不任教	不任教	大专	本科	外语	汉语言文学	师范	地级城市	省属一般高校	高中	初中	中学一级	0	very unhealthy	8	4	6	1	1	1	1	1.66667
51829	镇	女	汉族	1个子女	已婚	29	2012	6	13	1	1	不任教	不任教	任教	不任教	不任教	不任教	不任教	不任教	不任教	不任教	不任教	不任教	不任教	不任教	不任教	不任教	不任教	不任教	本科	本科	外语	外语	师范	地级城市	大专院校	初中	初中	中学二级	0	moderate	8	1	4	1	1	1	6	3.33333
51845	镇	女	汉族	1个子女	已婚	42	2000	18	20	1	1	不任教	不任教	任教	不任教	不任教	不任教	不任教	不任教	不任教	不任教	不任教	不任教	不任教	不任教	不任教	不任教	不任教	不任教	大专	本科	外语	外语	师范	地级城市	省属一般高校	高中	初中	中学一级	0	moderate	8	4	8	4	3	2	5	3
51849	乡/村	女	汉族	2个子女	已婚	31	2011	7	13	1	1	不任教	不任教	任教	不任教	不任教	不任教	不任教	不任教	不任教	不任教	不任教	不任教	不任教	不任教	不任教	不任教	不任教	不任教	本科	本科	外语	外语	师范	省会城市	省属一般高校	本科	高中	中学二级	0	healthy	10	1	4	2	2	2	3	3.33333
52094	镇	女	汉族	0个子女	未婚	26	2016	2	16	1	1	不任教	不任教	任教	不任教	不任教	不任教	不任教	不任教	不任教	不任教	不任教	不任教	不任教	不任教	不任教	不任教	不任教	不任教	本科	本科	外语	外语	师范	省会城市	省属一般高校	初中	中专/中师	未评职称	0	very healthy	8	3	3	1	3	5	1	3.33333
52100	镇	男	汉族	1个子女	已婚	42	1998	20	6	1	1	不任教	不任教	任教	不任教	不任教	不任教	不任教	不任教	不任教	不任教	不任教	不任教	不任教	不任教	不任教	不任教	不任教	不任教	大专	本科	外语	外语	师范	地级城市	大专院校	研究生	研究生	中学一级	0	moderate	8	1	4	2	1	1	6	3
52102	镇	男	汉族	0个子女	离异/丧偶	46	1996	22	6	1	1	不任教	不任教	任教	不任教	不任教	不任教	不任教	不任教	不任教	不任教	不任教	不任教	不任教	不任教	不任教	不任教	不任教	不任教	大专	大专	外语	外语	师范	地级城市	大专院校	初中	小学及以下	中学一级	0	healthy	8	2	6	1	1	0	6	4
52105	镇	女	汉族	1个子女	已婚	42	1997	21	12	1	1	不任教	不任教	任教	不任教	不任教	不任教	不任教	不任教	不任教	不任教	不任教	不任教	不任教	不任教	不任教	不任教	不任教	不任教	大专	本科	外语	外语	师范	地级城市	大专院校	大专	初中	中学一级	0	moderate	8	1	6	1	1	0	6	3
49210	镇	女	汉族	2个子女	已婚	32	2010	8	12	1	1	不任教	不任教	任教	不任教	不任教	不任教	不任教	不任教	不任教	不任教	不任教	不任教	不任教	不任教	不任教	不任教	不任教	不任教	大专	本科	外语	外语	师范	地级城市	大专院校	初中	初中	中学二级	0	moderate	16	10	3	3	3	3	2	4.66667
49239	镇	女	汉族	1个子女	已婚	42	2000	18	16	1	1	不任教	不任教	任教	不任教	不任教	不任教	不任教	不任教	不任教	不任教	不任教	不任教	不任教	不任教	不任教	不任教	不任教	不任教	大专	本科	外语	外语	师范	地级城市	大专院校	初中	初中	中学一级	0	unhealthy	9	2	8	1	2	0	4	5
49263	镇	女	汉族	2个子女	已婚	34	2006	12	6	1	1	不任教	不任教	任教	不任教	不任教	不任教	不任教	不任教	不任教	不任教	不任教	不任教	不任教	不任教	不任教	不任教	不任教	不任教	大专	本科	外语	外语	师范	地级城市	大专院校	高中	小学及以下	中学二级	0	healthy	8	1	8	1	1	0	5	3.66667
49271	镇	女	汉族	1个子女	已婚	29	2010	8	12	1	1	不任教	不任教	任教	不任教	不任教	不任教	不任教	不任教	不任教	不任教	不任教	不任教	不任教	不任教	不任教	不任教	不任教	不任教	大专	本科	外语	外语	师范	地级城市	大专院校	不清楚	不清楚	中学二级	0	healthy	8	2	2	1	1	1	6	4
49286	镇	女	汉族	1个子女	已婚	31	2009	9	12	1	1	不任教	不任教	任教	不任教	不任教	不任教	不任教	不任教	不任教	不任教	不任教	不任教	不任教	不任教	不任教	不任教	不任教	不任教	大专	本科	外语	外语	师范	省会城市	211高校	中专/中师	中专/中师	中学二级	0	very healthy	8	2	2	2	1	1	6	4.66667
49312	镇	女	汉族	2个子女	已婚	32	2008	10	6	1	1	不任教	不任教	任教	不任教	不任教	不任教	不任教	不任教	不任教	不任教	不任教	不任教	不任教	不任教	不任教	不任教	不任教	不任教	大专	本科	外语	外语	师范	县城	大专院校	高中	初中	中学一级	0	very healthy	6	6	2	2	2	2	6	4
49334	镇	女	汉族	1个子女	已婚	31	2008	10	12	1	1	不任教	不任教	任教	不任教	不任教	不任教	不任教	不任教	不任教	不任教	不任教	不任教	不任教	不任教	不任教	不任教	不任教	不任教	大专	本科	外语	外语	师范	省会城市	大专院校	小学及以下	小学及以下	中学二级	0	healthy	8	2	4	1	1	1	3	4
49338	镇	女	汉族	1个子女	已婚	31	2008	10	12	1	1	不任教	不任教	任教	不任教	不任教	不任教	不任教	不任教	不任教	不任教	不任教	不任教	不任教	不任教	不任教	不任教	不任教	不任教	大专	本科	外语	外语	师范	地级城市	大专院校	初中	初中	中学一级	0	healthy	8	2	10	1	1	1	6	2.66667
49352	镇	女	汉族	1个子女	已婚	35	2006	12	12	1	1	不任教	不任教	任教	不任教	不任教	不任教	不任教	不任教	不任教	不任教	不任教	不任教	不任教	不任教	不任教	不任教	不任教	不任教	大专	本科	外语	外语	师范	地级城市	大专院校	高中	初中	中学二级	0	moderate	10	2	8	2	1	2	3	2.66667
49360	镇	女	汉族	1个子女	离异/丧偶	54	1997	21	8	1	1	不任教	不任教	任教	不任教	不任教	不任教	不任教	不任教	不任教	不任教	不任教	不任教	不任教	不任教	不任教	不任教	不任教	不任教	大专	大专	外语	外语	师范	省会城市	大专院校	大专	小学及以下	中学高级	0	healthy	8	5	3	1	2	1	5	3.66667
52117	镇	男	汉族	1个子女	已婚	50	1990	28	8	1	1	不任教	不任教	任教	不任教	不任教	不任教	不任教	不任教	不任教	不任教	不任教	不任教	不任教	不任教	不任教	不任教	不任教	不任教	大专	大专	外语	外语	师范	地级城市	大专院校	初中	小学及以下	中学高级	0	very healthy	8	0.6	8	2	1	1	7	3.33333
52130	乡/村	女	汉族	1个子女	已婚	31	2009	9	15	1	1	不任教	不任教	任教	不任教	不任教	不任教	不任教	不任教	不任教	不任教	不任教	不任教	不任教	不任教	不任教	不任教	不任教	不任教	大专	本科	外语	外语	师范	地级城市	大专院校	初中	小学及以下	中学二级	1	moderate	10	3	5	2	3	2	5	3.33333
52142	镇	女	汉族	1个子女	已婚	30	2010	8	12	1	1	不任教	不任教	任教	不任教	不任教	不任教	不任教	不任教	不任教	不任教	不任教	不任教	不任教	不任教	不任教	不任教	不任教	不任教	大专	本科	外语	外语	师范	地级城市	省属一般高校	高中	不清楚	中学二级	0	healthy	2	6	2	2	2	2	3	3
52182	镇	女	汉族	1个子女	已婚	29	2012	6	12	1	1	不任教	不任教	任教	不任教	不任教	不任教	不任教	不任教	不任教	不任教	不任教	不任教	不任教	不任教	不任教	不任教	不任教	不任教	本科	本科	外语	外语	师范	地级城市	省属一般高校	不清楚	不清楚	中学二级	0	very healthy	8	2	3	0	1	0	3	2.33333
52488	镇	女	汉族	1个子女	已婚	35	2004	14	15	1	1	不任教	不任教	任教	不任教	不任教	不任教	不任教	不任教	不任教	不任教	不任教	不任教	不任教	不任教	不任教	不任教	不任教	不任教	大专	本科	外语	外语	师范	省会城市	大专院校	高中	高中	中学一级	0	healthy	8	1	2	1	1	1	8	4.33333
52489	镇	男	汉族	1个子女	离异/丧偶	36	2005	13	17	1	1	不任教	不任教	任教	不任教	不任教	不任教	不任教	不任教	不任教	不任教	不任教	不任教	不任教	不任教	不任教	不任教	不任教	不任教	本科	本科	外语	外语	师范	省会城市	独立学院/民办本科	初中	高中	中学一级	1	very healthy	9	2	5	1	2	2	1	3.33333
52491	镇	男	汉族	1个子女	已婚	51	1990	28	12	1	1	不任教	不任教	任教	不任教	不任教	不任教	不任教	不任教	不任教	不任教	不任教	不任教	不任教	不任教	不任教	不任教	不任教	不任教	大专	本科	外语	外语	师范	省会城市	省属重点高校	高中	不清楚	中学高级	0	moderate	9	1	3		1	1	4	3.66667
49500	镇	女	汉族	1个子女	已婚	35	2007	11	12	1	1	不任教	不任教	任教	不任教	不任教	不任教	不任教	不任教	不任教	不任教	不任教	不任教	不任教	不任教	不任教	不任教	不任教	不任教	大专	本科	外语	外语	师范	省会城市	大专院校	高中	高中	中学二级	0	moderate	8	1	8	1	1	1	1	3.66667
49557	镇	女	汉族	1个子女	已婚	35	2006	12	12	1	1	不任教	不任教	任教	不任教	不任教	不任教	不任教	不任教	不任教	不任教	不任教	不任教	不任教	不任教	不任教	不任教	不任教	不任教	大专	本科	外语	外语	师范	省会城市	大专院校	小学及以下	初中	中学二级	0	moderate	8	3	5	2	2	1	1	3.33333
49587	镇	女	汉族	2个子女	已婚	34	2006	12	6	1	1	不任教	不任教	任教	不任教	不任教	不任教	不任教	不任教	不任教	不任教	不任教	不任教	不任教	不任教	不任教	不任教	不任教	不任教	大专	本科	外语	外语	师范	地级城市	大专院校	高中	高中	中学二级	0	healthy	8		43255	1	1	43132	1	3.33333
49603	镇	女	汉族	1个子女	已婚	30	2009	9	10	1	1	不任教	不任教	任教	不任教	不任教	不任教	不任教	不任教	不任教	不任教	不任教	不任教	不任教	不任教	不任教	不任教	不任教	不任教	本科	本科	外语	外语	师范	地级城市	大专院校	初中	小学及以下	中学二级	0	healthy	8	2	2	1	1	1	8	4.33333
49650	镇	女	汉族	2个子女	已婚	34	2005	13	5	1	1	不任教	不任教	任教	不任教	不任教	不任教	不任教	不任教	不任教	不任教	不任教	不任教	不任教	不任教	不任教	不任教	不任教	不任教	大专	本科	外语	外语	师范	省会城市	大专院校	高中	初中	中学一级	0	healthy	8	1	2	1	1	1	6	5
49657	镇	女	汉族	1个子女	已婚	38	2003	15	6	1	1	不任教	不任教	任教	不任教	不任教	不任教	不任教	不任教	不任教	不任教	不任教	不任教	不任教	不任教	不任教	不任教	不任教	不任教	大专	本科	外语	外语	非师范	省会城市	大专院校	初中	小学及以下	中学一级	0	healthy	8	2	2	2	2	2	1	3.33333
49667	镇	女	汉族	1个子女	已婚	52	1985	33	12	1	1	不任教	不任教	任教	不任教	不任教	不任教	不任教	不任教	不任教	不任教	不任教	不任教	不任教	不任教	不任教	不任教	不任教	不任教	大专	大专	外语	外语	师范	县城	中师	本科	高中	中学高级	0	moderate	8	2	5	2	2	2	6	3
49706	乡/村	女	汉族	1个子女	已婚	33	2009	9	8	1	1	不任教	不任教	任教	不任教	不任教	不任教	不任教	不任教	不任教	不任教	不任教	不任教	不任教	不任教	不任教	不任教	不任教	不任教	大专	本科	外语	外语	师范	地级城市	大专院校	高中	小学及以下	中学二级	0	unhealthy	8	4	4	2	2	2	5	4.33333
49710	乡/村	女	汉族	2个子女	已婚	34	2008	10	12	1	1	不任教	不任教	任教	不任教	不任教	不任教	不任教	不任教	不任教	不任教	不任教	不任教	不任教	不任教	不任教	不任教	不任教	不任教	大专	本科	外语	外语	师范	地级城市	大专院校	初中	初中	中学二级	0	healthy	8	23	31	1	1		5	4.33333
49734	镇	男	汉族	0个子女	未婚	33	2008	10	12	1	1	不任教	不任教	任教	不任教	不任教	不任教	不任教	不任教	不任教	不任教	不任教	不任教	不任教	不任教	不任教	不任教	不任教	不任教	本科	本科	外语	外语	师范	省会城市	省属一般高校	高中	初中	中学二级	0	moderate	8	2	5	1	1	1	1	1
49749	镇	女	汉族	2个子女	已婚	29	2010	8	12	1	1	不任教	不任教	任教	不任教	不任教	不任教	不任教	不任教	不任教	不任教	不任教	不任教	不任教	不任教	不任教	不任教	不任教	不任教	本科	本科	外语	外语	师范	地级城市	省属一般高校	高中	初中	中学二级	0	very healthy	8	2	2	1	1	1	7	3.66667
52505	镇	女	汉族	1个子女	已婚	31	2010	8	12	1	1	不任教	不任教	任教	不任教	不任教	不任教	不任教	不任教	不任教	不任教	不任教	不任教	不任教	不任教	不任教	不任教	不任教	不任教	本科	本科	外语	外语	师范	省会城市	独立学院/民办本科	初中	初中	中学二级	0	moderate	8	2	4	1	2	1	3	3
52507	镇	男	汉族	1个子女	离异/丧偶	36	2005	13	17	1	1	不任教	不任教	任教	不任教	不任教	不任教	不任教	不任教	不任教	不任教	不任教	不任教	不任教	不任教	不任教	不任教	不任教	不任教	本科	本科	外语	外语	师范	省会城市	独立学院/民办本科	初中	高中	中学一级	1	very healthy	9	2	5	5	2	2	1	3
52523	镇	女	汉族	2个子女	已婚	40	2003	15	12	1	1	不任教	不任教	任教	不任教	不任教	不任教	不任教	不任教	不任教	不任教	不任教	不任教	不任教	不任教	不任教	不任教	不任教	不任教	大专	本科	外语	外语	师范	地级城市	大专院校	小学及以下	不清楚	中学一级	0	moderate	9	2	3	3	2	2	6	3.66667
52837	镇	女	汉族	1个子女	已婚	49	1991	27	13	1	1	不任教	不任教	任教	不任教	不任教	不任教	不任教	不任教	不任教	不任教	不任教	不任教	不任教	不任教	不任教	不任教	不任教	不任教	大专	本科	外语	外语	师范	省会城市	大专院校	小学及以下	小学及以下	中学高级	0	unhealthy	8	13	3	1	1	2	2	2
52848	镇	男	汉族	1个子女	已婚	37	2007	11	16	1	1	不任教	不任教	任教	不任教	不任教	不任教	不任教	不任教	不任教	不任教	不任教	不任教	不任教	不任教	不任教	不任教	不任教	不任教	本科	本科	外语	外语	非师范	地级城市	省属一般高校	初中	小学及以下	中学二级	0	unhealthy	9	2	6	2	1	1	2	1.66667
52850	镇	男	汉族	1个子女	已婚	37	2007	11	16	1	1	不任教	不任教	任教	不任教	不任教	不任教	不任教	不任教	不任教	不任教	不任教	不任教	不任教	不任教	不任教	不任教	不任教	不任教	本科	本科	外语	外语	非师范	地级城市	省属一般高校	初中	小学及以下	中学二级	0	moderate	9	2	5	1	1	0	4	2.33333
52851	镇	女	汉族	1个子女	已婚	34	2007	11	12	1	1	不任教	不任教	任教	不任教	不任教	不任教	不任教	不任教	不任教	不任教	不任教	不任教	不任教	不任教	不任教	不任教	不任教	不任教	本科	本科	外语	外语	非师范	省会城市	省属一般高校	高中	高中	中学一级	0	healthy	10	1	2	2	3	3	6	3.66667
53245	镇	女	汉族	0个子女	已婚	32	2012	6	12	1	1	不任教	不任教	任教	不任教	不任教	不任教	不任教	不任教	不任教	不任教	不任教	不任教	不任教	不任教	不任教	不任教	不任教	不任教	大专	本科	外语	外语	师范	地级城市	省属一般高校	中专/中师	小学及以下	中学二级	0	moderate	10	2	8	1	1	1	3	2.66667
49837	镇	女	汉族	2个子女	已婚	30	2010	8	12	1	1	不任教	不任教	任教	不任教	不任教	不任教	不任教	不任教	不任教	不任教	不任教	不任教	不任教	不任教	不任教	不任教	不任教	不任教	大专	本科	外语	外语	师范	地级城市	大专院校	高中	小学及以下	中学二级	0	unhealthy	10	3	3	1	3	2	1	2.66667
49844	镇	女	汉族	2个子女	已婚	37	2005	13	12	1	1	不任教	不任教	任教	不任教	不任教	不任教	不任教	不任教	不任教	不任教	不任教	不任教	不任教	不任教	不任教	不任教	不任教	不任教	大专	本科	外语	外语	非师范	地级城市	大专院校	小学及以下	小学及以下	中学一级	0	moderate	8	2	5	2	1	1	3	3.66667
49847	镇	女	汉族	2个子女	已婚	32	2007	11	10	1	1	不任教	不任教	任教	不任教	不任教	不任教	不任教	不任教	不任教	不任教	不任教	不任教	不任教	不任教	不任教	不任教	不任教	不任教	大专	本科	外语	外语	师范	地级城市	大专院校	高中	初中	中学一级	0	very healthy		3	2		1	1	5	4.66667
49852	镇	女	汉族	2个子女	已婚	32	2002	16	7	1	1	不任教	不任教	任教	不任教	不任教	不任教	不任教	不任教	不任教	不任教	不任教	不任教	不任教	不任教	不任教	不任教	不任教	不任教	大专	本科	外语	外语	师范	地级城市	大专院校	高中	初中	中学二级	0	moderate	9	1	3	2	2	1	2	2.33333
49864	镇	女	汉族	2个子女	已婚	33	2007	11	12	1	1	不任教	不任教	任教	不任教	不任教	不任教	不任教	不任教	不任教	不任教	不任教	不任教	不任教	不任教	不任教	不任教	不任教	不任教	大专	本科	外语	外语	师范	省会城市	大专院校	初中	初中	中学一级	0	moderate	3	3	3	2	2	2	4	4
49961	镇	女	汉族	1个子女	已婚	32	2007	11	12	1	1	不任教	不任教	任教	不任教	不任教	不任教	不任教	不任教	不任教	不任教	不任教	不任教	不任教	不任教	不任教	不任教	不任教	不任教	大专	本科	外语	外语	师范	地级城市	大专院校	高中	初中	中学二级	0	healthy	8	1	9	1	1	1	6	5
50019	镇	女	汉族	1个子女	已婚	47	1992	26	12	1	1	不任教	不任教	任教	不任教	不任教	不任教	不任教	不任教	不任教	不任教	不任教	不任教	不任教	不任教	不任教	不任教	不任教	不任教	大专	大专	外语	外语	非师范	县城	中师	高中	小学及以下	中学高级	0	healthy	8	1	4	2	1	2	7	4.33333
50032	乡/村	女	汉族	2个子女	已婚	32	2010	8	12	1	1	不任教	不任教	任教	不任教	不任教	不任教	不任教	不任教	不任教	不任教	不任教	不任教	不任教	不任教	不任教	不任教	不任教	不任教	大专	本科	外语	外语	师范	省会城市	大专院校	初中	初中	中学二级	0	moderate	8	3	3	1	1	1	5	3.33333
50036	乡/村	女	汉族	2个子女	已婚	34	2008	10	14	1	1	不任教	不任教	任教	不任教	不任教	不任教	不任教	不任教	不任教	不任教	不任教	不任教	不任教	不任教	不任教	不任教	不任教	不任教	大专	本科	外语	外语	师范	地级城市	大专院校	初中	初中	中学二级	0	healthy	8	1	3	1	1		7	4.33333
50063	镇	男	汉族	1个子女	离异/丧偶	46	1996	22	8	1	1	不任教	不任教	任教	不任教	不任教	不任教	不任教	不任教	不任教	不任教	不任教	不任教	不任教	不任教	不任教	不任教	不任教	不任教	大专	大专	外语	外语	师范	地级城市	大专院校	初中	初中	中学一级	0	moderate	8	2	4	1	1	1	5	3.66667
50094	镇	女	汉族	1个子女	已婚	34	2006	12	12	1	1	不任教	不任教	任教	不任教	不任教	不任教	不任教	不任教	不任教	不任教	不任教	不任教	不任教	不任教	不任教	不任教	不任教	不任教	大专	本科	外语	外语	师范	镇	省属一般高校	初中	中专/中师	中学二级	0	unhealthy	8	1	8	1	1	2	1	2.33333
50107	镇	男	汉族	1个子女	已婚	32	2008	10	13	1	1	不任教	不任教	任教	不任教	不任教	不任教	不任教	不任教	不任教	不任教	不任教	不任教	不任教	不任教	不任教	不任教	不任教	不任教	大专	本科	外语	外语	师范	地级城市	大专院校	高中	初中	中学一级	1	healthy	11	3	4	3	2	2	5	4
50125	镇	男	汉族	2个子女	已婚	51	1989	29	12	1	1	不任教	不任教	任教	不任教	不任教	不任教	不任教	不任教	不任教	不任教	不任教	不任教	不任教	不任教	不任教	不任教	不任教	不任教	大专	大专	外语	外语	师范	地级城市	大专院校	初中	小学及以下	中学高级	0	healthy	10	8	10	2	1	1	7	4
50141	镇	女	汉族	2个子女	已婚	31	2010	8	12	2	1	不任教	不任教	任教	不任教	不任教	不任教	不任教	不任教	不任教	不任教	不任教	不任教	不任教	不任教	不任教	不任教	不任教	不任教	大专	本科	外语	外语	师范	地级城市	大专院校	高中	小学及以下	中学二级	0	moderate	8	2		0		0	3	3
50143	镇	女	汉族	2个子女	已婚	32	2007	11	7	1	1	不任教	不任教	任教	不任教	不任教	不任教	不任教	不任教	不任教	不任教	不任教	不任教	不任教	不任教	不任教	不任教	不任教	不任教	大专	本科	外语	外语	师范	地级城市	大专院校	中专/中师	中专/中师	中学二级	0	healthy	8	2	4	2	1	1	3	4.33333
50220	镇	女	汉族	2个子女	已婚	36	2006	12	12	1	1	不任教	不任教	任教	不任教	不任教	不任教	不任教	不任教	不任教	不任教	不任教	不任教	不任教	不任教	不任教	不任教	不任教	不任教	本科	本科	外语	外语	非师范	地级城市	省属一般高校	高中	高中	中学二级	0	healthy	8	2	3	1	2	1	3	3
50271	镇	女	汉族	1个子女	已婚	30	2010	8	12	1	1	不任教	不任教	任教	不任教	不任教	不任教	不任教	不任教	不任教	不任教	不任教	不任教	不任教	不任教	不任教	不任教	不任教	不任教	大专	本科	外语	外语	师范	地级城市	大专院校	高中	初中	中学二级	0	moderate	8	4	4	2	2	2	4	3.33333
50319	乡/村	男	汉族	1个子女	已婚	36	2005	13	12	1	1	不任教	不任教	任教	不任教	不任教	不任教	不任教	不任教	不任教	不任教	不任教	不任教	不任教	不任教	不任教	不任教	不任教	不任教	大专	本科	外语	外语	师范	地级城市	大专院校	小学及以下	小学及以下	中学一级	0	healthy	8	2	3	1	1	1	1	2
50328	镇	男	汉族	1个子女	已婚	50	1994	24	16	3	1	不任教	不任教	任教	不任教	不任教	不任教	不任教	不任教	不任教	不任教	不任教	不任教	不任教	不任教	不任教	不任教	不任教	不任教	大专	本科	外语	其他	师范	省会城市	大专院校	不清楚	不清楚	中学高级	0	moderate	9	1	7	1	1	1	1	1.66667
50363	乡/村	女	汉族	1个子女	已婚	30	2009	9	14	1	1	不任教	不任教	任教	不任教	不任教	不任教	不任教	不任教	不任教	不任教	不任教	不任教	不任教	不任教	不任教	不任教	不任教	不任教	大专	本科	外语	外语	师范	地级城市	大专院校	初中	小学及以下	中学二级	0	healthy	8	1	2	1			5	3.66667
50371	镇	女	汉族	1个子女	已婚	37	2005	13	12	1	1	不任教	不任教	任教	不任教	不任教	不任教	不任教	不任教	不任教	不任教	不任教	不任教	不任教	不任教	不任教	不任教	不任教	不任教	大专	本科	外语	外语	师范	地级城市	大专院校	高中	高中	中学一级	0	moderate	8	1	5	1	1	1	4	3.66667
50473	镇	女	汉族	3个以上子女	已婚	34	2006	12	10	1	1	不任教	不任教	任教	不任教	不任教	不任教	不任教	不任教	不任教	不任教	不任教	不任教	不任教	不任教	不任教	不任教	不任教	不任教	大专	本科	外语	外语	师范	地级城市	大专院校	高中	小学及以下	中学二级	0	moderate	8	1	2	2	1	1	5	3.66667
50538	镇	女	汉族	1个子女	已婚	32	2010	8	14	1	1	不任教	不任教	任教	不任教	不任教	不任教	不任教	不任教	不任教	不任教	不任教	不任教	不任教	不任教	不任教	不任教	不任教	不任教	大专	本科	外语	外语	师范	地级城市	省属一般高校	初中	初中	中学二级	1	moderate	13	2	10	2	1	1	3	4
53294	镇	女	汉族	2个子女	已婚	33	2009	9	12	1	1	不任教	不任教	任教	不任教	不任教	不任教	不任教	不任教	不任教	不任教	不任教	不任教	不任教	不任教	不任教	不任教	不任教	不任教	本科	本科	外语	外语	非师范	省会城市	省属一般高校	高中	初中	中学二级	0	unhealthy	9	1	6	1			2	2
53325	镇	女	汉族	1个子女	已婚	51	1988	30	12	1	1	不任教	不任教	任教	不任教	不任教	不任教	不任教	不任教	不任教	不任教	不任教	不任教	不任教	不任教	不任教	不任教	不任教	不任教	大专	本科	外语	外语	师范	地级城市	大专院校	小学及以下	小学及以下	中学高级	0	moderate	8	1	9	1	1	1	1	3
53331	镇	女	汉族	1个子女	已婚	48	1995	23	12	1	1	不任教	不任教	任教	不任教	不任教	不任教	不任教	不任教	不任教	不任教	不任教	不任教	不任教	不任教	不任教	不任教	不任教	不任教	大专	本科	外语	外语	师范	省会城市	211高校	大专	高中	中学高级	0	moderate	11	3	10	1	2	2	2	2.33333
53363	镇	女	汉族	1个子女	已婚	32	2007	11	12	1	1	不任教	不任教	任教	不任教	不任教	不任教	不任教	不任教	不任教	不任教	不任教	不任教	不任教	不任教	不任教	不任教	不任教	不任教	本科	本科	外语	外语	师范	省会城市	省属一般高校	初中	初中	中学二级	0	moderate	10	2	8	2	2	2	1	2.33333
53372	镇	女	汉族	1个子女	已婚	32	2009	9	12	1	1	不任教	不任教	任教	不任教	不任教	不任教	不任教	不任教	不任教	不任教	不任教	不任教	不任教	不任教	不任教	不任教	不任教	不任教	大专	本科	外语	外语	师范	地级城市	大专院校	大专	大专	中学二级	0	moderate	10	2	8	1	1	1	1	2
53373	镇	女	汉族	1个子女	已婚	48	1995	23	12	1	1	不任教	不任教	任教	不任教	不任教	不任教	不任教	不任教	不任教	不任教	不任教	不任教	不任教	不任教	不任教	不任教	不任教	不任教	大专	本科	外语	外语	师范	省会城市	211高校	大专	高中	中学高级	0	moderate	11	10	8	2	1	1	5	1.66667
53374	镇	男	汉族	2个子女	已婚	42	2000	18	12	1	1	不任教	不任教	任教	不任教	不任教	不任教	不任教	不任教	不任教	不任教	不任教	不任教	不任教	不任教	不任教	不任教	不任教	不任教	大专	本科	外语	外语	师范	省会城市	大专院校	小学及以下	小学及以下	中学一级	0	healthy	8	1	5	1	1	1	5	3
53394	镇	女	汉族	1个子女	已婚	39	1999	19	12	1	1	不任教	不任教	任教	不任教	不任教	不任教	不任教	不任教	不任教	不任教	不任教	不任教	不任教	不任教	不任教	不任教	不任教	不任教	大专	本科	外语	外语	师范	省会城市	211高校	小学及以下	小学及以下	中学一级	0	unhealthy	10	1	6	4	1		5	3
53439	镇	女	汉族	1个子女	已婚	48	1995	23	12	1	1	不任教	不任教	任教	不任教	不任教	不任教	不任教	不任教	不任教	不任教	不任教	不任教	不任教	不任教	不任教	不任教	不任教	不任教	大专	本科	外语	外语	师范	省会城市	211高校	大专	高中	中学高级	0	moderate	10	3	8	1	2	1	2	2.33333
53443	镇	女	少数民族	1个子女	已婚	34	2005	13	18	1	1	不任教	不任教	任教	不任教	不任教	不任教	不任教	不任教	不任教	不任教	不任教	不任教	不任教	不任教	不任教	不任教	不任教	不任教	大专	本科	外语	外语	师范	地级城市	大专院校	高中	小学及以下	中学二级	0	healthy	8	2	5	1	1	1	5	4
53445	镇	女	汉族	0个子女	已婚	27	2013	5	12	1	1	不任教	不任教	任教	不任教	不任教	不任教	不任教	不任教	不任教	不任教	不任教	不任教	不任教	不任教	不任教	不任教	不任教	不任教	本科	本科	外语	外语	师范	省会城市	211高校	中专/中师	初中	中学二级	0	moderate	11	3	4	2	2	1	3	1.66667
53465	镇	女	汉族	0个子女	已婚	27	2013	5	12	1	1	不任教	不任教	任教	不任教	不任教	不任教	不任教	不任教	不任教	不任教	不任教	不任教	不任教	不任教	不任教	不任教	不任教	不任教	本科	本科	外语	外语	师范	省会城市	211高校	中专/中师	初中	中学二级	1	unhealthy	11	3	8	1	1	1	4	2.33333
53494	镇	男	少数民族	1个子女	已婚	47	1994	24	14	1	1	不任教	不任教	任教	不任教	不任教	不任教	不任教	不任教	不任教	不任教	不任教	不任教	不任教	不任教	不任教	不任教	不任教	不任教	大专	本科	外语	外语	非师范	省会城市	大专院校	中专/中师	小学及以下	中学一级	1	healthy	10	3	4	2	2	2	7	2.33333
53508	乡/村	女	汉族	1个子女	已婚	42	1978	40	12	4	1	不任教	不任教	任教	不任教	不任教	不任教	不任教	不任教	不任教	不任教	不任教	不任教	不任教	不任教	不任教	不任教	不任教	不任教	大专	本科	外语	外语	师范	省会城市	省属重点高校	小学及以下	小学及以下	中学一级	0	moderate	8	2	5	1	1	1	2	2.33333
53514	镇	女	少数民族	1个子女	已婚	28	2013	5	18	2	1	不任教	不任教	任教	不任教	不任教	不任教	不任教	不任教	不任教	不任教	不任教	不任教	不任教	不任教	不任教	不任教	不任教	不任教	本科	本科	外语	外语	师范	地级城市	独立学院/民办本科	不清楚	不清楚	小学二级	0	healthy	8	2	2	1	1	1	3	3
53527	镇	男	汉族	2个子女	已婚	42	2000	18	12	1	1	不任教	不任教	任教	不任教	不任教	不任教	不任教	不任教	不任教	不任教	不任教	不任教	不任教	不任教	不任教	不任教	不任教	不任教	大专	本科	外语	外语	师范	省会城市	大专院校	小学及以下	小学及以下	中学一级	0	healthy	8	1	5	1	1	1	5	4.33333
53634	乡/村	女	汉族	1个子女	已婚	52	1989	29	12	1	1	不任教	不任教	任教	不任教	不任教	不任教	不任教	不任教	不任教	不任教	不任教	不任教	不任教	不任教	不任教	不任教	不任教	不任教	大专	本科	外语	外语	师范	地级城市	大专院校	小学及以下	小学及以下	中学高级	1	healthy	11	2	2	2	3	4	3	3.66667
53648	镇	女	少数民族	0个子女	未婚	27	2014	4	18	1	1	不任教	不任教	任教	不任教	不任教	不任教	不任教	不任教	不任教	不任教	不任教	不任教	不任教	不任教	不任教	不任教	不任教	不任教	本科	本科	外语	外语	师范	地级城市	独立学院/民办本科	大专	不清楚	中学二级	0	moderate	8	2	2	1	2	3	5	3
50854	镇	女	汉族	2个子女	已婚	32	2010	8	12	1	1	不任教	不任教	任教	不任教	不任教	不任教	不任教	不任教	不任教	不任教	不任教	不任教	不任教	不任教	不任教	不任教	不任教	不任教	大专	本科	外语	外语	师范	地级城市	省属一般高校	初中	初中	中学二级	1	unhealthy	12	4	12	1	2	3	4	5
50878	镇	女	汉族	2个子女	已婚	32	2009	9	12	1	1	不任教	不任教	任教	不任教	不任教	不任教	不任教	不任教	不任教	不任教	不任教	不任教	不任教	不任教	不任教	不任教	不任教	不任教	大专	本科	外语	外语	师范	地级城市	大专院校	高中	初中	中学二级	0	healthy	8	2	4	2	1	0	2	4
50906	镇	女	汉族	1个子女	已婚	28	2010	8	12	1	1	不任教	不任教	任教	不任教	不任教	不任教	不任教	不任教	不任教	不任教	不任教	不任教	不任教	不任教	不任教	不任教	不任教	不任教	本科	本科	外语	外语	师范	地级城市	独立学院/民办本科	大专	中专/中师	中学二级	0	moderate	3	2	4	2	2	2	5	4
53678	县城	女	少数民族	1个子女	已婚	39	2002	16	10	1	1	不任教	不任教	任教	不任教	不任教	不任教	不任教	不任教	不任教	不任教	不任教	不任教	不任教	不任教	不任教	不任教	不任教	不任教	大专	本科	外语	外语	师范	地级城市	大专院校	高中	高中	中学二级	0	moderate	5	1	2	1	2	2	1	2.66667
53702	县城	男	少数民族	1个子女	离异/丧偶	48	1992	26	5	1	1	不任教	不任教	任教	不任教	不任教	不任教	不任教	不任教	不任教	不任教	不任教	不任教	不任教	不任教	不任教	不任教	不任教	不任教	大专	研究生	外语	外语	非师范	省会城市	省属一般高校	中专/中师	小学及以下	中学一级	0	moderate	10	4	8	3	5	3	1	3.33333
53756	县城	女	少数民族	2个子女	已婚	52	1996	22	5	1	1	不任教	不任教	任教	不任教	不任教	不任教	不任教	不任教	不任教	不任教	不任教	不任教	不任教	不任教	不任教	不任教	不任教	不任教	大专	大专	外语	外语	师范	省会城市	大专院校	小学及以下	小学及以下	中学一级	0	moderate	12	8	8	6	6	2	1	1.66667
53764	镇	女	少数民族	1个子女	已婚	37	2006	12	18	1	1	不任教	不任教	任教	不任教	不任教	不任教	不任教	不任教	不任教	不任教	不任教	不任教	不任教	不任教	不任教	不任教	不任教	不任教	大专	本科	外语	外语	师范	地级城市	大专院校	不清楚	高中	中学二级	0	moderate	8	3	4	1	2	2	1	1.66667
53769	镇	男	少数民族	1个子女	已婚	50	1990	28	10	1	1	不任教	不任教	任教	不任教	不任教	不任教	不任教	不任教	不任教	不任教	不任教	不任教	不任教	不任教	不任教	不任教	不任教	不任教	大专	本科	外语	外语	师范	地级城市	大专院校	小学及以下	小学及以下	中学一级	1	moderate	8	1	5	1	2	1	2	2.66667
53770	县城	女	少数民族	0个子女	未婚	29	2015	3	20	1	1	不任教	不任教	任教	不任教	不任教	不任教	不任教	不任教	不任教	不任教	不任教	不任教	不任教	不任教	不任教	不任教	不任教	不任教	本科	本科	外语	外语	师范	省会城市	独立学院/民办本科	小学及以下	小学及以下	中学二级	0	very healthy	10	2	4	2	2	1	2	4.33333
53772	乡/村	女	汉族	2个子女	已婚	37	2005	13	12	1	1	不任教	不任教	任教	不任教	不任教	不任教	不任教	不任教	不任教	不任教	不任教	不任教	不任教	不任教	不任教	不任教	不任教	不任教	大专	本科	外语	外语	师范	地级城市	大专院校	本科	初中	中学一级	0	moderate	10	3	10	3	2	2	5	1.66667
53804	县城	女	少数民族	1个子女	已婚	46	1996	22	10	1	1	不任教	不任教	任教	不任教	不任教	不任教	不任教	不任教	不任教	不任教	不任教	不任教	不任教	不任教	不任教	不任教	不任教	不任教	大专	本科	外语	外语	师范	地级城市	大专院校	初中	小学及以下	中学一级	0	unhealthy	8	1	10	2	3	1	1	2
53858	县城	女	少数民族	2个子女	已婚	35	2008	10	9	3	1	不任教	不任教	任教	不任教	不任教	不任教	不任教	不任教	不任教	不任教	不任教	不任教	不任教	不任教	不任教	不任教	不任教	不任教	本科	本科	外语	外语	师范	地级城市	省属一般高校	大专	中专/中师	中学二级	0	very healthy	8	1	6	1	1	1	1	3
53994	乡/村	女	汉族	2个子女	已婚	38	2002	16	16	2	2	不任教	不任教	任教	不任教	不任教	不任教	不任教	不任教	不任教	任教	不任教	不任教	不任教	不任教	不任教	不任教	不任教	不任教	大专	本科	外语	外语	师范	地级城市	大专院校	初中	小学及以下	中学一级	0	healthy	9	2	3	2	1	2	5	4
54016	镇	女	汉族	1个子女	已婚	31	2010	8	16	1	1	不任教	不任教	任教	不任教	不任教	不任教	不任教	不任教	不任教	不任教	不任教	不任教	不任教	不任教	不任教	不任教	不任教	不任教	本科	本科	外语	外语	师范	地级城市	省属一般高校	高中	初中	中学二级	0	healthy	8	1	3	1	2	1	1	2.66667
54029	镇	女	汉族	1个子女	已婚	28	2014	4	16	1	1	不任教	不任教	任教	不任教	不任教	不任教	不任教	不任教	不任教	不任教	不任教	不任教	不任教	不任教	不任教	不任教	不任教	不任教	本科	本科	外语	外语	师范	地级城市	省属一般高校	初中	高中	中学二级	0	very healthy	8	2	3	1	1	0	7	4.66667
51187	镇	女	汉族	0个子女	已婚	28	2015	3	12	1	1	不任教	不任教	任教	不任教	不任教	不任教	不任教	不任教	不任教	不任教	不任教	不任教	不任教	不任教	不任教	不任教	不任教	不任教	本科	本科	外语	外语	师范	地级城市	省属一般高校	初中	小学及以下	中学二级	0	unhealthy	9	2	6	1	1	1	2	2.33333
51207	镇	男	汉族	0个子女	已婚	38	2009	9	12	1	1	不任教	不任教	任教	不任教	不任教	不任教	不任教	不任教	不任教	不任教	不任教	不任教	不任教	不任教	不任教	不任教	不任教	不任教	大专	本科	外语	外语	师范	地级城市	省属一般高校	初中	高中	中学二级	0	healthy	11	3	8	8	3	3	6	4
51223	镇	女	汉族	0个子女	未婚	30	2010	8	12	2	1	不任教	不任教	任教	不任教	不任教	不任教	不任教	不任教	不任教	不任教	不任教	不任教	不任教	不任教	不任教	不任教	不任教	不任教	大专	本科	外语	外语	师范	地级城市	大专院校	初中	小学及以下	中学二级	0	healthy	8	4	3	2	2	1	3	3
51255	镇	男	汉族	1个子女	已婚	49	1996	22	6	1	1	不任教	不任教	任教	不任教	不任教	不任教	不任教	不任教	不任教	不任教	不任教	不任教	不任教	不任教	不任教	不任教	不任教	不任教	大专	大专	外语	外语	师范	地级城市	大专院校	小学及以下	小学及以下	中学高级	1	healthy	8	2	6	1	1	5	2	4
51296	镇	女	汉族	1个子女	已婚	31	2010	8	13	1	1	不任教	不任教	任教	不任教	不任教	不任教	不任教	不任教	不任教	不任教	不任教	不任教	不任教	不任教	不任教	不任教	不任教	不任教	大专	本科	外语	外语	师范	地级城市	省属一般高校	高中	小学及以下	中学二级	0	healthy	10	2	2	2	3	2	2	3.33333
54040	乡/村	女	汉族	2个子女	已婚	33	2008	10	16	2	1	不任教	不任教	任教	不任教	不任教	不任教	不任教	不任教	不任教	不任教	不任教	不任教	不任教	不任教	不任教	不任教	不任教	不任教	大专	本科	外语	体育	师范	地级城市	大专院校	初中	小学及以下	中学二级	0	moderate	8	1	5	1	1	1	6	3.33333
54045	镇	女	汉族	1个子女	已婚	28	2012	6	16	1	1	不任教	不任教	任教	不任教	不任教	不任教	不任教	不任教	不任教	不任教	不任教	不任教	不任教	不任教	不任教	不任教	不任教	不任教	大专	本科	外语	外语	师范	地级城市	大专院校	中专/中师	初中	中学二级	0	healthy	12	2	1	1	1	1	5	3.33333
54047	镇	女	汉族	0个子女	已婚	26	2014	4	16	1	1	不任教	不任教	任教	不任教	不任教	不任教	不任教	不任教	不任教	不任教	不任教	不任教	不任教	不任教	不任教	不任教	不任教	不任教	大专	本科	外语	外语	非师范	省会城市	大专院校	初中	初中	中学二级	1	healthy	8	2	3	1	2	2	5	3
54051	镇	女	汉族	0个子女	未婚	24	2016	2	14	1	1	不任教	不任教	任教	不任教	不任教	不任教	不任教	不任教	不任教	不任教	不任教	不任教	不任教	不任教	不任教	不任教	不任教	不任教	本科	本科	外语	外语	师范	地级城市	省属重点高校	本科	初中	未评职称	0	unhealthy	14	2	8			2	1	4.66667
54053	乡/村	男	汉族	1个子女	已婚	44	1995	23	13	1	1	不任教	不任教	任教	不任教	不任教	不任教	不任教	不任教	不任教	不任教	不任教	不任教	不任教	不任教	不任教	不任教	不任教	不任教	大专	本科	外语	外语	师范	地级城市	大专院校	小学及以下	小学及以下	中学一级	1	very healthy	8	1	5	1	1	1	3	4.33333
54074	镇	女	汉族	0个子女	已婚	28	2013	5	28	1	1	不任教	不任教	任教	不任教	不任教	不任教	不任教	不任教	不任教	不任教	不任教	不任教	不任教	不任教	不任教	不任教	不任教	不任教	大专	本科	外语	外语	非师范	地级城市	大专院校	初中	小学及以下	中学一级	0	moderate			4		1		5	3.66667
54081	镇	男	少数民族	1个子女	已婚	55	1982	36	8	1	1	不任教	不任教	任教	不任教	不任教	不任教	不任教	不任教	不任教	不任教	不任教	不任教	不任教	不任教	不任教	不任教	不任教	不任教	大专	本科	外语	外语	师范	省会城市	大专院校	高中	小学及以下	中学高级	0	moderate	6	2	2	1	1	1	5	3
54082	镇	女	汉族	1个子女	已婚	32	2007	11	12	1	1	不任教	不任教	任教	不任教	不任教	不任教	不任教	不任教	不任教	不任教	不任教	不任教	不任教	不任教	不任教	不任教	不任教	不任教	本科	本科	外语	外语	师范	省会城市	省属一般高校	高中	初中	中学一级	0	moderate	8	1	6	2	1	2	4	1
54094	镇	女	汉族	2个子女	已婚	34	2007	11	15	1	1	不任教	不任教	任教	不任教	不任教	不任教	不任教	不任教	不任教	不任教	不任教	不任教	不任教	不任教	不任教	不任教	不任教	不任教	大专	大专	外语	外语	非师范	地级城市	大专院校	初中	小学及以下	中学二级	0	moderate	8	2	2	2	1		5	3
54102	镇	女	汉族	0个子女	未婚	25	2015	3	14	1	1	不任教	不任教	任教	不任教	不任教	不任教	不任教	不任教	不任教	不任教	不任教	不任教	不任教	不任教	不任教	不任教	不任教	不任教	本科	本科	外语	外语	师范	地级城市	省属一般高校	高中	高中	中学二级	0	healthy	8	2	4	1	1	3	5	3.33333
54124	镇	女	汉族	1个子女	已婚	35	2007	11	14	1	1	不任教	不任教	任教	不任教	不任教	不任教	不任教	不任教	不任教	不任教	不任教	不任教	不任教	不任教	不任教	不任教	不任教	不任教	大专	本科	外语	外语	师范	地级城市	大专院校	高中	小学及以下	中学一级	0	very healthy	12	1	8	1	2	1	1	2.66667
54188	乡/村	男	汉族	2个子女	已婚	37	2004	14	6	1	1	不任教	不任教	任教	不任教	不任教	不任教	不任教	不任教	不任教	不任教	不任教	不任教	不任教	不任教	不任教	不任教	不任教	不任教	大专	本科	外语	外语	非师范	省会城市	大专院校	本科	小学及以下	中学二级	1	very healthy	8	2	3	1	1	1	1	1.33333
54191	镇	男	汉族	2个子女	已婚	44	1996	22	16	1	1	不任教	不任教	任教	不任教	不任教	不任教	不任教	不任教	不任教	不任教	不任教	不任教	不任教	不任教	不任教	不任教	不任教	不任教	大专	本科	外语	外语	师范	地级城市	大专院校	高中	小学及以下	中学一级	0	healthy	11	4	3	1	4	2	1	2
54193	镇	男	汉族	1个子女	已婚	48	1993	25	20	3	1	不任教	不任教	任教	不任教	不任教	不任教	不任教	不任教	不任教	不任教	不任教	不任教	不任教	不任教	不任教	不任教	不任教	不任教	大专	本科	外语	外语	师范	地级城市	大专院校	中专/中师	中专/中师	中学一级	0	unhealthy	11	30	10	1	1	0	1	1.33333
54359	镇	女	汉族	0个子女	已婚	28	2014	4	20	1	1	不任教	不任教	任教	不任教	不任教	不任教	不任教	不任教	不任教	不任教	不任教	不任教	不任教	不任教	不任教	不任教	不任教	不任教	本科	本科	外语	外语	师范	地级城市	省属一般高校	本科	大专	中学二级	0	moderate	10	2	11	0	1	1	2	2.66667
54367	镇	女	汉族	1个子女	已婚	31	2009	9	16	1	1	不任教	不任教	任教	不任教	不任教	不任教	不任教	不任教	不任教	不任教	不任教	不任教	不任教	不任教	不任教	不任教	不任教	不任教	大专	本科	外语	外语	师范	地级城市	大专院校	初中	高中	中学二级	0	moderate	6	6	4	1	2	2	1	2
51539	镇	女	汉族	2个子女	已婚	36	2005	13	10	1	1	不任教	不任教	任教	不任教	不任教	不任教	不任教	不任教	不任教	不任教	不任教	不任教	不任教	不任教	不任教	不任教	不任教	不任教	大专	本科	外语	外语	师范	地级城市	大专院校	初中	小学及以下	中学一级	0	healthy	8	2	6	1	2	1	4	2.33333
51570	镇	女	汉族	0个子女	未婚	30	2009	9	12	1	1	不任教	不任教	任教	不任教	不任教	不任教	不任教	不任教	不任教	不任教	不任教	不任教	不任教	不任教	不任教	不任教	不任教	不任教	大专	本科	外语	外语	师范	地级城市	大专院校	初中	小学及以下	中学二级	0	very healthy	12	4	3	3	1	3	1	3.66667
51607	镇	女	汉族	2个子女	已婚	32	2008	10	14	1	1	不任教	不任教	任教	不任教	不任教	不任教	不任教	不任教	不任教	不任教	不任教	不任教	不任教	不任教	不任教	不任教	不任教	不任教	大专	本科	外语	外语	师范	地级城市	大专院校	高中	初中	中学二级	0	moderate	10	2	6	2	1	1	4	2
51649	镇	女	汉族	1个子女	已婚	30	2010	8	12	1	1	不任教	不任教	任教	不任教	不任教	不任教	不任教	不任教	不任教	不任教	不任教	不任教	不任教	不任教	不任教	不任教	不任教	不任教	大专	大专	外语	外语	师范	地级城市	大专院校	初中	初中	中学二级	0	moderate	8	2	6	2	1	1	2	3
51652	镇	女	汉族	1个子女	已婚	49	1991	27	12	1	1	不任教	不任教	任教	不任教	不任教	不任教	不任教	不任教	不任教	不任教	不任教	不任教	不任教	不任教	不任教	不任教	不任教	不任教	大专	本科	外语	外语	师范	县城	大专院校	初中	初中	中学一级	0	very healthy	9	1	5	1	1	1	8	4
51654	镇	女	汉族	1个子女	已婚	36	2005	13	12	1	1	不任教	不任教	任教	不任教	不任教	不任教	不任教	不任教	不任教	不任教	不任教	不任教	不任教	不任教	不任教	不任教	不任教	不任教	大专	本科	外语	汉语言文学	师范	地级城市	大专院校	高中	高中	中学一级	0	healthy	8	1	8	1	1	1	6	4
51655	镇	女	汉族	1个子女	已婚	33	2007	11	12	2	1	不任教	不任教	任教	不任教	不任教	不任教	不任教	不任教	不任教	不任教	不任教	不任教	不任教	不任教	不任教	不任教	不任教	不任教	大专	本科	外语	外语	师范	地级城市	大专院校	大专	初中	中学一级	0	moderate	8		4	1	2	2	8	4.66667
51670	镇	女	汉族	2个子女	已婚	35	2006	12	12	1	1	不任教	不任教	任教	不任教	不任教	不任教	不任教	不任教	不任教	不任教	不任教	不任教	不任教	不任教	不任教	不任教	不任教	不任教	大专	本科	外语	外语	师范	地级城市	省属一般高校	高中	小学及以下	中学一级	0	moderate	10	3	10	5	3	2	4	3
51678	乡/村	女	汉族	1个子女	已婚	31	2009	9	15	1	1	不任教	不任教	任教	不任教	不任教	不任教	不任教	不任教	不任教	不任教	不任教	不任教	不任教	不任教	不任教	不任教	不任教	不任教	大专	本科	外语	外语	师范	镇	大专院校	初中	小学及以下	中学二级	1	healthy	10	2	2	2	2	2	5	3.66667
54438	乡/村	女	汉族	0个子女	未婚	27	2014	4	14	1	1	不任教	不任教	任教	不任教	不任教	不任教	不任教	不任教	不任教	不任教	不任教	不任教	不任教	不任教	不任教	不任教	不任教	不任教	本科	本科	外语	外语	师范	地级城市	省属一般高校	大专	小学及以下	未评职称	0	very healthy	8	3	3	1	2	1	8	3.66667
54443	乡/村	女	汉族	1个子女	已婚	38	2007	11	16	2	2	不任教	不任教	任教	不任教	不任教	不任教	不任教	不任教	不任教	任教	不任教	不任教	不任教	不任教	不任教	不任教	不任教	不任教	本科	本科	外语	外语	师范	地级城市	省属一般高校	小学及以下	小学及以下	中学一级	1	moderate	6	4	3	2	3	3	1	3.66667
54478	乡/村	女	汉族	0个子女	已婚	29	2013	5	10	1	1	不任教	不任教	任教	不任教	不任教	不任教	不任教	不任教	不任教	不任教	不任教	不任教	不任教	不任教	不任教	不任教	不任教	不任教	本科	本科	外语	外语	师范	地级城市	省属一般高校	初中	初中	中学二级	0	healthy	10	2	4	1	1	1	3	4
54737	镇	女	汉族	0个子女	已婚	25	2016	2	14	1	1	不任教	不任教	任教	不任教	不任教	不任教	不任教	不任教	不任教	不任教	不任教	不任教	不任教	不任教	不任教	不任教	不任教	不任教	本科	本科	外语	外语	非师范	地级城市	省属一般高校	初中	初中	未评职称	1	very healthy	8	2	2	1	1	1	4	3.33333
51863	镇	女	汉族	1个子女	已婚	49	1991	27	12	1	1	不任教	不任教	任教	不任教	不任教	不任教	不任教	不任教	不任教	不任教	不任教	不任教	不任教	不任教	不任教	不任教	不任教	不任教	大专	本科	外语	外语	师范	地级城市	大专院校	高中	高中	中学高级	1	moderate	8	2	4	2	2	1	6	4.33333
51864	镇	女	汉族	1个子女	已婚	42	1976	42	1	1	1	不任教	不任教	任教	不任教	不任教	不任教	不任教	不任教	不任教	不任教	不任教	不任教	不任教	不任教	不任教	不任教	不任教	不任教	大专	本科	外语	外语	师范	县城	大专院校	大专	高中	中学一级	0	moderate	1	1	1	1	1	1	4	3
51871	镇	女	汉族	2个子女	已婚	33	2008	10	12	1	1	不任教	不任教	任教	不任教	不任教	不任教	不任教	不任教	不任教	不任教	不任教	不任教	不任教	不任教	不任教	不任教	不任教	不任教	大专	本科	外语	外语	师范	地级城市	大专院校	高中	高中	中学二级	0	very healthy	8	8	8	8	2	3	5	5
51932	镇	女	汉族	2个子女	已婚	35	2006	12	12	1	1	不任教	不任教	任教	不任教	不任教	不任教	不任教	不任教	不任教	不任教	不任教	不任教	不任教	不任教	不任教	不任教	不任教	不任教	大专	本科	外语	外语	师范	地级城市	省属一般高校	高中	小学及以下	中学二级	0	moderate	8	2	8	2	12	2	2	3.66667
51948	镇	女	汉族	1个子女	已婚	33	2007	11	7	1	1	不任教	不任教	任教	不任教	不任教	不任教	不任教	不任教	不任教	不任教	不任教	不任教	不任教	不任教	不任教	不任教	不任教	不任教	大专	本科	外语	外语	师范	省会城市	大专院校	高中	高中	中学二级	0	very healthy	10	1	6	1	2	1	6	4.33333
51955	镇	女	汉族	2个子女	已婚	32	2009	9	12	1	1	不任教	不任教	任教	不任教	不任教	不任教	不任教	不任教	不任教	不任教	不任教	不任教	不任教	不任教	不任教	不任教	不任教	不任教	大专	本科	外语	外语	师范	镇	大专院校	大专	高中	中学二级	0	very healthy	8	2	5	3	2	2	5	4
51972	镇	女	汉族	1个子女	已婚	31	2010	8	12	1	1	不任教	不任教	任教	不任教	不任教	不任教	不任教	不任教	不任教	不任教	不任教	不任教	不任教	不任教	不任教	不任教	不任教	不任教	大专	本科	外语	外语	师范	地级城市	省属一般高校	初中	初中	中学二级	0	very healthy	8	1	5	1	1	1	7	3.33333
52015	镇	女	汉族	0个子女	已婚	30	2010	8	12	1	1	不任教	不任教	任教	不任教	不任教	不任教	不任教	不任教	不任教	不任教	不任教	不任教	不任教	不任教	不任教	不任教	不任教	不任教	大专	本科	外语	外语	师范	地级城市	大专院校	初中	初中	中学二级	0	moderate	8	2	5	3	1	1	5	4.66667
52019	乡/村	男	汉族	3个子女	已婚	53	1986	32	6	1	1	不任教	不任教	任教	不任教	不任教	不任教	不任教	不任教	不任教	不任教	不任教	不任教	不任教	不任教	不任教	不任教	不任教	不任教	大专	大专	外语	外语	师范	地级城市	大专院校	中专/中师	初中	中学高级	1	healthy	10	2	4	2	2	2	5	4.33333
52024	乡/村	女	汉族	2个子女	已婚	31	2008	10	10	2	1	不任教	不任教	任教	不任教	不任教	不任教	不任教	不任教	不任教	不任教	不任教	不任教	不任教	不任教	不任教	不任教	不任教	不任教	大专	本科	外语	外语	师范	地级城市	大专院校	初中	初中	中学二级	0	healthy	8	5	8	2	2	1	10	5
52040	镇	女	汉族	1个子女	已婚	47	1988	30	6	1	1	不任教	不任教	任教	不任教	不任教	不任教	不任教	不任教	不任教	不任教	不任教	不任教	不任教	不任教	不任教	不任教	不任教	不任教	大专	大专	外语	外语	非师范	县城	高中	中专/中师	小学及以下	中学高级	0	very healthy	8	1	5	1	1	1	7	4
54768	镇	女	汉族	1个子女	已婚	28	2013	5	18	1	1	不任教	不任教	任教	不任教	不任教	不任教	不任教	不任教	不任教	不任教	不任教	不任教	不任教	不任教	不任教	不任教	不任教	不任教	本科	本科	外语	外语	师范	地级城市	省属重点高校	高中	初中	中学二级	0	very healthy	10	4	4	2	2	1	3	3.33333
54769	乡/村	女	少数民族	1个子女	已婚	32	2009	9	18	3	1	不任教	不任教	任教	不任教	不任教	不任教	不任教	不任教	不任教	不任教	不任教	不任教	不任教	不任教	不任教	不任教	不任教	不任教	本科	本科	外语	外语	非师范	省会城市	211高校	中专/中师	小学及以下	中学二级	0	moderate	8	1	2	1	1	1	5	3.66667
54778	镇	女	汉族	2个子女	已婚	29	2013	5	14	1	1	不任教	不任教	任教	不任教	不任教	不任教	不任教	不任教	不任教	不任教	不任教	不任教	不任教	不任教	不任教	不任教	不任教	不任教	本科	本科	外语	外语	非师范	地级城市	省属一般高校	初中	初中	中学二级	0	moderate	8	3	8	1	1	1	3	3.33333
54792	镇	女	汉族	0个子女	已婚	28	2015	3	14	1	1	不任教	不任教	任教	不任教	不任教	不任教	不任教	不任教	不任教	不任教	不任教	不任教	不任教	不任教	不任教	不任教	不任教	不任教	大专	本科	外语	外语	师范	地级城市	大专院校	中专/中师	初中	未评职称	0	very healthy	8	2	3	1	2	2	5	4
54803	乡/村	女	汉族	1个子女	已婚	28	2013	5	18	4	1	不任教	不任教	任教	不任教	不任教	不任教	不任教	不任教	不任教	不任教	不任教	不任教	不任教	不任教	不任教	不任教	不任教	不任教	本科	本科	外语	外语	非师范	地级城市	省属一般高校	初中	初中	中学二级	0	healthy	10	1	2	1	1	1	2	4.33333
54812	镇	女	汉族	1个子女	已婚	32	2008	10	18	1	1	不任教	不任教	任教	不任教	不任教	不任教	不任教	不任教	不任教	不任教	不任教	不任教	不任教	不任教	不任教	不任教	不任教	不任教	大专	本科	外语	外语	师范	地级城市	大专院校	中专/中师	初中	中学一级	0	healthy	13	1	10	1	3	1	2	2.33333
54815	镇	女	汉族	1个子女	已婚	30	2011	7	12	1	1	不任教	不任教	任教	不任教	不任教	不任教	不任教	不任教	不任教	不任教	不任教	不任教	不任教	不任教	不任教	不任教	不任教	不任教	本科	本科	外语	外语	非师范	地级城市	省属一般高校	初中	小学及以下	中学三级	0	healthy	8	6	1	1	1	1	5	3
54826	镇	女	汉族	1个子女	已婚	28	2014	4	18	1	1	不任教	不任教	任教	不任教	不任教	不任教	不任教	不任教	不任教	不任教	不任教	不任教	不任教	不任教	不任教	不任教	不任教	不任教	本科	本科	外语	外语	师范	省会城市	省属一般高校	初中	小学及以下	中学二级	0	healthy	4	2	2	1	4	1	3	3
54846	镇	女	汉族	0个子女	未婚	26	2016	2	14	1	1	不任教	不任教	任教	不任教	不任教	不任教	不任教	不任教	不任教	不任教	不任教	不任教	不任教	不任教	不任教	不任教	不任教	不任教	本科	本科	外语	外语	非师范	省会城市	省属一般高校	小学及以下	小学及以下	中学二级	0	healthy	7	2	8	1	1		4	4.33333
54876	镇	女	汉族	1个子女	已婚	36	2006	12	12	1	1	不任教	不任教	任教	不任教	不任教	不任教	不任教	不任教	不任教	不任教	不任教	不任教	不任教	不任教	不任教	不任教	不任教	不任教	大专	本科	外语	外语	师范	省会城市	大专院校	高中	小学及以下	中学一级	2	moderate	11	2	8	1	1	1	3	3
52213	镇	女	汉族	2个子女	已婚	32	2008	10	12	1	1	不任教	不任教	任教	不任教	不任教	不任教	不任教	不任教	不任教	不任教	不任教	不任教	不任教	不任教	不任教	不任教	不任教	不任教	大专	本科	外语	外语	师范	地级城市	大专院校	不清楚	初中	中学一级	0	healthy	12	2	2	1	3	2	4	3.66667
52230	镇	女	汉族	1个子女	已婚	49	1989	29	10	2	1	不任教	不任教	任教	不任教	不任教	不任教	不任教	不任教	不任教	不任教	不任教	不任教	不任教	不任教	不任教	不任教	不任教	不任教	大专	本科	外语	外语	师范	省会城市	省属一般高校	初中	初中	中学高级	1	moderate	10	2	4	2	1	4	2	2.66667
52241	镇	男	汉族	2个子女	已婚	53	2003	15	12	1	1	不任教	不任教	任教	不任教	不任教	不任教	不任教	不任教	不任教	不任教	不任教	不任教	不任教	不任教	不任教	不任教	不任教	不任教	大专	本科	外语	美术	师范	省会城市	大专院校	中专/中师	中专/中师	中学高级	1	unhealthy	10	1	5	1	1	1	1	2.33333
52305	镇	女	汉族	1个子女	已婚	54	1980	38	6	1	1	不任教	不任教	任教	不任教	不任教	不任教	不任教	不任教	不任教	不任教	不任教	不任教	不任教	不任教	不任教	不任教	不任教	不任教	大专	大专	外语	外语	师范	县城	高中	中专/中师	初中	中学高级	0	very unhealthy	4	1	2	1	1	1	8	3.66667
52321	镇	女	汉族	0个子女	未婚	29	2012	6	15	1	1	不任教	不任教	任教	不任教	不任教	不任教	不任教	不任教	不任教	不任教	不任教	不任教	不任教	不任教	不任教	不任教	不任教	不任教	本科	本科	外语	外语	非师范	省会城市	独立学院/民办本科	初中	初中	中学二级	0	healthy	8	1	5	2	1	1	2	3
52326	镇	女	少数民族	1个子女	已婚	29	2012	6	13	1	1	不任教	不任教	任教	不任教	不任教	不任教	不任教	不任教	不任教	不任教	不任教	不任教	不任教	不任教	不任教	不任教	不任教	不任教	本科	本科	外语	外语	师范	地级城市	省属重点高校	初中	初中	中学二级	0	unhealthy	8	1	4	1	2	1	5	3.66667
52354	镇	女	汉族	2个子女	已婚	36	2005	13	10	1	1	不任教	不任教	任教	不任教	不任教	不任教	不任教	不任教	不任教	不任教	不任教	不任教	不任教	不任教	不任教	不任教	不任教	不任教	大专	本科	外语	外语	师范	地级城市	大专院校	初中	小学及以下	中学一级	0	moderate	8	1	8	1	1	2	4	1.66667
52374	镇	女	汉族	1个子女	已婚	28	2012	6	12	1	1	不任教	不任教	任教	不任教	不任教	不任教	不任教	不任教	不任教	不任教	不任教	不任教	不任教	不任教	不任教	不任教	不任教	不任教	本科	本科	外语	外语	师范	地级城市	省属一般高校	高中	高中	中学二级	0	healthy	9	0	6	1	1	1	3	4
52444	镇	女	汉族	1个子女	已婚	28	2012	6	18	1	1	不任教	不任教	任教	不任教	不任教	不任教	不任教	不任教	不任教	不任教	不任教	不任教	不任教	不任教	不任教	不任教	不任教	不任教	本科	本科	外语	外语	师范	省会城市	省属一般高校	初中	初中	中学二级	0	moderate	10	2	3	2	0	3	1	2.66667
52448	镇	女	汉族	0个子女	已婚	27	2015	3	17	1	1	不任教	不任教	任教	不任教	不任教	不任教	不任教	不任教	不任教	不任教	不任教	不任教	不任教	不任教	不任教	不任教	不任教	不任教	本科	本科	外语	外语	师范	地级城市	省属一般高校	小学及以下	小学及以下	中学二级	0	healthy	8	3	3	2	3	2	5	3
55131	镇	女	汉族	0个子女	未婚	30	2013	5	18	1	1	不任教	不任教	任教	不任教	不任教	不任教	不任教	不任教	不任教	不任教	不任教	不任教	不任教	不任教	不任教	不任教	不任教	不任教	本科	本科	外语	外语	师范	地级城市	省属一般高校	初中	初中	中学二级	1	healthy	10	2	5	2	3	5	1	1.33333
55143	镇	女	汉族	1个子女	已婚	27	2014	4	14	1	1	不任教	不任教	任教	不任教	不任教	不任教	不任教	不任教	不任教	不任教	不任教	不任教	不任教	不任教	不任教	不任教	不任教	不任教	本科	本科	外语	外语	师范	地级城市	省属一般高校	初中	初中	中学二级	0	very healthy	7	2	3	2	3	2	5	3
55184	镇	女	汉族	1个子女	已婚	28	2012	6	14	1	1	不任教	不任教	任教	不任教	不任教	不任教	不任教	不任教	不任教	不任教	不任教	不任教	不任教	不任教	不任教	不任教	不任教	不任教	本科	本科	外语	外语	师范	地级城市	省属一般高校	初中	初中	中学二级	0	healthy	8	4	4	2	1	1	4	3
55186	镇	男	汉族	2个子女	已婚	33	2009	9	14	1	1	不任教	不任教	任教	不任教	不任教	不任教	不任教	不任教	不任教	不任教	不任教	不任教	不任教	不任教	不任教	不任教	不任教	不任教	本科	本科	外语	外语	师范	地级城市	省属一般高校	初中	小学及以下	中学一级	0	very healthy	8	2	4	1	1	1	1	3
52566	镇	女	汉族	1个子女	已婚	31	2010	8	12	1	1	不任教	不任教	任教	不任教	不任教	不任教	不任教	不任教	不任教	不任教	不任教	不任教	不任教	不任教	不任教	不任教	不任教	不任教	本科	本科	外语	外语	师范	地级城市	省属一般高校	初中	初中	中学一级	0	healthy	9	1	2	1	1	1	3	3.33333
52570	镇	女	汉族	1个子女	已婚	30	2010	8	12	1	1	不任教	不任教	任教	不任教	不任教	不任教	不任教	不任教	不任教	不任教	不任教	不任教	不任教	不任教	不任教	不任教	不任教	不任教	本科	本科	外语	外语	师范	省会城市	省属一般高校	小学及以下	小学及以下	中学二级	0	moderate	9	2	3	3			2	2.33333
52572	镇	女	汉族	1个子女	已婚	35	2008	10	13	1	2	不任教	不任教	任教	不任教	不任教	不任教	不任教	不任教	不任教	不任教	不任教	不任教	不任教	不任教	不任教	不任教	不任教	任教	本科	本科	外语	外语	师范	省会城市	省属一般高校	大专	大专	中学二级	0	unhealthy	12	2	2	4	2	3	3	3
52632	镇	女	汉族	1个子女	已婚	31	2011	7	12	1	1	不任教	不任教	任教	不任教	不任教	不任教	不任教	不任教	不任教	不任教	不任教	不任教	不任教	不任教	不任教	不任教	不任教	不任教	本科	本科	外语	外语	师范	地级城市	省属一般高校	高中	高中	中学二级	0	moderate	8		3	3	1	1	1	2.33333
52635	镇	女	汉族	0个子女	未婚	26	2014	4	12	1	1	不任教	不任教	任教	不任教	不任教	不任教	不任教	不任教	不任教	不任教	不任教	不任教	不任教	不任教	不任教	不任教	不任教	不任教	本科	本科	外语	外语	非师范	省会城市	211高校	高中	小学及以下	中学二级	0	healthy	8	1	6	1	1	1	3	3.33333
52645	镇	女	汉族	1个子女	已婚	32	2009	9	12	1	1	不任教	不任教	任教	不任教	不任教	不任教	不任教	不任教	不任教	不任教	不任教	不任教	不任教	不任教	不任教	不任教	不任教	不任教	本科	本科	外语	外语	师范	省会城市	省属一般高校	大专	中专/中师	中学一级	0	very healthy	9	2	5	2	1	0	2	3.33333
52659	镇	女	汉族	1个子女	已婚	32	2008	10	12	1	1	不任教	不任教	任教	不任教	不任教	不任教	不任教	不任教	不任教	不任教	不任教	不任教	不任教	不任教	不任教	不任教	不任教	不任教	大专	本科	外语	外语	师范	省会城市	大专院校	高中	初中	中学二级	0	very healthy	8	1	5	1	1	1	3	1.33333
52660	镇	女	汉族	1个子女	已婚	34	2007	11	12	1	1	不任教	不任教	任教	不任教	不任教	不任教	不任教	不任教	不任教	不任教	不任教	不任教	不任教	不任教	不任教	不任教	不任教	不任教	本科	本科	外语	外语	师范	省会城市	独立学院/民办本科	大专	高中	中学一级	0	unhealthy	10	3	4	3	1	3	1	1.66667
52661	镇	女	汉族	1个子女	已婚	30	2012	6	6	1	1	不任教	不任教	任教	不任教	不任教	不任教	不任教	不任教	不任教	不任教	不任教	不任教	不任教	不任教	不任教	不任教	不任教	不任教	本科	本科	外语	外语	非师范	地级城市	独立学院/民办本科	初中	初中	中学二级	0	healthy	8		4	1	1	1	5	3.66667
52665	镇	女	汉族	1个子女	已婚	27	2013	5	14	1	1	不任教	不任教	任教	不任教	不任教	不任教	不任教	不任教	不任教	不任教	不任教	不任教	不任教	不任教	不任教	不任教	不任教	不任教	本科	本科	外语	外语	师范	地级城市	省属一般高校	高中	小学及以下	中学二级	0	unhealthy	9	2	5	2	0	1	2	1.66667
52666	镇	女	汉族	1个子女	已婚	37	2003	15	12	1	1	不任教	不任教	任教	不任教	不任教	不任教	不任教	不任教	不任教	不任教	不任教	不任教	不任教	不任教	不任教	不任教	不任教	不任教	大专	本科	外语	外语	师范	地级城市	大专院校	大专	大专	中学二级	0	healthy	9	2	6	2	2	2	8	5
52676	镇	女	汉族	2个子女	已婚	38	2003	15	12	1	1	不任教	不任教	任教	不任教	不任教	不任教	不任教	不任教	不任教	不任教	不任教	不任教	不任教	不任教	不任教	不任教	不任教	不任教	大专	本科	外语	外语	师范	省会城市	大专院校	初中	小学及以下	中学一级	0	moderate	8	2	4	1	2	1	5	3.66667
52729	镇	女	汉族	0个子女	未婚	26	2014	4	14	1	1	不任教	不任教	任教	不任教	不任教	不任教	不任教	不任教	不任教	不任教	不任教	不任教	不任教	不任教	不任教	不任教	不任教	不任教	本科	本科	外语	外语	师范	地级城市	省属一般高校	大专	大专	中学二级	0	unhealthy	9	43132	6			0	5	2
52735	镇	女	汉族	1个子女	已婚	40	1999	19	12	1	1	不任教	不任教	任教	不任教	不任教	不任教	不任教	不任教	不任教	不任教	不任教	不任教	不任教	不任教	不任教	不任教	不任教	不任教	大专	本科	外语	外语	非师范	省会城市	大专院校	小学及以下	小学及以下	中学一级	0	healthy	10	2	5	2	1	2	1	2.66667
52744	镇	女	汉族	2个子女	已婚	41	1999	19	6	1	1	不任教	不任教	任教	不任教	不任教	不任教	不任教	不任教	不任教	不任教	不任教	不任教	不任教	不任教	不任教	不任教	不任教	不任教	大专	本科	外语	外语	非师范	地级城市	大专院校	初中	小学及以下	中学高级	0	healthy	-8	0	5	1	1	1	5	4.66667
52819	镇	女	汉族	1个子女	已婚	29	2012	6	12	1	1	不任教	不任教	任教	不任教	不任教	不任教	不任教	不任教	不任教	不任教	不任教	不任教	不任教	不任教	不任教	不任教	不任教	不任教	本科	本科	外语	外语	师范	地级城市	省属一般高校	中专/中师	初中	中学二级	0	healthy	9	1	6	1	1	1	4	3
52820	镇	女	汉族	0个子女	已婚	32	2007	11	12	1	1	不任教	不任教	任教	不任教	不任教	不任教	不任教	不任教	不任教	不任教	不任教	不任教	不任教	不任教	不任教	不任教	不任教	不任教	本科	本科	外语	外语	非师范	省会城市	省属一般高校	小学及以下	小学及以下	中学二级	0	healthy	8	2		1	1		2	3
53143	镇	女	汉族	1个子女	已婚	32	2007	11	12	1	1	不任教	不任教	任教	不任教	不任教	不任教	不任教	不任教	不任教	不任教	不任教	不任教	不任教	不任教	不任教	不任教	不任教	不任教	本科	本科	外语	外语	师范	省会城市	省属一般高校	初中	初中	中学一级	1	healthy	10	2	4	1	2	2	5	4.66667
53148	镇	女	汉族	1个子女	已婚	35	2007	11	12	1	1	不任教	不任教	任教	不任教	不任教	不任教	不任教	不任教	不任教	不任教	不任教	不任教	不任教	不任教	不任教	不任教	不任教	不任教	本科	本科	外语	外语	非师范	省会城市	独立学院/民办本科	高中	小学及以下	中学一级	0	moderate	10	1	3	1	1	1	4	2
53160	镇	女	汉族	1个子女	已婚	39	2003	15	12	1	1	不任教	不任教	任教	不任教	不任教	不任教	不任教	不任教	不任教	不任教	不任教	不任教	不任教	不任教	不任教	不任教	不任教	不任教	大专	本科	外语	外语	师范	地级城市	大专院校	初中	小学及以下	中学一级	1	unhealthy	10	3	3	1	2	2	1	3
53169	乡/村	女	汉族	2个子女	已婚	52	1991	27	8	1	1	不任教	不任教	任教	不任教	不任教	不任教	不任教	不任教	不任教	不任教	不任教	不任教	不任教	不任教	不任教	不任教	不任教	不任教	大专	本科	外语	外语	师范	省会城市	大专院校	小学及以下	小学及以下	中学高级	0	healthy	8	1	2	1	3	3	3	3.33333
53173	乡/村	女	汉族	1个子女	已婚	34	2006	12	8	1	1	不任教	不任教	任教	不任教	不任教	不任教	不任教	不任教	不任教	不任教	不任教	不任教	不任教	不任教	不任教	不任教	不任教	不任教	大专	本科	外语	外语	师范	省会城市	大专院校	初中	高中	中学一级	1	healthy	4	1	2	1		1	5	3
53182	乡/村	女	汉族	1个子女	离异/丧偶	50	1990	28	10	2	1	不任教	不任教	任教	不任教	不任教	不任教	不任教	不任教	不任教	不任教	不任教	不任教	不任教	不任教	不任教	不任教	不任教	不任教	大专	本科	外语	外语	师范	地级城市	省属一般高校	初中	小学及以下	中学一级	0	moderate	8	1	8	6	2	1	5	4.66667
53193	乡/村	女	汉族	1个子女	已婚	35	2005	13	15	1	1	不任教	不任教	任教	不任教	不任教	不任教	不任教	不任教	不任教	不任教	不任教	不任教	不任教	不任教	不任教	不任教	不任教	不任教	本科	本科	外语	外语	师范	省会城市	独立学院/民办本科	中专/中师	大专	中学一级	0	unhealthy	10	1	3	1	1	6	2	1.66667
53196	乡/村	女	少数民族	0个子女	未婚	26	2014	4	10	1	1	不任教	不任教	任教	不任教	不任教	不任教	不任教	不任教	不任教	不任教	不任教	不任教	不任教	不任教	不任教	不任教	不任教	不任教	本科	本科	外语	外语	非师范	地级城市	211高校	中专/中师	中专/中师	中学二级	0	moderate	8	0	3	1	1	1	5	3
53232	镇	女	汉族	1个子女	已婚	37	2006	12	12	1	1	不任教	不任教	任教	不任教	不任教	不任教	不任教	不任教	不任教	不任教	不任教	不任教	不任教	不任教	不任教	不任教	不任教	不任教	本科	本科	外语	外语	非师范	省会城市	省属重点高校	小学及以下	小学及以下	中学一级	0	moderate	10	3	7	3	2	3	1	3.66667
53234	镇	女	汉族	1个子女	已婚	50	1988	30	12	1	1	不任教	不任教	任教	不任教	不任教	不任教	不任教	不任教	不任教	不任教	不任教	不任教	不任教	不任教	不任教	不任教	不任教	不任教	大专	本科	外语	外语	师范	省会城市	大专院校	初中	小学及以下	中学高级	1	moderate	10	2	8	2	0	1	5	4
53238	镇	女	汉族	1个子女	离异/丧偶	48	1990	28	12	1	1	不任教	不任教	任教	不任教	不任教	不任教	不任教	不任教	不任教	不任教	不任教	不任教	不任教	不任教	不任教	不任教	不任教	不任教	大专	本科	外语	外语	师范	省会城市	大专院校	中专/中师	初中	中学高级	0	moderate	9	1	2	1	1	3	5	3.33333
55190	镇	女	汉族	0个子女	未婚	23	2017	1	15	1	1	不任教	不任教	任教	不任教	不任教	不任教	不任教	不任教	不任教	不任教	不任教	不任教	不任教	不任教	不任教	不任教	不任教	不任教	本科	本科	外语	外语	非师范	省会城市	独立学院/民办本科	小学及以下	初中	未评职称	0	very healthy	10	2	3	1	2	1	6	4
55207	镇	女	汉族	0个子女	未婚	26	2015	3	12	1	1	不任教	不任教	任教	不任教	不任教	不任教	不任教	不任教	不任教	不任教	不任教	不任教	不任教	不任教	不任教	不任教	不任教	不任教	本科	本科	外语	外语	师范	地级城市	省属一般高校	初中	初中	中学三级	0	healthy	9	2	3	1	1	2	2	3.66667
55536	镇	男	汉族	1个子女	已婚	40	2000	18	16	1	1	不任教	不任教	任教	不任教	不任教	不任教	不任教	不任教	不任教	不任教	不任教	不任教	不任教	不任教	不任教	不任教	不任教	不任教	大专	本科	外语	外语	师范	省会城市	省属一般高校	高中	高中	中学一级	0	very healthy	5	1	3	1	1	1	2	3
55919	镇	男	汉族	2个子女	已婚	34	2005	13	15	1	1	不任教	不任教	任教	不任教	不任教	不任教	不任教	不任教	不任教	不任教	不任教	不任教	不任教	不任教	不任教	不任教	不任教	不任教	本科	本科	外语	外语	非师范	地级城市	省属一般高校	小学及以下	小学及以下	中学一级	0	moderate	13	2	8	3	2	1	4	2.33333
55928	镇	男	汉族	2个子女	已婚	34	2005	13	15	1	1	不任教	不任教	任教	不任教	不任教	不任教	不任教	不任教	不任教	不任教	不任教	不任教	不任教	不任教	不任教	不任教	不任教	不任教	大专	本科	外语	外语	师范	地级城市	省属一般高校	小学及以下	小学及以下	中学一级	0	moderate	12	1	10	1	1	2	6	2.66667
55938	镇	男	汉族	2个子女	已婚	54	1990	28	20	1	1	不任教	不任教	任教	不任教	不任教	不任教	不任教	不任教	不任教	不任教	不任教	不任教	不任教	不任教	不任教	不任教	不任教	不任教	大专	本科	外语	外语	师范	地级城市	大专院校	初中	小学及以下	中学高级	0	moderate	10	2	7	2	1	2	1	1.33333
55958	镇	女	少数民族	1个子女	已婚	28	2012	6	12	1	1	不任教	不任教	任教	不任教	不任教	不任教	不任教	不任教	不任教	不任教	不任教	不任教	不任教	不任教	不任教	不任教	不任教	不任教	本科	本科	外语	外语	师范	地级城市	省属一般高校	高中	初中	中学二级	0	very healthy	6	2	3	1	1	1	5	3.66667
55999	镇	男	汉族	1个子女	已婚	42	1999	19	20	2	1	不任教	不任教	任教	不任教	不任教	不任教	不任教	不任教	不任教	不任教	不任教	不任教	不任教	不任教	不任教	不任教	不任教	不任教	大专	本科	外语	外语	非师范	省会城市	省属一般高校	小学及以下	小学及以下	中学一级	0	moderate	10	3	3	6	1	3	1	2
56005	乡/村	男	汉族	2个子女	已婚	52	1997	21	18	1	2	不任教	不任教	任教	不任教	不任教	不任教	不任教	不任教	不任教	不任教	不任教	不任教	不任教	不任教	不任教	不任教	不任教	任教	大专	本科	外语	外语	师范	县城	大专院校	不清楚	不清楚	中学一级	1	healthy	15	3	2	1	1	1	3	4
56016	镇	女	汉族	1个子女	已婚	52	1987	31	10	1	1	不任教	不任教	任教	不任教	不任教	不任教	不任教	不任教	不任教	不任教	不任教	不任教	不任教	不任教	不任教	不任教	不任教	不任教	大专	本科	外语	外语	师范	地级城市	大专院校	高中	小学及以下	中学高级	0	moderate	8	3	5	6	4	5	4	3
56029	镇	男	汉族	2个子女	已婚	36	2007	11	14	1	1	不任教	不任教	任教	不任教	不任教	不任教	不任教	不任教	不任教	不任教	不任教	不任教	不任教	不任教	不任教	不任教	不任教	不任教	大专	本科	外语	外语	师范	地级城市	省属一般高校	小学及以下	不清楚	中学二级	0	moderate	10	2	2	2	2	4	5	2.66667
[truncated: 120 more rows]
[truncated: 33 more columns]
