# Supplementary material for: Untangling teacher burnout: a network analysis of demands, resources, and out-of-field teaching challenges in rural China
Source: Front Public Health. 2025 Aug 20;13:1633952. doi: 10.3389/fpubh.2025.1633952 (PMC12405290; doi:10.3389/fpubh.2025.1633952)
Supplement: Supplementary file 2 [file Table_2.xlsx]

## Sheet: Sheet1
ID	s_location2	gender	ethnicity	num_children	marital_status	age	grad_year	years_of_teaching	weekly_teaching_hours	num_grades_taught	num_subjects_taught	chinese	math	english	moral	science	music	art	pe	it	practice	local	physics	chemistry	history	geography	biology	psychology	others	initial_degree	highest_degree	initial_major	highest_major	normal	college_location	college_type	father_edu	mother_edu	rank	admin_workload	health	work_hours311	after_work_hours312	teaching_hours321	student_management_hours322	professional_dev_hours323	admin_hours324	ses	profession_satisfaction
3711	镇	女	汉族	2个子女	已婚	32	2008	10	12	1	1	不任教	不任教	任教	不任教	不任教	不任教	不任教	不任教	不任教	不任教	不任教	不任教	不任教	不任教	不任教	不任教	不任教	不任教	大专	本科	物理	政治	非师范	省会城市	大专院校	初中	初中	中学二级	0	moderate	8	2	3	1	1	1	2	2.33333
1866	乡/村	男	汉族	2个子女	已婚	43	1999	19	12	1	1	不任教	不任教	任教	不任教	不任教	不任教	不任教	不任教	不任教	不任教	不任教	不任教	不任教	不任教	不任教	不任教	不任教	不任教	大专	大专	其他	其他	非师范	省会城市	大专院校	小学及以下	小学及以下	中学二级	1	healthy	14	0	3	1	2	0	1	3.66667
2148	镇	女	汉族	1个子女	已婚	48	1993	25	13	1	1	不任教	不任教	任教	不任教	不任教	不任教	不任教	不任教	不任教	不任教	不任教	不任教	不任教	不任教	不任教	不任教	不任教	不任教	大专	本科	其他	外语	非师范	省会城市	省属一般高校	初中	小学及以下	中学一级	0	moderate	8	3	2	2	1	1	5	2.33333
2156	镇	女	少数民族	1个子女	已婚	37	2004	14	20	1	1	不任教	不任教	任教	不任教	不任教	不任教	不任教	不任教	不任教	不任教	不任教	不任教	不任教	不任教	不任教	不任教	不任教	不任教	大专	本科	其他	外语	非师范	地级城市	大专院校	初中	高中	中学二级	0	healthy	10		2	1	1	2	2	3
2327	乡/村	女	汉族	1个子女	已婚	28	2012	6	14	1	1	不任教	不任教	任教	不任教	不任教	不任教	不任教	不任教	不任教	不任教	不任教	不任教	不任教	不任教	不任教	不任教	不任教	不任教	本科	本科	其他	其他	非师范	地级城市	省属一般高校	不清楚	不清楚	中学二级	0	moderate	8	2	3	1	1	1	3	2
2394	镇	女	汉族	1个子女	已婚	35	2007	11	16	1	1	不任教	不任教	任教	不任教	不任教	不任教	不任教	不任教	不任教	不任教	不任教	不任教	不任教	不任教	不任教	不任教	不任教	不任教	本科	本科	其他	其他	非师范	县城	大专院校	小学及以下	小学及以下	中学二级	0	healthy	12	1	3	1	2	2	1	2.33333
2452	县城	女	汉族	1个子女	已婚	34	2003	15	14	1	1	不任教	不任教	任教	不任教	不任教	不任教	不任教	不任教	不任教	不任教	不任教	不任教	不任教	不任教	不任教	不任教	不任教	不任教	本科	本科	全科教师	外语	师范	县城	中师	本科	中专/中师	中学二级	0	unhealthy	12	2	5	1	0	1	7	3
4407	镇	男	汉族	1个子女	已婚	32	2007	11	16	1	1	不任教	不任教	任教	不任教	不任教	不任教	不任教	不任教	不任教	不任教	不任教	不任教	不任教	不任教	不任教	不任教	不任教	不任教	大专	本科	教育学	教育学	师范	省会城市	大专院校	小学及以下	小学及以下	中学二级	1	healthy		12	8	4	2	1	2	2.66667
4588	镇	女	汉族	0个子女	未婚	27	2016	2	9	1	1	不任教	不任教	任教	不任教	不任教	不任教	不任教	不任教	不任教	不任教	不任教	不任教	不任教	不任教	不任教	不任教	不任教	不任教	本科	本科	汉语言文学	汉语言文学	师范	地级城市	省属一般高校	初中	初中	未评职称	0	healthy	8	2	4	1	3	1	5	3.66667
4682	县城	女	汉族	2个子女	已婚	36	2001	17	6	1	1	不任教	不任教	任教	不任教	不任教	不任教	不任教	不任教	不任教	不任教	不任教	不任教	不任教	不任教	不任教	不任教	不任教	不任教	大专	本科	其他	外语	非师范	地级城市	省属一般高校	本科	高中	中学高级	1	healthy	10	2	6	1	1	4	2	4
5006	县城	女	汉族	1个子女	已婚	46	1996	22	18	1	1	不任教	不任教	任教	不任教	不任教	不任教	不任教	不任教	不任教	不任教	不任教	不任教	不任教	不任教	不任教	不任教	不任教	不任教	大专	本科	汉语言文学	外语	师范	省会城市	大专院校	小学及以下	小学及以下	中学一级	0	moderate	9	1	4	1	1	1	8	4.33333
5116	镇	女	汉族	0个子女	未婚	27	2016	2	7	1	1	不任教	不任教	任教	不任教	不任教	不任教	不任教	不任教	不任教	不任教	不任教	不任教	不任教	不任教	不任教	不任教	不任教	不任教	本科	本科	美术	美术	师范	地级城市	省属一般高校	高中	小学及以下	未评职称	0	very healthy	8	2	9	3	4	2	10	5
5311	乡/村	女	汉族	1个子女	已婚	27	2013	5	12	1	1	不任教	不任教	任教	不任教	不任教	不任教	不任教	不任教	不任教	不任教	不任教	不任教	不任教	不任教	不任教	不任教	不任教	不任教	本科	本科	汉语言文学	汉语言文学	师范	地级城市	省属一般高校	高中	初中	中学三级	0	very healthy	8	2	6	1	1	1	6	4.33333
5413	乡/村	女	汉族	1个子女	已婚	46	1994	24	16	1	1	不任教	不任教	任教	不任教	不任教	不任教	不任教	不任教	不任教	不任教	不任教	不任教	不任教	不任教	不任教	不任教	不任教	不任教	大专	本科	历史	外语	师范	地级城市	大专院校	中专/中师	初中	中学一级	0	moderate	10	1	6	2	2	3	1	1
5587	县城	女	汉族	1个子女	已婚	38	2003	15	24	1	1	不任教	不任教	任教	不任教	不任教	不任教	不任教	不任教	不任教	不任教	不任教	不任教	不任教	不任教	不任教	不任教	不任教	不任教	大专	本科	化学	外语	师范	地级城市	大专院校	初中	小学及以下	中学二级	0	unhealthy	10	1	6	1			3	3
4123	镇	女	汉族	1个子女	已婚	44	1998	20	18	1	1	不任教	不任教	任教	不任教	不任教	不任教	不任教	不任教	不任教	不任教	不任教	不任教	不任教	不任教	不任教	不任教	不任教	不任教	大专	本科	政治	外语	师范	地级城市	大专院校	初中	小学及以下	中学一级	0	moderate	8	1	5	1	1	1	5	3.33333
4131	镇	女	汉族	1个子女	已婚	46	1994	24	6	1	1	不任教	不任教	任教	不任教	不任教	不任教	不任教	不任教	不任教	不任教	不任教	不任教	不任教	不任教	不任教	不任教	不任教	不任教	大专	本科	历史	外语	师范	地级城市	省属一般高校	小学及以下	小学及以下	中学一级	0	healthy	6	2	3	1	2	2	4	3
5612	乡/村	女	汉族	2个子女	已婚	39	2003	15	12	1	1	不任教	不任教	任教	不任教	不任教	不任教	不任教	不任教	不任教	不任教	不任教	不任教	不任教	不任教	不任教	不任教	不任教	不任教	本科	本科	教育学	外语	师范	地级城市	省属一般高校	小学及以下	小学及以下	中学二级	0	healthy	10	1	5	2	1	2	1	2.33333
5711	乡/村	男	汉族	1个子女	已婚	33	2009	9	15	1	1	不任教	不任教	任教	不任教	不任教	不任教	不任教	不任教	不任教	不任教	不任教	不任教	不任教	不任教	不任教	不任教	不任教	不任教	本科	本科	汉语言文学	汉语言文学	非师范	地级城市	省属重点高校	不清楚	不清楚	中学一级	0	moderate	10	1	8	2	1	1	3	5
5783	乡/村	女	汉族	0个子女	未婚	28	2013	5	12	1	1	不任教	不任教	任教	不任教	不任教	不任教	不任教	不任教	不任教	不任教	不任教	不任教	不任教	不任教	不任教	不任教	不任教	不任教	本科	本科	其他	其他	非师范	地级城市	省属一般高校	初中	初中	中学二级	0	healthy	12	2	4	1	2	2	4	4
5794	镇	女	汉族	2个子女	已婚	37	2003	15	14	1	1	不任教	不任教	任教	不任教	不任教	不任教	不任教	不任教	不任教	不任教	不任教	不任教	不任教	不任教	不任教	不任教	不任教	不任教	大专	本科	其他	外语	师范	镇	省属一般高校	初中	小学及以下	中学一级	0	very healthy	10	8	8	2	6	5	1	3
4486	镇	男	汉族	2个子女	已婚	45	1997	21	12	1	1	不任教	不任教	任教	不任教	不任教	不任教	不任教	不任教	不任教	不任教	不任教	不任教	不任教	不任教	不任教	不任教	不任教	不任教	本科	本科	其他	其他	非师范	地级城市	211高校	小学及以下	小学及以下	中学高级	1	very healthy	15	2	4	1	1	1	4	4.33333
6012	县城	女	汉族	2个子女	已婚	32	2006	12	24	1	1	不任教	不任教	任教	不任教	不任教	不任教	不任教	不任教	不任教	不任教	不任教	不任教	不任教	不任教	不任教	不任教	不任教	不任教	大专	本科	政治	政治	师范	地级城市	大专院校	高中	高中	中学二级	0	moderate	10	210	10	2	1	2	2	2.33333
6073	县城	女	汉族	1个子女	已婚	30	2009	9	22	1	1	不任教	不任教	任教	不任教	不任教	不任教	不任教	不任教	不任教	不任教	不任教	不任教	不任教	不任教	不任教	不任教	不任教	不任教	大专	本科	政治	政治	师范	地级城市	大专院校	初中	初中	中学二级	0	healthy	5	2	2	1	1	1	3	3
6332	县城	女	汉族	2个子女	已婚	33	2006	12	13	1	1	不任教	不任教	任教	不任教	不任教	不任教	不任教	不任教	不任教	不任教	不任教	不任教	不任教	不任教	不任教	不任教	不任教	不任教	本科	本科	其他	其他	师范	地级城市	省属一般高校	小学及以下	小学及以下	中学二级	0	moderate	15	2	9	2	2	2	2	3
6366	县城	女	汉族	1个子女	已婚	29	2012	6	30	1	1	不任教	不任教	任教	不任教	不任教	不任教	不任教	不任教	不任教	不任教	不任教	不任教	不任教	不任教	不任教	不任教	不任教	不任教	大专	本科	其他	其他	非师范	省会城市	大专院校	高中	高中	未评职称	0	very healthy	13	8	3	1	8	1	5	2.33333
4880	县城	男	汉族	2个子女	已婚	44	1996	22	14	1	1	不任教	不任教	任教	不任教	不任教	不任教	不任教	不任教	不任教	不任教	不任教	不任教	不任教	不任教	不任教	不任教	不任教	不任教	大专	本科	数学	外语	师范	地级城市	大专院校	初中	小学及以下	中学一级	0	moderate	12	2	8	2	0	2	6	2
5139	乡/村	女	汉族	1个子女	已婚	39	1997	21	20	1	1	不任教	不任教	任教	不任教	不任教	不任教	不任教	不任教	不任教	不任教	不任教	不任教	不任教	不任教	不任教	不任教	不任教	不任教	大专	本科	历史	外语	师范	地级城市	大专院校	初中	初中	中学二级	0	moderate	10	3	6	1	1	2	1	1.66667
6717	乡/村	女	汉族	0个子女	未婚	26	2016	2	20	1	1	不任教	不任教	任教	不任教	不任教	不任教	不任教	不任教	不任教	不任教	不任教	不任教	不任教	不任教	不任教	不任教	不任教	不任教	本科	本科	政治	政治	师范	地级城市	省属一般高校	初中	初中	中学二级	0	healthy	8	3	8	1	2	1	2	3.33333
6724	县城	女	汉族	2个子女	已婚	32	2007	11	22	1	1	不任教	不任教	任教	不任教	不任教	不任教	不任教	不任教	不任教	不任教	不任教	不任教	不任教	不任教	不任教	不任教	不任教	不任教	本科	本科	计算机	计算机	师范	地级城市	省属一般高校	初中	初中	中学二级	0	moderate	10	2	3	1	1	1	5	4.33333
6799	乡/村	女	汉族	0个子女	未婚	28	2013	5	12	1	1	不任教	不任教	任教	不任教	不任教	不任教	不任教	不任教	不任教	不任教	不任教	不任教	不任教	不任教	不任教	不任教	不任教	不任教	本科	本科	其他	其他	非师范	地级城市	省属一般高校	初中	初中	中学二级	0	healthy	12	2	3	1	2	1	4	4
5869	乡/村	女	汉族	1个子女	已婚	47	1993	25	14	1	1	不任教	不任教	任教	不任教	不任教	不任教	不任教	不任教	不任教	不任教	不任教	不任教	不任教	不任教	不任教	不任教	不任教	不任教	大专	本科	化学	化学	师范	地级城市	大专院校	初中	初中	中学高级	0	moderate	10	2	4	2	2	2	3	4.33333
6474	县城	女	汉族	2个子女	已婚	38	2001	17	30	1	1	不任教	不任教	任教	不任教	不任教	不任教	不任教	不任教	不任教	不任教	不任教	不任教	不任教	不任教	不任教	不任教	不任教	不任教	大专	本科	汉语言文学	汉语言文学	师范	地级城市	大专院校	初中	小学及以下	中学一级	0	very healthy	9	1	11	1		0	8	5
6585	乡/村	女	汉族	1个子女	已婚	30	2014	4	12	1	1	不任教	不任教	任教	不任教	不任教	不任教	不任教	不任教	不任教	不任教	不任教	不任教	不任教	不任教	不任教	不任教	不任教	不任教	本科	本科	其他	其他	非师范	省会城市	省属一般高校	小学及以下	小学及以下	中学二级	0	moderate	12	2	4	2	3	1	4	4.33333
8744	镇	女	汉族	1个子女	已婚	37	2003	15	23	1	1	不任教	不任教	任教	不任教	不任教	不任教	不任教	不任教	不任教	不任教	不任教	不任教	不任教	不任教	不任教	不任教	不任教	不任教	大专	本科	数学	汉语言文学	师范	地级城市	大专院校	初中	初中	中学二级	1	unhealthy	12	2	6	1	1	1	1	2
9063	乡/村	女	汉族	0个子女	未婚	27	2015	3	13	1	1	不任教	不任教	任教	不任教	不任教	不任教	不任教	不任教	不任教	不任教	不任教	不任教	不任教	不任教	不任教	不任教	不任教	不任教	本科	本科	美术	美术	非师范	省会城市	省属一般高校	大专	大专	中学二级	0	healthy		3	3	1	1	1	7	4
9839	乡/村	男	汉族	1个子女	已婚	36	2006	12	20	1	1	不任教	不任教	任教	不任教	不任教	不任教	不任教	不任教	不任教	不任教	不任教	不任教	不任教	不任教	不任教	不任教	不任教	不任教	大专	本科	汉语言文学	汉语言文学	师范	地级城市	省属一般高校	小学及以下	小学及以下	中学一级	0	very healthy	8	4	8	4	1	2	3	2.33333
10092	县城	女	汉族	0个子女	未婚	31	2010	8	24	1	1	不任教	不任教	任教	不任教	不任教	不任教	不任教	不任教	不任教	不任教	不任教	不任教	不任教	不任教	不任教	不任教	不任教	不任教	本科	本科	其他	其他	非师范	地级城市	独立学院/民办本科	高中	高中	中学二级	0	very healthy	8	1	5	1	2		3	4
7897	镇	女	汉族	1个子女	已婚	35	2004	14	22	1	1	不任教	不任教	任教	不任教	不任教	不任教	不任教	不任教	不任教	不任教	不任教	不任教	不任教	不任教	不任教	不任教	不任教	不任教	大专	本科	计算机	汉语言文学	师范	地级城市	大专院校	初中	初中	中学二级	0	moderate	8	2	6	1	1	1	2	3.33333
10129	县城	女	汉族	1个子女	已婚	46	1994	24	14	1	1	不任教	不任教	任教	不任教	不任教	不任教	不任教	不任教	不任教	不任教	不任教	不任教	不任教	不任教	不任教	不任教	不任教	不任教	大专	本科	体育	体育	师范	地级城市	大专院校	初中	初中	中学高级	1	unhealthy	12	2	2	43132	2	2	2	2.33333
8268	乡/村	女	汉族	1个子女	已婚	30	2014	4	12	1	1	不任教	不任教	任教	不任教	不任教	不任教	不任教	不任教	不任教	不任教	不任教	不任教	不任教	不任教	不任教	不任教	不任教	不任教	本科	本科	其他	其他	非师范	省会城市	省属一般高校	小学及以下	小学及以下	中学二级	0	healthy	13	3	4	2	3	2	5	4.66667
8501	镇	女	汉族	1个子女	已婚	43	1998	20	13	1	1	不任教	不任教	任教	不任教	不任教	不任教	不任教	不任教	不任教	不任教	不任教	不任教	不任教	不任教	不任教	不任教	不任教	不任教	大专	本科	其他	汉语言文学	非师范	地级城市	大专院校	高中	高中	中学二级	0	unhealthy	17	5	6	2	2	5	3	2.33333
8554	县城	女	汉族	1个子女	已婚	42	1997	21	22	1	1	不任教	不任教	任教	不任教	不任教	不任教	不任教	不任教	不任教	不任教	不任教	不任教	不任教	不任教	不任教	不任教	不任教	不任教	大专	本科	历史	历史	师范	省会城市	大专院校	初中	小学及以下	中学一级	1	healthy	10	1	6			1	5	3
12697	镇	女	汉族	1个子女	已婚	38	2000	18	10	2	1	不任教	不任教	任教	不任教	不任教	不任教	不任教	不任教	不任教	不任教	不任教	不任教	不任教	不任教	不任教	不任教	不任教	不任教	大专	本科	计算机	外语	师范	地级城市	大专院校	高中	高中	中学二级	0	healthy	9	2	4	2	2	1	4	3.66667
12891	镇	女	汉族	1个子女	已婚	48	1995	23	11	2	1	不任教	不任教	任教	不任教	不任教	不任教	不任教	不任教	不任教	不任教	不任教	不任教	不任教	不任教	不任教	不任教	不任教	不任教	大专	大专	政治	政治	师范	地级城市	大专院校	小学及以下	小学及以下	中学一级	0	very healthy	9	3	3	1	1	1	6	2.33333
9181	镇	男	汉族	1个子女	已婚	46	1996	22	23	1	1	不任教	不任教	任教	不任教	不任教	不任教	不任教	不任教	不任教	不任教	不任教	不任教	不任教	不任教	不任教	不任教	不任教	不任教	大专	大专	其他	其他	非师范	镇	211高校	初中	小学及以下	中学二级	0	unhealthy	16	1	16	1	1	1	1	2
13104	镇	女	汉族	0个子女	未婚	25	2016	2	18	1	1	不任教	不任教	任教	不任教	不任教	不任教	不任教	不任教	不任教	不任教	不任教	不任教	不任教	不任教	不任教	不任教	不任教	不任教	本科	研究生	计算机	教育学	师范	地级城市	省属重点高校	高中	高中	未评职称	0	healthy	12	6	6	6	6	6	1	1.66667
9946	乡/村	女	汉族	0个子女	未婚	23	2017	1	19	1	1	不任教	不任教	任教	不任教	不任教	不任教	不任教	不任教	不任教	不任教	不任教	不任教	不任教	不任教	不任教	不任教	不任教	不任教	大专	大专	数学	数学	师范	地级城市	省属一般高校	初中	初中	未评职称	0	healthy	6	2	5		1		5	3
10012	县城	男	汉族	1个子女	已婚	49	1990	28	20	1	1	不任教	不任教	任教	不任教	不任教	不任教	不任教	不任教	不任教	不任教	不任教	不任教	不任教	不任教	不任教	不任教	不任教	不任教	大专	本科	政治	政治	师范	县城	省属一般高校	小学及以下	小学及以下	中学一级	0	moderate	12	3	3	2	1	1	2	1.66667
10058	镇	男	汉族	1个子女	已婚	46	1996	22	23	1	1	不任教	不任教	任教	不任教	不任教	不任教	不任教	不任教	不任教	不任教	不任教	不任教	不任教	不任教	不任教	不任教	不任教	不任教	大专	大专	其他	其他	非师范	镇	211高校	小学及以下	小学及以下	中学二级	0	unhealthy	16	1	10	1	1	1	1	1
10190	镇	男	汉族	1个子女	已婚	28	2013	5	11	1	1	不任教	不任教	任教	不任教	不任教	不任教	不任教	不任教	不任教	不任教	不任教	不任教	不任教	不任教	不任教	不任教	不任教	不任教	本科	本科	计算机	计算机	师范	地级城市	省属一般高校	初中	初中	中学二级	0	healthy	10	3	4	1	1	2	3	1.66667
10206	镇	女	汉族	0个子女	未婚	28	2013	5	12	1	1	不任教	不任教	任教	不任教	不任教	不任教	不任教	不任教	不任教	不任教	不任教	不任教	不任教	不任教	不任教	不任教	不任教	不任教	本科	本科	其他	其他	师范	地级城市	省属一般高校	高中	小学及以下	中学二级	0	very healthy	8	2	3	1	1		4	2.66667
10387	县城	男	汉族	1个子女	已婚	45	1996	22	20	1	1	不任教	不任教	任教	不任教	不任教	不任教	不任教	不任教	不任教	不任教	不任教	不任教	不任教	不任教	不任教	不任教	不任教	不任教	大专	本科	生物	生物	师范	地级城市	大专院校	中专/中师	不清楚	中学一级	0	moderate	10	2	3	1	1	1	1	2
13976	县城	女	汉族	1个子女	离异/丧偶	36	2002	16	14	2	2	不任教	不任教	任教	不任教	不任教	不任教	不任教	不任教	不任教	不任教	不任教	不任教	不任教	不任教	不任教	不任教	不任教	任教	大专	本科	数学	外语	师范	地级城市	大专院校	小学及以下	小学及以下	中学一级	0	healthy	8	2	3	1	1	2	1	3.33333
10765	乡/村	女	汉族	1个子女	已婚	45	1997	21	10	2	1	不任教	不任教	任教	不任教	不任教	不任教	不任教	不任教	不任教	不任教	不任教	不任教	不任教	不任教	不任教	不任教	不任教	不任教	大专	本科	汉语言文学	汉语言文学	师范	地级城市	大专院校	小学及以下	小学及以下	中学一级	0	moderate	6	3	2	2	2	2	4	3.33333
11240	镇	女	汉族	2个子女	已婚	46	1995	23	6	1	1	不任教	不任教	任教	不任教	不任教	不任教	不任教	不任教	不任教	不任教	不任教	不任教	不任教	不任教	不任教	不任教	不任教	不任教	大专	本科	其他	外语	非师范	省会城市	大专院校	大专	中专/中师	中学一级	1	moderate	12	4	7	2	2	1	4	4
11328	乡/村	女	汉族	0个子女	未婚	25	2016	2	16	1	1	不任教	不任教	任教	不任教	不任教	不任教	不任教	不任教	不任教	不任教	不任教	不任教	不任教	不任教	不任教	不任教	不任教	不任教	本科	本科	幼师	幼师	师范	地级城市	省属一般高校	初中	初中	未评职称	0	healthy	12	1	6	2	2	2	2	3.33333
11333	乡/村	女	汉族	1个子女	已婚	30	2012	6	22	1	1	不任教	不任教	任教	不任教	不任教	不任教	不任教	不任教	不任教	不任教	不任教	不任教	不任教	不任教	不任教	不任教	不任教	不任教	本科	本科	其他	其他	非师范	地级城市	省属一般高校	大专	大专	中学二级	0	moderate	12	3	6	1	1	1	3	3
11385	镇	女	汉族	1个子女	已婚	28	2014	4	18	2	1	不任教	不任教	任教	不任教	不任教	不任教	不任教	不任教	不任教	不任教	不任教	不任教	不任教	不任教	不任教	不任教	不任教	不任教	本科	本科	汉语言文学	汉语言文学	非师范	地级城市	省属一般高校	高中	初中	未评职称	0	very healthy	8	3	1	1	1	1	2	3
11691	镇	女	汉族	2个子女	已婚	44	1996	22	16	2	1	不任教	不任教	任教	不任教	不任教	不任教	不任教	不任教	不任教	不任教	不任教	不任教	不任教	不任教	不任教	不任教	不任教	不任教	本科	本科	计算机	外语	师范	地级城市	大专院校	小学及以下	小学及以下	中学一级	0	healthy	10	2	5	1	1	2	4	2.33333
11992	镇	女	汉族	2个子女	已婚	41	1998	20	14	2	1	不任教	不任教	任教	不任教	不任教	不任教	不任教	不任教	不任教	不任教	不任教	不任教	不任教	不任教	不任教	不任教	不任教	不任教	大专	本科	历史	外语	师范	地级城市	大专院校	大专	初中	中学高级	1	unhealthy	10	4	5	2	2	2	5	3
12065	镇	女	汉族	1个子女	已婚	36	2004	14	13	2	1	不任教	不任教	任教	不任教	不任教	不任教	不任教	不任教	不任教	不任教	不任教	不任教	不任教	不任教	不任教	不任教	不任教	不任教	大专	本科	汉语言文学	汉语言文学	师范	地级城市	大专院校	中专/中师	小学及以下	中学一级	0	healthy	10	2	1	1		1	5	4.33333
12134	乡/村	女	汉族	1个子女	已婚	43	1998	20	15	2	1	不任教	不任教	任教	不任教	不任教	不任教	不任教	不任教	不任教	不任教	不任教	不任教	不任教	不任教	不任教	不任教	不任教	不任教	大专	本科	其他	外语	非师范	省会城市	大专院校	初中	小学及以下	中学一级	0	moderate	10	2	5	2	2	1	1	3
12180	镇	女	汉族	1个子女	已婚	43	1998	20	12	1	1	不任教	不任教	任教	不任教	不任教	不任教	不任教	不任教	不任教	不任教	不任教	不任教	不任教	不任教	不任教	不任教	不任教	不任教	大专	本科	计算机	外语	师范	地级城市	大专院校	小学及以下	小学及以下	中学一级	1	unhealthy	11	1	3	1	3	4	1	2.66667
12253	镇	女	汉族	2个子女	已婚	46	1994	24	19	1	1	不任教	不任教	任教	不任教	不任教	不任教	不任教	不任教	不任教	不任教	不任教	不任教	不任教	不任教	不任教	不任教	不任教	不任教	大专	大专	汉语言文学	汉语言文学	师范	省会城市	省属重点高校	中专/中师	初中	中学二级	0	very unhealthy	10	2	2	1	5	2	1	3
12425	乡/村	女	汉族	0个子女	未婚	26	2014	4	13	1	1	不任教	不任教	任教	不任教	不任教	不任教	不任教	不任教	不任教	不任教	不任教	不任教	不任教	不任教	不任教	不任教	不任教	不任教	本科	本科	计算机	计算机	师范	省会城市	省属重点高校	高中	本科	中学二级	0	moderate	9	2	5	0	3	1	6	2.33333
12432	乡/村	女	汉族	0个子女	未婚	26	2016	2	17	1	1	不任教	不任教	任教	不任教	不任教	不任教	不任教	不任教	不任教	不任教	不任教	不任教	不任教	不任教	不任教	不任教	不任教	不任教	本科	本科	幼师	幼师	师范	地级城市	独立学院/民办本科	高中	初中	中学三级	0	healthy	4	2	5	1	2	1	1	3.33333
12457	乡/村	女	汉族	1个子女	已婚	28	2013	5	15	1	1	不任教	不任教	任教	不任教	不任教	不任教	不任教	不任教	不任教	不任教	不任教	不任教	不任教	不任教	不任教	不任教	不任教	不任教	本科	本科	其他	其他	非师范	地级城市	省属一般高校	小学及以下	小学及以下	中学二级	0	unhealthy	8	2	5	2	2	0	1	5
14530	县城	女	汉族	1个子女	离异/丧偶	49	1990	28	10	1	1	不任教	不任教	任教	不任教	不任教	不任教	不任教	不任教	不任教	不任教	不任教	不任教	不任教	不任教	不任教	不任教	不任教	不任教	大专	本科	汉语言文学	汉语言文学	师范	地级城市	大专院校	大专	小学及以下	中学一级	0	healthy	8		7	1	1	1	6	3
14835	乡/村	女	汉族	0个子女	未婚	26	2011	7	12	1	2	不任教	不任教	任教	不任教	不任教	不任教	不任教	不任教	不任教	不任教	不任教	不任教	不任教	不任教	不任教	不任教	不任教	任教	本科	本科	全科教师	全科教师	师范	省会城市	省属一般高校	初中	高中	小学三级	0	moderate	10	1	2	2	1	1	5	2.66667
13424	镇	女	汉族	0个子女	已婚	29	2012	6	12	2	1	不任教	不任教	任教	不任教	不任教	不任教	不任教	不任教	不任教	不任教	不任教	不任教	不任教	不任教	不任教	不任教	不任教	不任教	本科	本科	其他	其他	非师范	地级城市	省属一般高校	不清楚	高中	中学二级	0	healthy	10	5	5	2	2	1	2	3.66667
13503	镇	男	汉族	1个子女	已婚	49	1991	27	13	2	3	不任教	不任教	任教	不任教	不任教	不任教	不任教	不任教	不任教	任教	任教	不任教	不任教	不任教	不任教	不任教	不任教	不任教	大专	大专	其他	其他	非师范	地级城市	大专院校	小学及以下	小学及以下	中学高级	1	healthy	12	4	8	4	2	3	5	4.66667
15017	镇	女	汉族	2个子女	已婚	35	2004	14	13	2	1	不任教	不任教	任教	不任教	不任教	不任教	不任教	不任教	不任教	不任教	不任教	不任教	不任教	不任教	不任教	不任教	不任教	不任教	大专	大专	其他	其他	非师范	省会城市	大专院校	初中	高中	中学二级	0	healthy	6	1	4	1	1	1	5	3
15439	镇	女	汉族	1个子女	已婚	43	1996	22	10	2	1	不任教	不任教	任教	不任教	不任教	不任教	不任教	不任教	不任教	不任教	不任教	不任教	不任教	不任教	不任教	不任教	不任教	不任教	大专	本科	数学	计算机	师范	地级城市	大专院校	小学及以下	小学及以下	中学一级	0	healthy	8	43132	8		43132		5	3.33333
15496	镇	女	汉族	1个子女	已婚	29	2013	5	10	1	1	不任教	不任教	任教	不任教	不任教	不任教	不任教	不任教	不任教	不任教	不任教	不任教	不任教	不任教	不任教	不任教	不任教	不任教	本科	本科	其他	其他	非师范	地级城市	省属一般高校	初中	初中	小学二级	0	healthy	8	2	3	1	2	1	5	3.33333
18024	镇	女	汉族	0个子女	已婚	29	2014	4	14	1	1	不任教	不任教	任教	不任教	不任教	不任教	不任教	不任教	不任教	不任教	不任教	不任教	不任教	不任教	不任教	不任教	不任教	不任教	研究生	研究生	教育学	教育学	师范	地级城市	省属一般高校	中专/中师	高中	未评职称	0	healthy	12	8	6	3	1	2	5	3.33333
18038	镇	男	汉族	1个子女	已婚	48	1993	25	6	1	1	不任教	不任教	任教	不任教	不任教	不任教	不任教	不任教	不任教	不任教	不任教	不任教	不任教	不任教	不任教	不任教	不任教	不任教	本科	本科	生物	体育	师范	地级城市	大专院校	小学及以下	初中	中学高级	1	very healthy	9	1	5	1	1	1	3	3.66667
18089	乡/村	女	汉族	2个子女	已婚	36	2006	12	18	1	1	不任教	不任教	任教	不任教	不任教	不任教	不任教	不任教	不任教	不任教	不任教	不任教	不任教	不任教	不任教	不任教	不任教	不任教	本科	本科	计算机	计算机	非师范	省会城市	省属重点高校	初中	初中	中学二级	0	moderate	12	2	5	1	1	1	3	4
18385	县城	女	汉族	1个子女	已婚	46	1996	22	12	1	1	不任教	不任教	任教	不任教	不任教	不任教	不任教	不任教	不任教	不任教	不任教	不任教	不任教	不任教	不任教	不任教	不任教	不任教	大专	本科	历史	外语	师范	地级城市	大专院校	初中	初中	中学一级	0	unhealthy	10	2	7	1	1	2	1	1
18533	县城	女	汉族	1个子女	已婚	48	1994	24	10	2	1	不任教	不任教	任教	不任教	不任教	不任教	不任教	不任教	不任教	不任教	不任教	不任教	不任教	不任教	不任教	不任教	不任教	不任教	大专	本科	其他	物理	师范	地级城市	大专院校	小学及以下	小学及以下	中学高级	0	healthy	8	3	2	2	3	1	1	4.66667
16285	县城	女	汉族	2个子女	已婚	35	2006	12	20	1	1	不任教	不任教	任教	不任教	不任教	不任教	不任教	不任教	不任教	不任教	不任教	不任教	不任教	不任教	不任教	不任教	不任教	不任教	本科	本科	计算机	心理学	非师范	省会城市	省属重点高校	高中	高中	中学二级	0	unhealthy	11	1	5	1	2	1	3	2.66667
16360	镇	女	汉族	0个子女	未婚	27	2016	2	12	1	1	不任教	不任教	任教	不任教	不任教	不任教	不任教	不任教	不任教	不任教	不任教	不任教	不任教	不任教	不任教	不任教	不任教	不任教	本科	本科	计算机	计算机	非师范	省会城市	省属重点高校	小学及以下	小学及以下	未评职称	0	very healthy	8	1	1	5	2	1	6	3.33333
18695	县城	女	少数民族	1个子女	已婚	46	1993	25	12	1	1	不任教	不任教	任教	不任教	不任教	不任教	不任教	不任教	不任教	不任教	不任教	不任教	不任教	不任教	不任教	不任教	不任教	不任教	大专	本科	音乐	外语	师范	地级城市	大专院校	高中	初中	中学一级	2	healthy	12	2	4	1	1	2	4	2
16668	镇	女	汉族	1个子女	已婚	37	2006	12	20	1	1	不任教	不任教	任教	不任教	不任教	不任教	不任教	不任教	不任教	不任教	不任教	不任教	不任教	不任教	不任教	不任教	不任教	不任教	本科	本科	教育学	教育学	师范	省会城市	省属重点高校	高中	小学及以下	中学二级	0	healthy	14	6	8	2	2	2	4	2.33333
18865	乡/村	男	汉族	1个子女	已婚	44	1999	19	8	1	1	不任教	不任教	任教	不任教	不任教	不任教	不任教	不任教	不任教	不任教	不任教	不任教	不任教	不任教	不任教	不任教	不任教	不任教	大专	本科	其他	外语	非师范	省会城市	大专院校	小学及以下	小学及以下	中学二级	1	unhealthy	14	6	4	3	1	3	2	3
17271	县城	女	汉族	1个子女	已婚	44	2002	16	22	1	1	不任教	不任教	任教	不任教	不任教	不任教	不任教	不任教	不任教	不任教	不任教	不任教	不任教	不任教	不任教	不任教	不任教	不任教	大专	本科	汉语言文学	外语	师范	地级城市	大专院校	小学及以下	不清楚	中学二级	0	unhealthy	11	1	12	3	2	3	1	2
17648	县城	女	汉族	1个子女	已婚	44	1997	21	12	1	1	不任教	不任教	任教	不任教	不任教	不任教	不任教	不任教	不任教	不任教	不任教	不任教	不任教	不任教	不任教	不任教	不任教	不任教	大专	本科	历史	外语	师范	地级城市	大专院校	小学及以下	小学及以下	中学一级	0	healthy	8	2	8	2	2	1	5	4.66667
17666	县城	女	汉族	1个子女	已婚	50	1990	28	13	1	1	不任教	不任教	任教	不任教	不任教	不任教	不任教	不任教	不任教	不任教	不任教	不任教	不任教	不任教	不任教	不任教	不任教	不任教	大专	本科	计算机	计算机	非师范	省会城市	大专院校	中专/中师	本科	中学高级	1	unhealthy	11	2	6	1	1	2	8	4.66667
17707	镇	女	汉族	0个子女	已婚	29	2014	4	14	1	1	不任教	不任教	任教	不任教	不任教	不任教	不任教	不任教	不任教	不任教	不任教	不任教	不任教	不任教	不任教	不任教	不任教	不任教	研究生	研究生	教育学	教育学	师范	地级城市	省属一般高校	中专/中师	高中	未评职称	0	healthy	12		4			1	5	3.33333
17844	乡/村	女	汉族	2个子女	已婚	31	2011	7	18	1	1	不任教	不任教	任教	不任教	不任教	不任教	不任教	不任教	不任教	不任教	不任教	不任教	不任教	不任教	不任教	不任教	不任教	不任教	本科	本科	计算机	计算机	非师范	省会城市	省属一般高校	小学及以下	初中	中学二级	0	healthy	15	2	6	1	3	1	2	2.66667
17882	镇	女	汉族	1个子女	已婚	52	1990	28	9	2	1	不任教	不任教	任教	不任教	不任教	不任教	不任教	不任教	不任教	不任教	不任教	不任教	不任教	不任教	不任教	不任教	不任教	不任教	大专	本科	汉语言文学	外语	师范	地级城市	大专院校	小学及以下	小学及以下	中学一级	0	moderate	10	3	3	3	6	3	5	4
19197	县城	女	汉族	2个子女	已婚	39	2000	18	6	1	1	不任教	不任教	任教	不任教	不任教	不任教	不任教	不任教	不任教	不任教	不任教	不任教	不任教	不任教	不任教	不任教	不任教	不任教	大专	研究生	中师	外语	师范	地级城市	大专院校	本科	本科	中学一级	0	very healthy	8	1	6	1	1	1	5	4.66667
19720	镇	男	汉族	2个子女	已婚	39	2008	10	12	1	1	不任教	不任教	任教	不任教	不任教	不任教	不任教	不任教	不任教	不任教	不任教	不任教	不任教	不任教	不任教	不任教	不任教	不任教	本科	本科	政治	政治	师范	地级城市	省属一般高校	高中	小学及以下	中学二级	0	very healthy	10	1	8		1		2	2
19850	乡/村	女	少数民族	1个子女	已婚	48	1992	26	15	1	1	不任教	不任教	任教	不任教	不任教	不任教	不任教	不任教	不任教	不任教	不任教	不任教	不任教	不任教	不任教	不任教	不任教	不任教	大专	本科	汉语言文学	汉语言文学	师范	地级城市	大专院校	小学及以下	初中	中学高级	0	moderate	8	2	3	1	2	1	1	3.33333
20052	乡/村	女	汉族	1个子女	已婚	43	1998	20	20	1	1	不任教	不任教	任教	不任教	不任教	不任教	不任教	不任教	不任教	不任教	不任教	不任教	不任教	不任教	不任教	不任教	不任教	不任教	大专	本科	其他	其他	非师范	地级城市	大专院校	中专/中师	不清楚	中学高级	0	moderate	8	2	5	1	1	1	5	3.66667
20167	镇	女	少数民族	1个子女	已婚	34	2008	10	10	1	2	不任教	不任教	任教	不任教	不任教	不任教	不任教	不任教	不任教	任教	不任教	不任教	不任教	不任教	不任教	不任教	不任教	不任教	大专	本科	计算机	外语	师范	省会城市	大专院校	高中	初中	中学一级	0	healthy	8	2	5	1	1	1	3	3.66667
18933	镇	女	汉族	1个子女	已婚	42	1999	19	14	1	1	不任教	不任教	任教	不任教	不任教	不任教	不任教	不任教	不任教	不任教	不任教	不任教	不任教	不任教	不任教	不任教	不任教	不任教	大专	本科	计算机	计算机	师范	地级城市	大专院校	小学及以下	小学及以下	中学一级	1	healthy	15	5	5	4	3	3	5	2.66667
18953	县城	女	汉族	1个子女	已婚	36	2003	15	12	1	1	不任教	不任教	任教	不任教	不任教	不任教	不任教	不任教	不任教	不任教	不任教	不任教	不任教	不任教	不任教	不任教	不任教	不任教	大专	本科	全科教师	外语	师范	地级城市	中师	小学及以下	初中	中学一级	0	very unhealthy	10	2	8	3	2	4	1	4.33333
19086	镇	女	汉族	1个子女	已婚	38	2001	17	8	1	1	不任教	不任教	任教	不任教	不任教	不任教	不任教	不任教	不任教	不任教	不任教	不任教	不任教	不任教	不任教	不任教	不任教	不任教	大专	本科	中师	汉语言文学	师范	地级城市	中师	小学及以下	小学及以下	中学一级	0	moderate	8	8	8	2	6	3	1	3.66667
19148	乡/村	男	汉族	1个子女	已婚	44	1998	20	14	1	2	不任教	不任教	任教	不任教	不任教	不任教	不任教	不任教	不任教	不任教	任教	不任教	不任教	不任教	不任教	不任教	不任教	不任教	大专	本科	数学	教育学	师范	地级城市	大专院校	小学及以下	小学及以下	中学高级	1	very healthy	9	2	3	1	3	2	5	2.66667
20240	乡/村	女	汉族	1个子女	已婚	44	1997	21	12	1	1	不任教	不任教	任教	不任教	不任教	不任教	不任教	不任教	不任教	不任教	不任教	不任教	不任教	不任教	不任教	不任教	不任教	不任教	大专	本科	数学	教育学	师范	地级城市	大专院校	初中	小学及以下	中学高级	0	moderate	8	2	6	1	1	1	1	5
19388	镇	女	汉族	1个子女	已婚	41	1999	19	12	1	1	不任教	不任教	任教	不任教	不任教	不任教	不任教	不任教	不任教	不任教	不任教	不任教	不任教	不任教	不任教	不任教	不任教	不任教	大专	本科	计算机	外语	师范	地级城市	大专院校	初中	小学及以下	中学一级	0	healthy	12	1	3	3	2	3	4	4.66667
20556	县城	男	汉族	1个子女	已婚	46	1994	24	12	1	1	不任教	不任教	任教	不任教	不任教	不任教	不任教	不任教	不任教	不任教	不任教	不任教	不任教	不任教	不任教	不任教	不任教	不任教	大专	本科	政治	外语	师范	地级城市	大专院校	初中	小学及以下	中学二级	1	healthy	9	2	6	1	1	1	6	2.33333
19649	乡/村	男	少数民族	1个子女	已婚	38	2001	17	13	2	1	不任教	不任教	任教	不任教	不任教	不任教	不任教	不任教	不任教	不任教	不任教	不任教	不任教	不任教	不任教	不任教	不任教	不任教	大专	本科	中师	外语	师范	地级城市	中师	中专/中师	初中	中学一级	1	very healthy	9	2	3	2	2	4	1	3
19669	乡/村	女	少数民族	1个子女	已婚	48	1993	25	14	1	1	不任教	不任教	任教	不任教	不任教	不任教	不任教	不任教	不任教	不任教	不任教	不任教	不任教	不任教	不任教	不任教	不任教	不任教	大专	本科	历史	教育学	师范	地级城市	大专院校	初中	小学及以下	中学高级	0	very healthy	10	1	4	1	1	1	1	3.66667
19956	镇	女	汉族	1个子女	已婚	41	2002	16	10	3	1	不任教	不任教	任教	不任教	不任教	不任教	不任教	不任教	不任教	不任教	不任教	不任教	不任教	不任教	不任教	不任教	不任教	不任教	大专	本科	其他	生物	师范	地级城市	大专院校	初中	初中	中学高级	0	healthy	8	3	5	1	1	1	1	4
21179	县城	女	汉族	1个子女	已婚	37	2001	17	12	1	1	不任教	不任教	任教	不任教	不任教	不任教	不任教	不任教	不任教	不任教	不任教	不任教	不任教	不任教	不任教	不任教	不任教	不任教	大专	本科	全科教师	外语	师范	地级城市	大专院校	初中	小学及以下	中学一级	1	healthy	9	1	4	1	1	1	2	2.33333
20370	县城	男	汉族	1个子女	已婚	40	2001	17	12	1	1	不任教	不任教	任教	不任教	不任教	不任教	不任教	不任教	不任教	不任教	不任教	不任教	不任教	不任教	不任教	不任教	不任教	不任教	大专	本科	数学	外语	师范	地级城市	大专院校	初中	小学及以下	中学高级	1	moderate	8	1	2	2	1	1	3	4
20438	乡/村	女	汉族	1个子女	已婚	45	1998	20	14	1	1	不任教	不任教	任教	不任教	不任教	不任教	不任教	不任教	不任教	不任教	不任教	不任教	不任教	不任教	不任教	不任教	不任教	不任教	大专	本科	地理	外语	师范	地级城市	大专院校	小学及以下	小学及以下	中学高级	1	healthy	10	2	6	3	1	1	2	2.33333
20629	镇	女	汉族	1个子女	已婚	42	1997	21	10	1	1	不任教	不任教	任教	不任教	不任教	不任教	不任教	不任教	不任教	不任教	不任教	不任教	不任教	不任教	不任教	不任教	不任教	不任教	大专	本科	其他	汉语言文学	非师范	省会城市	省属重点高校	小学及以下	小学及以下	中学一级	1	moderate	8	28	8	1	1	1	6	4.33333
21855	镇	女	汉族	0个子女	未婚	25	2017	1	12	1	2	不任教	不任教	任教	不任教	不任教	不任教	不任教	不任教	不任教	不任教	任教	不任教	不任教	不任教	不任教	不任教	不任教	不任教	本科	本科	生物	生物	师范	地级城市	省属重点高校	小学及以下	小学及以下	未评职称	0	very healthy	10	1	8	1	2	1	6	4.33333
21856	乡/村	女	汉族	0个子女	未婚	28	2015	3	21	1	1	不任教	不任教	任教	不任教	不任教	不任教	不任教	不任教	不任教	不任教	不任教	不任教	不任教	不任教	不任教	不任教	不任教	不任教	本科	本科	地理	地理	师范	地级城市	省属一般高校	高中	初中	未评职称	0	healthy	11	3	6	2	2	2	2	3
22017	县城	女	汉族	1个子女	已婚	44	1997	21	12	1	1	不任教	不任教	任教	不任教	不任教	不任教	不任教	不任教	不任教	不任教	不任教	不任教	不任教	不任教	不任教	不任教	不任教	不任教	大专	本科	其他	外语	非师范	地级城市	大专院校	高中	小学及以下	中学二级	0	healthy	8	4	3	2	2	2	5	3.66667
22057	县城	女	汉族	0个子女	已婚	29	2017	1	8	3	1	不任教	不任教	任教	不任教	不任教	不任教	不任教	不任教	不任教	不任教	不任教	不任教	不任教	不任教	不任教	不任教	不任教	不任教	大专	研究生	其他	外语	非师范	省会城市	省属一般高校	初中	高中	中学二级	0	very healthy	8	32	3	1	1	2	1	3.33333
22074	县城	女	汉族	2个子女	已婚	46	1998	20	12	1	1	不任教	不任教	任教	不任教	不任教	不任教	不任教	不任教	不任教	不任教	不任教	不任教	不任教	不任教	不任教	不任教	不任教	不任教	本科	本科	地理	外语	师范	省会城市	省属一般高校	本科	中专/中师	中学一级	0	unhealthy	8	2	4	1	1	1	3	3
22079	县城	女	汉族	2个子女	已婚	39	2001	17	22	1	1	不任教	不任教	任教	不任教	不任教	不任教	不任教	不任教	不任教	不任教	不任教	不任教	不任教	不任教	不任教	不任教	不任教	不任教	大专	本科	体育	外语	师范	地级城市	大专院校	小学及以下	小学及以下	中学一级	0	very healthy	11	1	4	2	3	2	4	4.66667
22251	县城	男	汉族	2个子女	已婚	47	1992	26	14	1	1	不任教	不任教	任教	不任教	不任教	不任教	不任教	不任教	不任教	不任教	不任教	不任教	不任教	不任教	不任教	不任教	不任教	不任教	大专	本科	历史	历史	师范	地级城市	大专院校	小学及以下	小学及以下	中学一级	0	healthy	14	1	8	2	2	2	6	4
22593	镇	女	汉族	1个子女	已婚	43	1999	19	20	1	1	不任教	不任教	任教	不任教	不任教	不任教	不任教	不任教	不任教	不任教	不任教	不任教	不任教	不任教	不任教	不任教	不任教	不任教	大专	本科	计算机	汉语言文学	非师范	省会城市	大专院校	小学及以下	小学及以下	中学高级	0	moderate	11	6	8	1	2		5	3
21328	镇	女	汉族	1个子女	已婚	43	2000	18	10	2	2	不任教	不任教	任教	不任教	不任教	不任教	不任教	不任教	不任教	任教	不任教	不任教	不任教	不任教	不任教	不任教	不任教	不任教	大专	本科	生物	生物	师范	地级城市	大专院校	高中	小学及以下	中学高级	0	healthy	8		8	4	2	1	1	3.33333
21337	镇	女	汉族	2个子女	已婚	39	2001	17	10	1	1	不任教	不任教	任教	不任教	不任教	不任教	不任教	不任教	不任教	不任教	不任教	不任教	不任教	不任教	不任教	不任教	不任教	不任教	大专	本科	其他	汉语言文学	师范	地级城市	大专院校	初中	小学及以下	中学高级	0	healthy	8	3	8	3	2	1	3	4.33333
21358	县城	男	汉族	2个子女	已婚	47	1992	26	14	1	1	不任教	不任教	任教	不任教	不任教	不任教	不任教	不任教	不任教	不任教	不任教	不任教	不任教	不任教	不任教	不任教	不任教	不任教	大专	本科	历史	历史	师范	地级城市	大专院校	小学及以下	小学及以下	中学一级	0	healthy	14	2	8	2	2	2	6	4
22832	县城	女	汉族	1个子女	已婚	47	1989	29	12	1	1	不任教	不任教	任教	不任教	不任教	不任教	不任教	不任教	不任教	不任教	不任教	不任教	不任教	不任教	不任教	不任教	不任教	不任教	大专	本科	政治	汉语言文学	师范	省会城市	大专院校	高中	初中	中学一级	0	moderate	10	1	7	2	1	3	1	2.66667
21677	镇	男	汉族	1个子女	已婚	44	1997	21	6	1	2	不任教	不任教	任教	不任教	不任教	不任教	不任教	不任教	不任教	不任教	不任教	不任教	不任教	不任教	不任教	不任教	不任教	任教	大专	本科	汉语言文学	外语	师范	地级城市	大专院校	初中	初中	中学高级	0	healthy	8		2	2	2	2	6	5
22928	镇	女	汉族	1个子女	已婚	39	2001	17	10	1	1	不任教	不任教	任教	不任教	不任教	不任教	不任教	不任教	不任教	不任教	不任教	不任教	不任教	不任教	不任教	不任教	不任教	不任教	大专	本科	中师	汉语言文学	师范	地级城市	大专院校	初中	中专/中师	中学高级	1	healthy	8	2	3	1	2	2	5	3.33333
23047	乡/村	女	少数民族	0个子女	已婚	40	2002	16	22	1	1	不任教	不任教	任教	不任教	不任教	不任教	不任教	不任教	不任教	不任教	不任教	不任教	不任教	不任教	不任教	不任教	不任教	不任教	本科	本科	其他	其他	非师范	省会城市	省属重点高校	小学及以下	小学及以下	中学一级	0	moderate	11	2	7	2	1	1	5	3
23174	镇	女	少数民族	1个子女	已婚	44	1998	20	16	1	1	不任教	不任教	任教	不任教	不任教	不任教	不任教	不任教	不任教	不任教	不任教	不任教	不任教	不任教	不任教	不任教	不任教	不任教	大专	本科	历史	汉语言文学	师范	地级城市	大专院校	小学及以下	小学及以下	中学高级	1	very unhealthy	10	2	2	4	1	3	1	1.33333
21988	乡/村	女	汉族	1个子女	已婚	46	1994	24	12	1	1	不任教	不任教	任教	不任教	不任教	不任教	不任教	不任教	不任教	不任教	不任教	不任教	不任教	不任教	不任教	不任教	不任教	不任教	大专	本科	其他	其他	师范	县城	大专院校	初中	小学及以下	中学高级	0	moderate	9	1	6		2		2	3
23282	县城	女	汉族	1个子女	已婚	33	2014	4	12	1	1	不任教	不任教	任教	不任教	不任教	不任教	不任教	不任教	不任教	不任教	不任教	不任教	不任教	不任教	不任教	不任教	不任教	不任教	研究生	研究生	化学	化学	非师范	省会城市	省属重点高校	初中	小学及以下	中学二级	0	very healthy	8	1	6		0	1	5	4.66667
23404	镇	女	汉族	1个子女	已婚	43	1996	22	14	1	1	不任教	不任教	任教	不任教	不任教	不任教	不任教	不任教	不任教	不任教	不任教	不任教	不任教	不任教	不任教	不任教	不任教	不任教	大专	大专	汉语言文学	汉语言文学	师范	县城	大专院校	小学及以下	小学及以下	中学二级	0	moderate	12	2	6	2	2	3	6	4
23407	县城	女	汉族	0个子女	未婚	26	2017	1	16	1	1	不任教	不任教	任教	不任教	不任教	不任教	不任教	不任教	不任教	不任教	不任教	不任教	不任教	不任教	不任教	不任教	不任教	不任教	研究生	研究生	教育学	教育学	非师范	省会城市	985高校	大专	大专	未评职称	0	moderate	10	2	5	1	1	2	4	3.33333
23408	县城	女	汉族	0个子女	未婚	26	2017	1	16	1	1	不任教	不任教	任教	不任教	不任教	不任教	不任教	不任教	不任教	不任教	不任教	不任教	不任教	不任教	不任教	不任教	不任教	不任教	研究生	研究生	教育学	教育学	非师范	省会城市	985高校	大专	大专	未评职称	0	moderate	10	2	5	1	1	2	4	3.33333
23622	镇	女	汉族	0个子女	未婚	29	2013	5	10	2	1	不任教	不任教	任教	不任教	不任教	不任教	不任教	不任教	不任教	不任教	不任教	不任教	不任教	不任教	不任教	不任教	不任教	不任教	本科	本科	其他	其他	非师范	地级城市	省属一般高校	大专	小学及以下	中学二级	0	very healthy	10	2	10	2	2	2	2	3.66667
23904	镇	女	汉族	0个子女	未婚	37	2006	12	22	1	1	不任教	不任教	任教	不任教	不任教	不任教	不任教	不任教	不任教	不任教	不任教	不任教	不任教	不任教	不任教	不任教	不任教	不任教	本科	本科	其他	其他	非师范	省会城市	省属一般高校	高中	高中	中学一级	0	very unhealthy	10	2	8	1	1		1	5
23907	镇	女	汉族	1个子女	已婚	34	2007	11	12	1	1	不任教	不任教	任教	不任教	不任教	不任教	不任教	不任教	不任教	不任教	不任教	不任教	不任教	不任教	不任教	不任教	不任教	不任教	本科	本科	教育学	教育学	师范	地级城市	省属一般高校	初中	小学及以下	中学二级	0	healthy	8	1	2	1	2	1	7	4
23917	县城	女	汉族	1个子女	已婚	36	2010	8	15	2	1	不任教	不任教	任教	不任教	不任教	不任教	不任教	不任教	不任教	不任教	不任教	不任教	不任教	不任教	不任教	不任教	不任教	不任教	研究生	研究生	教育学	教育学	非师范	省会城市	省属一般高校	高中	小学及以下	中学一级	0	healthy	8	2	3	1	1	1	5	3
24110	镇	女	汉族	2个子女	已婚	42	1998	20	22	1	1	不任教	不任教	任教	不任教	不任教	不任教	不任教	不任教	不任教	不任教	不任教	不任教	不任教	不任教	不任教	不任教	不任教	不任教	大专	本科	生物	外语	师范	省会城市	省属重点高校	小学及以下	小学及以下	中学高级	0	moderate	5	2	4	2	1	3	5	2.33333
24442	镇	女	汉族	2个子女	已婚	42	2002	16	22	1	1	不任教	不任教	任教	不任教	不任教	不任教	不任教	不任教	不任教	不任教	不任教	不任教	不任教	不任教	不任教	不任教	不任教	不任教	大专	本科	汉语言文学	外语	师范	地级城市	大专院校	中专/中师	小学及以下	中学一级	0	very healthy	10	2	10	2	2	1	5	3.66667
24600	县城	女	汉族	0个子女	未婚	28	2017	1	12	1	1	不任教	不任教	任教	不任教	不任教	不任教	不任教	不任教	不任教	不任教	不任教	不任教	不任教	不任教	不任教	不任教	不任教	不任教	研究生	研究生	汉语言文学	历史	非师范	省会城市	省属重点高校	高中	高中	中学二级	0	healthy	12	2	5	2	1	1	5	3
24811	镇	女	汉族	1个子女	已婚	43	1995	23	9	1	1	不任教	不任教	任教	不任教	不任教	不任教	不任教	不任教	不任教	不任教	不任教	不任教	不任教	不任教	不任教	不任教	不任教	不任教	大专	本科	其他	外语	非师范	县城	大专院校	中专/中师	小学及以下	中学高级	0	moderate	8	3	2	1	1	0	5	3.33333
23627	县城	女	汉族	1个子女	已婚	35	2007	11	20	1	1	不任教	不任教	任教	不任教	不任教	不任教	不任教	不任教	不任教	不任教	不任教	不任教	不任教	不任教	不任教	不任教	不任教	不任教	本科	本科	教育学	教育学	师范	地级城市	省属一般高校	初中	小学及以下	中学二级	0	very healthy	9	6	8	2	2	2	8	4
23668	县城	女	汉族	1个子女	已婚	42	1999	19	11	1	1	不任教	不任教	任教	不任教	不任教	不任教	不任教	不任教	不任教	不任教	不任教	不任教	不任教	不任教	不任教	不任教	不任教	不任教	大专	本科	汉语言文学	汉语言文学	师范	地级城市	大专院校	中专/中师	中专/中师	中学高级	0	healthy	9		6	2	2	2	2	3
23819	乡/村	女	汉族	2个子女	已婚	39	2001	17	12	1	1	不任教	不任教	任教	不任教	不任教	不任教	不任教	不任教	不任教	不任教	不任教	不任教	不任教	不任教	不任教	不任教	不任教	不任教	大专	本科	中师	外语	师范	地级城市	大专院校	小学及以下	小学及以下	中学高级	0	healthy	8	1	2	2	1	3	6	4.33333
24910	镇	女	汉族	2个子女	已婚	35	2008	10	18	1	1	不任教	不任教	任教	不任教	不任教	不任教	不任教	不任教	不任教	不任教	不任教	不任教	不任教	不任教	不任教	不任教	不任教	不任教	本科	本科	物理	物理	师范	地级城市	省属一般高校	小学及以下	小学及以下	中学二级	0	healthy	8	2	3	0	1	0	5	4.33333
23964	县城	女	汉族	0个子女	未婚	25	2017	1	7	1	1	不任教	不任教	任教	不任教	不任教	不任教	不任教	不任教	不任教	不任教	不任教	不任教	不任教	不任教	不任教	不任教	不任教	不任教	研究生	研究生	其他	其他	非师范	地级城市	省属重点高校	初中	小学及以下	未评职称	0	very healthy	11		5	1	1	1	5	3.33333
23988	镇	男	汉族	1个子女	已婚	44	1998	20	23	1	1	不任教	不任教	任教	不任教	不任教	不任教	不任教	不任教	不任教	不任教	不任教	不任教	不任教	不任教	不任教	不任教	不任教	不任教	大专	本科	其他	外语	非师范	省会城市	大专院校	小学及以下	小学及以下	中学高级	0	unhealthy	5	4	3	1	1	1	2	2.33333
24059	镇	女	汉族	2个子女	已婚	38	2002	16	24	2	1	不任教	不任教	任教	不任教	不任教	不任教	不任教	不任教	不任教	不任教	不任教	不任教	不任教	不任教	不任教	不任教	不任教	不任教	大专	本科	化学	计算机	师范	地级城市	大专院校	小学及以下	小学及以下	中学高级	1	very healthy	8	2					6	3.33333
26258	县城	女	汉族	1个子女	已婚	43	1999	19	26	1	1	不任教	不任教	任教	不任教	不任教	不任教	不任教	不任教	不任教	不任教	不任教	不任教	不任教	不任教	不任教	不任教	不任教	不任教	本科	本科	历史	外语	师范	县城	大专院校	小学及以下	小学及以下	中学一级	0	moderate	12	2	12	6	6	1	4	1
26311	县城	女	汉族	0个子女	已婚	28	2012	6	12	1	1	不任教	不任教	任教	不任教	不任教	不任教	不任教	不任教	不任教	不任教	不任教	不任教	不任教	不任教	不任教	不任教	不任教	不任教	本科	本科	其他	其他	非师范	省会城市	省属一般高校	初中	初中	未评职称	0	moderate	8	0	3	1	2	1	5	3.66667
26594	镇	女	汉族	2个子女	已婚	40	2001	17	20	1	1	不任教	不任教	任教	不任教	不任教	不任教	不任教	不任教	不任教	不任教	不任教	不任教	不任教	不任教	不任教	不任教	不任教	不任教	大专	本科	其他	外语	非师范	地级城市	大专院校	小学及以下	小学及以下	中学高级	0	moderate	9	4	6	1			2	2.66667
26595	县城	男	汉族	1个子女	已婚	42	1999	19	24	2	1	不任教	不任教	任教	不任教	不任教	不任教	不任教	不任教	不任教	不任教	不任教	不任教	不任教	不任教	不任教	不任教	不任教	不任教	大专	本科	计算机	计算机	师范	地级城市	大专院校	小学及以下	小学及以下	中学高级	0	moderate	8	1	5	1	1	1	2	2.33333
26617	县城	男	少数民族	1个子女	已婚	35	2006	12	20	1	1	不任教	不任教	任教	不任教	不任教	不任教	不任教	不任教	不任教	不任教	不任教	不任教	不任教	不任教	不任教	不任教	不任教	不任教	本科	本科	其他	其他	非师范	省会城市	211高校	中专/中师	小学及以下	中学一级	0	healthy	8	2	5	1	1	1	4	4.33333
24342	镇	男	汉族	1个子女	已婚	44	1998	20	21	2	1	不任教	不任教	任教	不任教	不任教	不任教	不任教	不任教	不任教	不任教	不任教	不任教	不任教	不任教	不任教	不任教	不任教	不任教	大专	本科	数学	数学	师范	地级城市	大专院校	小学及以下	不清楚	中学高级	0	moderate	5	2	7			0	7	3.66667
27586	镇	男	汉族	1个子女	已婚	55	1988	30	12	3	1	不任教	不任教	任教	不任教	不任教	不任教	不任教	不任教	不任教	不任教	不任教	不任教	不任教	不任教	不任教	不任教	不任教	不任教	大专	大专	其他	其他	师范	地级城市	大专院校	小学及以下	小学及以下	中学高级	1	moderate	10	2	6	2	1	1	6	4
27639	县城	男	汉族	1个子女	已婚	51	1989	29	12	1	1	不任教	不任教	任教	不任教	不任教	不任教	不任教	不任教	不任教	不任教	不任教	不任教	不任教	不任教	不任教	不任教	不任教	不任教	大专	本科	历史	历史	师范	地级城市	大专院校	小学及以下	小学及以下	中学高级	1	healthy	10	1	6		1	1	6	2.66667
25001	镇	男	汉族	2个子女	已婚	45	1997	21	23	1	1	不任教	不任教	任教	不任教	不任教	不任教	不任教	不任教	不任教	不任教	不任教	不任教	不任教	不任教	不任教	不任教	不任教	不任教	大专	本科	其他	外语	非师范	省会城市	211高校	小学及以下	小学及以下	中学一级	0	moderate	11	4	11	3	2	1	1	4
25245	镇	女	少数民族	2个子女	已婚	34	2007	11	18	1	1	不任教	不任教	任教	不任教	不任教	不任教	不任教	不任教	不任教	不任教	不任教	不任教	不任教	不任教	不任教	不任教	不任教	不任教	本科	本科	化学	化学	师范	地级城市	大专院校	小学及以下	初中	中学一级	0	moderate	6	2	2	1	1	1	2	2
28914	镇	女	汉族	0个子女	未婚	28	2016	2	13	1	1	不任教	不任教	任教	不任教	不任教	不任教	不任教	不任教	不任教	不任教	不任教	不任教	不任教	不任教	不任教	不任教	不任教	不任教	研究生	研究生	化学	化学	师范	省会城市	省属一般高校	不清楚	不清楚	中学二级	0	healthy	8	8	5	1	1	1	6	3
26091	镇	女	汉族	1个子女	已婚	36	2005	13	6	1	1	不任教	不任教	任教	不任教	不任教	不任教	不任教	不任教	不任教	不任教	不任教	不任教	不任教	不任教	不任教	不任教	不任教	不任教	大专	本科	计算机	外语	师范	地级城市	省属一般高校	中专/中师	初中	中学二级	0	very healthy	9	2	4	1	1	1	4	4.66667
26239	县城	女	汉族	1个子女	已婚	37	2001	17	15	1	1	不任教	不任教	任教	不任教	不任教	不任教	不任教	不任教	不任教	不任教	不任教	不任教	不任教	不任教	不任教	不任教	不任教	不任教	大专	本科	教育学	其他	师范	地级城市	大专院校	中专/中师	高中	中学高级	0	unhealthy			5	3		1	2	2.33333
26254	县城	男	汉族	2个子女	已婚	42	1998	20	12	1	1	不任教	不任教	任教	不任教	不任教	不任教	不任教	不任教	不任教	不任教	不任教	不任教	不任教	不任教	不任教	不任教	不任教	不任教	本科	本科	其他	其他	师范	省会城市	省属重点高校	小学及以下	小学及以下	中学一级	0	moderate	10	2	7	3	1	1	2	3
26329	县城	女	汉族	1个子女	已婚	36	2006	12	22	1	1	不任教	不任教	任教	不任教	不任教	不任教	不任教	不任教	不任教	不任教	不任教	不任教	不任教	不任教	不任教	不任教	不任教	不任教	本科	本科	其他	其他	非师范	省会城市	省属一般高校	初中	小学及以下	中学一级	0	moderate	8	1	4	1	1	1	4	3.33333
26410	县城	女	汉族	2个子女	已婚	41	2001	17	24	1	1	不任教	不任教	任教	不任教	不任教	不任教	不任教	不任教	不任教	不任教	不任教	不任教	不任教	不任教	不任教	不任教	不任教	不任教	大专	本科	政治	外语	非师范	省会城市	省属一般高校	小学及以下	小学及以下	中学一级	0	healthy	8	3	10	1	1	1	5	2
26484	县城	男	汉族	0个子女	未婚	29	2011	7	8	1	1	不任教	不任教	任教	不任教	不任教	不任教	不任教	不任教	不任教	不任教	不任教	不任教	不任教	不任教	不任教	不任教	不任教	不任教	大专	大专	其他	其他	非师范	省会城市	大专院校	初中	初中	中学三级	0	very healthy	8	0	3	1	2	1	4	4
26485	县城	女	汉族	1个子女	已婚	40	2002	16	21	1	1	不任教	不任教	任教	不任教	不任教	不任教	不任教	不任教	不任教	不任教	不任教	不任教	不任教	不任教	不任教	不任教	不任教	不任教	大专	本科	物理	物理	师范	地级城市	大专院校	小学及以下	小学及以下	中学一级	0	moderate	6	2	4	1	2	1	6	3
26507	县城	女	汉族	1个子女	已婚	33	2005	13	10	1	1	不任教	不任教	任教	不任教	不任教	不任教	不任教	不任教	不任教	不任教	不任教	不任教	不任教	不任教	不任教	不任教	不任教	不任教	大专	本科	其他	汉语言文学	师范	地级城市	大专院校	初中	初中	中学一级	0	moderate	10	1	4	3	2	1	5	3.33333
26535	县城	女	汉族	1个子女	已婚	30	2015	3	18	1	1	不任教	不任教	任教	不任教	不任教	不任教	不任教	不任教	不任教	不任教	不任教	不任教	不任教	不任教	不任教	不任教	不任教	不任教	研究生	研究生	教育学	教育学	师范	省会城市	省属一般高校	小学及以下	小学及以下	中学二级	0	very healthy	9	2	1	1	1	1	3	2.33333
26562	县城	女	汉族	1个子女	已婚	40	2003	15	27	1	1	不任教	不任教	任教	不任教	不任教	不任教	不任教	不任教	不任教	不任教	不任教	不任教	不任教	不任教	不任教	不任教	不任教	不任教	本科	本科	其他	其他	非师范	省会城市	省属一般高校	小学及以下	小学及以下	中学一级	0	moderate	8	3	4	1	2	1	5	3
26663	县城	女	汉族	1个子女	已婚	29	2015	3	12	1	1	不任教	不任教	任教	不任教	不任教	不任教	不任教	不任教	不任教	不任教	不任教	不任教	不任教	不任教	不任教	不任教	不任教	不任教	研究生	研究生	心理学	心理学	非师范	省会城市	省属重点高校	初中	初中	中学二级	0	unhealthy	12	2	2	1	2	1	5	3.66667
26813	镇	男	汉族	2个子女	已婚	37	2005	13	10	1	1	不任教	不任教	任教	不任教	不任教	不任教	不任教	不任教	不任教	不任教	不任教	不任教	不任教	不任教	不任教	不任教	不任教	不任教	大专	本科	计算机	外语	非师范	省会城市	大专院校	初中	高中	中学一级	0	moderate	8	3	9	2	3	4	2	2.66667
29276	镇	女	汉族	1个子女	已婚	48	1992	26	12	1	1	不任教	不任教	任教	不任教	不任教	不任教	不任教	不任教	不任教	不任教	不任教	不任教	不任教	不任教	不任教	不任教	不任教	不任教	大专	本科	历史	其他	师范	地级城市	大专院校	初中	小学及以下	中学一级	1	moderate	9	1	6	1	2	1	6	4
27341	镇	女	汉族	1个子女	已婚	45	1995	23	12	1	1	不任教	不任教	任教	不任教	不任教	不任教	不任教	不任教	不任教	不任教	不任教	不任教	不任教	不任教	不任教	不任教	不任教	不任教	大专	大专	政治	政治	师范	地级城市	大专院校	高中	小学及以下	中学一级	0	healthy	10	2	6	1	1	2	5	3
27468	县城	女	汉族	1个子女	已婚	30	2011	7	12	1	1	不任教	不任教	任教	不任教	不任教	不任教	不任教	不任教	不任教	不任教	不任教	不任教	不任教	不任教	不任教	不任教	不任教	不任教	本科	本科	其他	其他	非师范	地级城市	省属一般高校	高中	高中	未评职称	0	very healthy	9	2	2	2	2	3	5	5
29331	镇	男	汉族	1个子女	已婚	45	1995	23	18	1	1	不任教	不任教	任教	不任教	不任教	不任教	不任教	不任教	不任教	不任教	不任教	不任教	不任教	不任教	不任教	不任教	不任教	不任教	大专	本科	历史	历史	师范	地级城市	大专院校	中专/中师	小学及以下	中学二级	0	healthy	8	2	1	2	3	4	4	3
27667	镇	女	汉族	2个子女	已婚	36	2005	13	12	1	1	不任教	不任教	任教	不任教	不任教	不任教	不任教	不任教	不任教	不任教	不任教	不任教	不任教	不任教	不任教	不任教	不任教	不任教	大专	本科	心理学	汉语言文学	师范	地级城市	省属重点高校	初中	小学及以下	小学一级	0	healthy	10	1	6	1	1	2	6	4.33333
27817	镇	男	少数民族	1个子女	已婚	55	1988	30	12	3	1	不任教	不任教	任教	不任教	不任教	不任教	不任教	不任教	不任教	不任教	不任教	不任教	不任教	不任教	不任教	不任教	不任教	不任教	大专	大专	其他	其他	师范	地级城市	大专院校	小学及以下	小学及以下	中学高级	1	moderate	10	2	6	2	1	1	4	3
28011	镇	女	汉族	1个子女	已婚	33	2008	10	14	1	1	不任教	不任教	任教	不任教	不任教	不任教	不任教	不任教	不任教	不任教	不任教	不任教	不任教	不任教	不任教	不任教	不任教	不任教	大专	本科	其他	其他	非师范	地级城市	大专院校	小学及以下	小学及以下	未评职称	0	very healthy	9	1	6	1	1	1	5	5
28030	镇	女	汉族	2个子女	已婚	31	2008	10	15	1	1	不任教	不任教	任教	不任教	不任教	不任教	不任教	不任教	不任教	不任教	不任教	不任教	不任教	不任教	不任教	不任教	不任教	不任教	大专	本科	中师	外语	师范	地级城市	中师	本科	初中	中学一级	0	healthy	12	2	10	2	2	2	1	5
28138	县城	女	汉族	0个子女	未婚	28	2012	6	12	1	1	不任教	不任教	任教	不任教	不任教	不任教	不任教	不任教	不任教	不任教	不任教	不任教	不任教	不任教	不任教	不任教	不任教	不任教	本科	本科	计算机	计算机	非师范	省会城市	省属一般高校	高中	高中	未评职称	0	healthy	9	3	6	3	2	2	4	4
29769	镇	女	汉族	1个子女	已婚	37	2004	14	5	1	1	不任教	不任教	任教	不任教	不任教	不任教	不任教	不任教	不任教	不任教	不任教	不任教	不任教	不任教	不任教	不任教	不任教	不任教	大专	本科	数学	外语	师范	地级城市	大专院校	小学及以下	小学及以下	中学二级	0	very healthy	8	2	4	1	1	1	3	4.33333
28380	镇	男	汉族	1个子女	已婚	33	2006	12	12	1	3	不任教	不任教	任教	不任教	不任教	不任教	不任教	不任教	不任教	不任教	任教	不任教	不任教	不任教	不任教	不任教	不任教	任教	大专	本科	数学	外语	师范	省会城市	大专院校	小学及以下	小学及以下	中学二级	1	moderate	8	3	1	1	1	1	3	4
28421	乡/村	女	汉族	1个子女	已婚	41	1999	19	24	1	1	不任教	不任教	任教	不任教	不任教	不任教	不任教	不任教	不任教	不任教	不任教	不任教	不任教	不任教	不任教	不任教	不任教	不任教	大专	本科	汉语言文学	汉语言文学	非师范	地级城市	大专院校	小学及以下	小学及以下	中学高级	0	moderate	10	1	9	2	1	1	3	2
28728	乡/村	女	汉族	1个子女	已婚	44	1998	20	10	1	1	不任教	不任教	任教	不任教	不任教	不任教	不任教	不任教	不任教	不任教	不任教	不任教	不任教	不任教	不任教	不任教	不任教	不任教	大专	本科	其他	汉语言文学	非师范	地级城市	大专院校	小学及以下	小学及以下	中学二级	0	healthy	8	2	3	1	2	1	5	3.33333
30093	镇	女	汉族	1个子女	已婚	42	1998	20	10	1	1	不任教	不任教	任教	不任教	不任教	不任教	不任教	不任教	不任教	不任教	不任教	不任教	不任教	不任教	不任教	不任教	不任教	不任教	大专	本科	政治	政治	师范	地级城市	大专院校	中专/中师	小学及以下	中学一级	0	moderate	10	3	4	2	4	2	6	4
29033	镇	女	汉族	0个子女	未婚	28	2016	2	13	1	1	不任教	不任教	任教	不任教	不任教	不任教	不任教	不任教	不任教	不任教	不任教	不任教	不任教	不任教	不任教	不任教	不任教	不任教	研究生	研究生	化学	化学	师范	省会城市	省属一般高校	不清楚	不清楚	中学二级	0	moderate	8	2	3	1	1	1	7	3
29056	镇	女	汉族	0个子女	未婚	24	2016	2	12	1	1	不任教	不任教	任教	不任教	不任教	不任教	不任教	不任教	不任教	不任教	不任教	不任教	不任教	不任教	不任教	不任教	不任教	不任教	本科	本科	其他	其他	非师范	地级城市	省属一般高校	大专	初中	未评职称	0	very healthy	13	2	3	1	2	1	5	3.66667
29123	镇	女	汉族	1个子女	已婚	29	2014	4	10	1	1	不任教	不任教	任教	不任教	不任教	不任教	不任教	不任教	不任教	不任教	不任教	不任教	不任教	不任教	不任教	不任教	不任教	不任教	研究生	研究生	其他	其他	非师范	省会城市	省属重点高校	高中	初中	中学二级	0	very healthy	8	1	5	2	2	1	6	4.66667
30370	县城	女	汉族	0个子女	未婚	27	2017	1	12	1	1	不任教	不任教	任教	不任教	不任教	不任教	不任教	不任教	不任教	不任教	不任教	不任教	不任教	不任教	不任教	不任教	不任教	不任教	本科	研究生	其他	外语	非师范	地级城市	省属一般高校	大专	高中	未评职称	0	very healthy	10	2	8		2	2	3	5
30382	镇	男	汉族	2个子女	已婚	36	2005	13	6	1	1	不任教	不任教	任教	不任教	不任教	不任教	不任教	不任教	不任教	不任教	不任教	不任教	不任教	不任教	不任教	不任教	不任教	不任教	大专	本科	计算机	外语	师范	地级城市	大专院校	小学及以下	小学及以下	中学一级	0	very healthy	8	1	2	1	2	1	6	4
30426	镇	女	汉族	2个子女	离异/丧偶	54	1986	32	10	2	1	不任教	不任教	任教	不任教	不任教	不任教	不任教	不任教	不任教	不任教	不任教	不任教	不任教	不任教	不任教	不任教	不任教	不任教	大专	本科	其他	教育学	师范	地级城市	大专院校	小学及以下	小学及以下	中学一级	0	unhealthy	10	2	6	2	1	1	2	4
29362	镇	女	汉族	2个子女	已婚	49	1994	24	12	1	1	不任教	不任教	任教	不任教	不任教	不任教	不任教	不任教	不任教	不任教	不任教	不任教	不任教	不任教	不任教	不任教	不任教	不任教	大专	本科	数学	教育学	师范	地级城市	大专院校	小学及以下	不清楚	中学一级	0	moderate	10	1	6	1	1	1	4	3
30831	镇	女	汉族	1个子女	已婚	28	2012	6	7	1	1	不任教	不任教	任教	不任教	不任教	不任教	不任教	不任教	不任教	不任教	不任教	不任教	不任教	不任教	不任教	不任教	不任教	不任教	本科	研究生	化学	外语	非师范	镇	985高校	大专	大专	中学二级	0	very healthy	8	2	3	1	2	1	3	3.66667
30839	县城	女	汉族	1个子女	已婚	40	1997	21	20	1	1	不任教	不任教	任教	不任教	不任教	不任教	不任教	不任教	不任教	不任教	不任教	不任教	不任教	不任教	不任教	不任教	不任教	不任教	大专	本科	生物	心理学	师范	地级城市	省属一般高校	大专	大专	中学二级	0	moderate	12	2	6	1	2	1	1	3.66667
31235	镇	女	汉族	0个子女	未婚	28	2016	2	14	1	1	不任教	不任教	任教	不任教	不任教	不任教	不任教	不任教	不任教	不任教	不任教	不任教	不任教	不任教	不任教	不任教	不任教	不任教	研究生	研究生	其他	其他	非师范	省会城市	省属重点高校	中专/中师	小学及以下	未评职称	0	healthy	15	5	5	2	1	2	3	3.66667
30354	镇	女	少数民族	1个子女	已婚	26	2014	4	12	1	1	不任教	不任教	任教	不任教	不任教	不任教	不任教	不任教	不任教	不任教	不任教	不任教	不任教	不任教	不任教	不任教	不任教	不任教	本科	本科	其他	其他	非师范	省会城市	211高校	高中	小学及以下	中学二级	1	healthy	10	2	5	1	1	2	6	3.66667
32084	县城	女	汉族	1个子女	已婚	54	1986	32	20	1	1	不任教	不任教	任教	不任教	不任教	不任教	不任教	不任教	不任教	不任教	不任教	不任教	不任教	不任教	不任教	不任教	不任教	不任教	大专	大专	其他	其他	师范	地级城市	大专院校	小学及以下	小学及以下	中学高级	0	healthy	12	2	6	1	2	1	3	2.66667
32181	县城	女	汉族	1个子女	已婚	42	1999	19	11	1	1	不任教	不任教	任教	不任教	不任教	不任教	不任教	不任教	不任教	不任教	不任教	不任教	不任教	不任教	不任教	不任教	不任教	不任教	大专	本科	物理	外语	师范	省会城市	大专院校	小学及以下	小学及以下	中学一级	0	healthy	8	3	4	2	3	1	4	4
32755	镇	男	汉族	1个子女	已婚	46	1996	22	7	3	1	不任教	不任教	任教	不任教	不任教	不任教	不任教	不任教	不任教	不任教	不任教	不任教	不任教	不任教	不任教	不任教	不任教	不任教	大专	大专	其他	其他	非师范	地级城市	大专院校	小学及以下	小学及以下	中学二级	1	healthy	7	3	3	3	1		3	3.66667
32801	镇	男	汉族	0个子女	未婚	34	2008	10	10	1	2	不任教	不任教	任教	不任教	不任教	不任教	不任教	不任教	不任教	不任教	不任教	不任教	不任教	不任教	不任教	不任教	不任教	任教	本科	本科	计算机	计算机	非师范	省会城市	省属一般高校	高中	小学及以下	中学二级	0	moderate	10	4	2	1	2	3	1	1
32982	县城	男	汉族	1个子女	已婚	45	1996	22	12	1	1	不任教	不任教	任教	不任教	不任教	不任教	不任教	不任教	不任教	不任教	不任教	不任教	不任教	不任教	不任教	不任教	不任教	不任教	大专	本科	生物	外语	师范	地级城市	大专院校	小学及以下	小学及以下	中学一级	0	healthy	8	2	2				6	2.66667
33094	县城	女	汉族	1个子女	已婚	37	2002	16	6	1	1	不任教	不任教	任教	不任教	不任教	不任教	不任教	不任教	不任教	不任教	不任教	不任教	不任教	不任教	不任教	不任教	不任教	不任教	大专	本科	其他	外语	师范	县城	大专院校	小学及以下	小学及以下	中学一级	0	moderate	8	1	4	2	2	1	5	3.66667
33130	镇	男	汉族	1个子女	已婚	37	2002	16	6	1	1	不任教	不任教	任教	不任教	不任教	不任教	不任教	不任教	不任教	不任教	不任教	不任教	不任教	不任教	不任教	不任教	不任教	不任教	大专	本科	数学	外语	师范	地级城市	省属一般高校	小学及以下	小学及以下	中学一级	1	healthy	11	3	5	3	2	1	1	4.66667
33161	乡/村	男	汉族	1个子女	已婚	38	2002	16	20	1	1	不任教	不任教	任教	不任教	不任教	不任教	不任教	不任教	不任教	不任教	不任教	不任教	不任教	不任教	不任教	不任教	不任教	不任教	大专	本科	化学	外语	师范	地级城市	大专院校	小学及以下	小学及以下	中学一级	1	moderate	13	2	2	2	1	1	6	4.66667
33330	县城	女	汉族	2个子女	已婚	39	2001	17	13	1	2	不任教	不任教	任教	不任教	不任教	不任教	不任教	不任教	不任教	不任教	任教	不任教	不任教	不任教	不任教	不任教	不任教	不任教	大专	本科	汉语言文学	外语	师范	地级城市	大专院校	高中	中专/中师	中学一级	0	very healthy	8	2	3	2	3	2	6	3.66667
31789	县城	女	汉族	2个子女	已婚	36	2003	15	6	1	1	不任教	不任教	任教	不任教	不任教	不任教	不任教	不任教	不任教	不任教	不任教	不任教	不任教	不任教	不任教	不任教	不任教	不任教	大专	本科	全科教师	汉语言文学	师范	地级城市	大专院校	初中	小学及以下	中学一级	0	healthy	8	1	3	1	1	1	3	2
31927	镇	男	汉族	0个子女	未婚	30	2016	2	15	1	1	不任教	不任教	任教	不任教	不任教	不任教	不任教	不任教	不任教	不任教	不任教	不任教	不任教	不任教	不任教	不任教	不任教	不任教	本科	研究生	教育学	外语	非师范	省会城市	省属一般高校	初中	小学及以下	中学二级	0	healthy	12	3	5	3	3	2	5	3
33416	县城	女	汉族	1个子女	已婚	38	2002	16	12	1	1	不任教	不任教	任教	不任教	不任教	不任教	不任教	不任教	不任教	不任教	不任教	不任教	不任教	不任教	不任教	不任教	不任教	不任教	大专	本科	数学	外语	师范	地级城市	省属重点高校	小学及以下	小学及以下	中学一级	0	moderate	9	2	7	1	1	1	1	3.66667
33639	镇	女	少数民族	1个子女	已婚	49	1992	26	12	1	1	不任教	不任教	任教	不任教	不任教	不任教	不任教	不任教	不任教	不任教	不任教	不任教	不任教	不任教	不任教	不任教	不任教	不任教	大专	本科	政治	外语	师范	地级城市	大专院校	小学及以下	小学及以下	中学一级	0	moderate	8	5	8	12	8	12	6	4.33333
33743	县城	女	汉族	2个子女	已婚	31	2011	7	12	2	1	不任教	不任教	任教	不任教	不任教	不任教	不任教	不任教	不任教	不任教	不任教	不任教	不任教	不任教	不任教	不任教	不任教	不任教	本科	本科	其他	其他	非师范	省会城市	省属重点高校	小学及以下	小学及以下	中学二级	0	healthy	4	3	3	1	1	1	5	3.33333
32420	县城	女	汉族	1个子女	已婚	39	1999	19	14	1	1	不任教	不任教	任教	不任教	不任教	不任教	不任教	不任教	不任教	不任教	不任教	不任教	不任教	不任教	不任教	不任教	不任教	不任教	大专	本科	数学	数学	师范	地级城市	大专院校	中专/中师	小学及以下	中学二级	0	unhealthy	10	1	6	1	2	1	5	2.33333
34122	乡/村	男	汉族	1个子女	已婚	31	2013	5	13	1	3	不任教	不任教	任教	不任教	不任教	不任教	不任教	不任教	不任教	任教	不任教	不任教	不任教	不任教	不任教	不任教	不任教	任教	本科	本科	政治	政治	师范	省会城市	省属一般高校	小学及以下	小学及以下	中学二级	0	very healthy	4	2	2	1	1	1	5	5
34585	乡/村	女	汉族	1个子女	已婚	40	2004	14	14	2	1	不任教	不任教	任教	不任教	不任教	不任教	不任教	不任教	不任教	不任教	不任教	不任教	不任教	不任教	不任教	不任教	不任教	不任教	本科	本科	其他	其他	非师范	省会城市	省属重点高校	高中	初中	中学二级	1	healthy	8	4	3	2	2	2	5	2.66667
34671	乡/村	女	汉族	1个子女	已婚	48	1994	24	12	1	1	不任教	不任教	任教	不任教	不任教	不任教	不任教	不任教	不任教	不任教	不任教	不任教	不任教	不任教	不任教	不任教	不任教	不任教	大专	本科	物理	教育学	师范	地级城市	大专院校	中专/中师	小学及以下	中学高级	0	very healthy	8	2	6	1	2	2	5	4.66667
34684	镇	女	汉族	0个子女	未婚	26	2016	2	14	1	1	不任教	不任教	任教	不任教	不任教	不任教	不任教	不任教	不任教	不任教	不任教	不任教	不任教	不任教	不任教	不任教	不任教	不任教	本科	本科	心理学	心理学	师范	省会城市	省属一般高校	初中	初中	中学二级	0	healthy	8	4	4	2	2	2	5	3
35043	县城	女	汉族	2个子女	已婚	39	2003	15	12	1	1	不任教	不任教	任教	不任教	不任教	不任教	不任教	不任教	不任教	不任教	不任教	不任教	不任教	不任教	不任教	不任教	不任教	不任教	大专	本科	物理	外语	师范	省会城市	大专院校	初中	初中	中学一级	0	healthy	8	3	10	2	2	2	4	4.33333
35365	乡/村	女	汉族	1个子女	已婚	30	2013	5	11	3	1	不任教	不任教	任教	不任教	不任教	不任教	不任教	不任教	不任教	不任教	不任教	不任教	不任教	不任教	不任教	不任教	不任教	不任教	本科	本科	其他	其他	非师范	省会城市	省属一般高校	初中	初中	中学三级	0	healthy	4	3	3	1	1	2	6	4
34050	县城	女	汉族	1个子女	已婚	37	2003	15	13	1	1	不任教	不任教	任教	不任教	不任教	不任教	不任教	不任教	不任教	不任教	不任教	不任教	不任教	不任教	不任教	不任教	不任教	不任教	大专	本科	其他	外语	非师范	省会城市	省属重点高校	小学及以下	小学及以下	中学一级	0	healthy	8	2	3	1	2	2	2	3.33333
36048	乡/村	女	汉族	1个子女	已婚	35	2007	11	14	2	1	不任教	不任教	任教	不任教	不任教	不任教	不任教	不任教	不任教	不任教	不任教	不任教	不任教	不任教	不任教	不任教	不任教	不任教	本科	本科	教育学	教育学	师范	省会城市	省属一般高校	初中	初中	中学一级	0	very healthy	12	3	12	1	3	2	3	3.33333
34715	乡/村	女	汉族	0个子女	未婚	29	2014	4	12	1	1	不任教	不任教	任教	不任教	不任教	不任教	不任教	不任教	不任教	不任教	不任教	不任教	不任教	不任教	不任教	不任教	不任教	不任教	本科	本科	其他	其他	非师范	地级城市	省属一般高校	小学及以下	小学及以下	中学二级	0	very healthy	2	4	3	2	1		5	3.66667
34765	乡/村	女	汉族	1个子女	已婚	32	2012	6	13	1	1	不任教	不任教	任教	不任教	不任教	不任教	不任教	不任教	不任教	不任教	不任教	不任教	不任教	不任教	不任教	不任教	不任教	不任教	本科	本科	生物	生物	非师范	县城	省属一般高校	小学及以下	小学及以下	中学一级	0	healthy	8	3	2	1	1	1	6	5
36625	乡/村	女	汉族	1个子女	已婚	44	1997	21	9	1	1	不任教	不任教	任教	不任教	不任教	不任教	不任教	不任教	不任教	不任教	不任教	不任教	不任教	不任教	不任教	不任教	不任教	不任教	大专	本科	其他	外语	非师范	农村	省属一般高校	小学及以下	小学及以下	中学一级	0	healthy	9	1	4	3	1	1	7	3.66667
36682	县城	女	汉族	1个子女	已婚	41	1998	20	25	2	1	不任教	不任教	任教	不任教	不任教	不任教	不任教	不任教	不任教	不任教	不任教	不任教	不任教	不任教	不任教	不任教	不任教	不任教	大专	本科	其他	外语	非师范	省会城市	211高校	初中	初中	中学一级	0	unhealthy	10	3	7	2	1	1	4	3
35069	镇	女	汉族	2个子女	已婚	39	2002	16	14	1	2	不任教	不任教	任教	不任教	不任教	不任教	不任教	不任教	不任教	不任教	任教	不任教	不任教	不任教	不任教	不任教	不任教	不任教	大专	本科	其他	外语	师范	省会城市	大专院校	初中	初中	中学二级	0	very healthy	8	2	4	2	1	1	6	4.33333
35084	镇	女	汉族	2个子女	已婚	34	2007	11	10	1	1	不任教	不任教	任教	不任教	不任教	不任教	不任教	不任教	不任教	不任教	不任教	不任教	不任教	不任教	不任教	不任教	不任教	不任教	大专	本科	数学	数学	师范	地级城市	省属一般高校	初中	初中	中学二级	0	very healthy	6	2	4	1	1	1	6	4.33333
35161	镇	女	汉族	1个子女	已婚	40	1998	20	16	1	1	不任教	不任教	任教	不任教	不任教	不任教	不任教	不任教	不任教	不任教	不任教	不任教	不任教	不任教	不任教	不任教	不任教	不任教	大专	本科	体育	汉语言文学	师范	地级城市	大专院校	小学及以下	初中	中学二级	1	moderate	7	1	6	1	1	1	3	4
36818	县城	女	汉族	1个子女	已婚	43	1996	22	22	1	1	不任教	不任教	任教	不任教	不任教	不任教	不任教	不任教	不任教	不任教	不任教	不任教	不任教	不任教	不任教	不任教	不任教	不任教	大专	本科	地理	汉语言文学	师范	地级城市	省属一般高校	初中	初中	中学高级	0	healthy	8	3	3	1	2	1	1	2.66667
36859	县城	女	汉族	2个子女	已婚	39	2002	16	17	1	1	不任教	不任教	任教	不任教	不任教	不任教	不任教	不任教	不任教	不任教	不任教	不任教	不任教	不任教	不任教	不任教	不任教	不任教	大专	本科	政治	汉语言文学	师范	地级城市	大专院校	初中	初中	中学二级	0	healthy	8	1	3	1	1	2	2	3
35486	乡/村	男	汉族	1个子女	已婚	32	2007	11	8	1	1	不任教	不任教	任教	不任教	不任教	不任教	不任教	不任教	不任教	不任教	不任教	不任教	不任教	不任教	不任教	不任教	不任教	不任教	大专	本科	数学	外语	师范	地级城市	大专院校	初中	小学及以下	中学三级	1	very healthy	10	2	3	2	2	2	2	3.66667
35519	县城	女	少数民族	1个子女	已婚	50	1987	31	12	1	1	不任教	不任教	任教	不任教	不任教	不任教	不任教	不任教	不任教	不任教	不任教	不任教	不任教	不任教	不任教	不任教	不任教	不任教	大专	本科	生物	外语	师范	地级城市	大专院校	大专	小学及以下	中学高级	0	unhealthy	12	4	6	2	2	2	4	2.66667
36904	县城	女	汉族	2个子女	已婚	36	2006	12	20	1	2	不任教	不任教	任教	不任教	不任教	不任教	不任教	不任教	不任教	不任教	任教	不任教	不任教	不任教	不任教	不任教	不任教	不任教	本科	本科	其他	其他	非师范	省会城市	省属重点高校	高中	高中	中学二级	0	healthy	8	2	5	1	2	1	5	3.33333
36969	县城	女	汉族	1个子女	已婚	43	1997	21	20	1	2	不任教	不任教	任教	不任教	不任教	不任教	不任教	不任教	不任教	不任教	不任教	不任教	不任教	不任教	不任教	不任教	不任教	任教	大专	本科	其他	外语	非师范	省会城市	大专院校	初中	初中	中学一级	0	healthy	8	2	2				6	2.66667
37046	乡/村	女	汉族	1个子女	已婚	30	2013	5	13	1	1	不任教	不任教	任教	不任教	不任教	不任教	不任教	不任教	不任教	不任教	不任教	不任教	不任教	不任教	不任教	不任教	不任教	不任教	本科	本科	其他	其他	非师范	省会城市	独立学院/民办本科	初中	初中	中学二级	0	very healthy	10	4	8	2	2	2	5	4
37398	乡/村	女	汉族	1个子女	已婚	43	1999	19	20	1	1	不任教	不任教	任教	不任教	不任教	不任教	不任教	不任教	不任教	不任教	不任教	不任教	不任教	不任教	不任教	不任教	不任教	不任教	大专	本科	其他	外语	非师范	地级城市	大专院校	初中	小学及以下	中学一级	1	moderate	9	5	10	1	3	2	5	3.66667
40237	镇	女	少数民族	1个子女	已婚	31	2012	6	14	1	1	不任教	不任教	任教	不任教	不任教	不任教	不任教	不任教	不任教	不任教	不任教	不任教	不任教	不任教	不任教	不任教	不任教	不任教	本科	本科	生物	生物	非师范	省会城市	省属一般高校	初中	小学及以下	中学二级	0	healthy	8	2	4	1	1	1	5	3.33333
40374	县城	女	汉族	2个子女	已婚	35	2007	11	10	1	1	不任教	不任教	任教	不任教	不任教	不任教	不任教	不任教	不任教	不任教	不任教	不任教	不任教	不任教	不任教	不任教	不任教	不任教	本科	本科	其他	其他	非师范	省会城市	211高校	小学及以下	小学及以下	中学二级	0	moderate	10	2	4	1	2	1	1	2.66667
37256	县城	女	汉族	1个子女	已婚	36	2003	15	24	1	1	不任教	不任教	任教	不任教	不任教	不任教	不任教	不任教	不任教	不任教	不任教	不任教	不任教	不任教	不任教	不任教	不任教	不任教	大专	本科	其他	外语	非师范	省会城市	大专院校	高中	小学及以下	中学二级	0	moderate	8	13	4	1	2	1	1	4
40383	县城	女	少数民族	2个子女	已婚	36	2004	14	14	1	1	不任教	不任教	任教	不任教	不任教	不任教	不任教	不任教	不任教	不任教	不任教	不任教	不任教	不任教	不任教	不任教	不任教	不任教	大专	本科	数学	外语	师范	省会城市	省属重点高校	中专/中师	小学及以下	中学一级	0	moderate	11	1	5	1	1	4	1	2.33333
37473	乡/村	女	汉族	2个子女	已婚	32	2013	5	12	2	1	不任教	不任教	任教	不任教	不任教	不任教	不任教	不任教	不任教	不任教	不任教	不任教	不任教	不任教	不任教	不任教	不任教	不任教	大专	本科	汉语言文学	汉语言文学	师范	地级城市	大专院校	初中	初中	中学二级	0	very healthy	5	4	4	2	3	2	4	3
40597	县城	女	汉族	1个子女	已婚	43	1999	19	12	1	1	不任教	不任教	任教	不任教	不任教	不任教	不任教	不任教	不任教	不任教	不任教	不任教	不任教	不任教	不任教	不任教	不任教	不任教	大专	本科	其他	外语	师范	地级城市	省属一般高校	小学及以下	小学及以下	中学一级	0	moderate	10	1	4	2	2	1	5	3
37908	县城	男	汉族	1个子女	已婚	47	1994	24	7	1	1	不任教	不任教	任教	不任教	不任教	不任教	不任教	不任教	不任教	不任教	不任教	不任教	不任教	不任教	不任教	不任教	不任教	不任教	大专	本科	其他	外语	非师范	地级城市	省属一般高校	小学及以下	小学及以下	中学一级	0	moderate	8	1	4	2	1	1	5	3.66667
40723	镇	男	汉族	0个子女	离异/丧偶	31	2010	8	12	2	1	不任教	不任教	任教	不任教	不任教	不任教	不任教	不任教	不任教	不任教	不任教	不任教	不任教	不任教	不任教	不任教	不任教	不任教	本科	本科	其他	其他	非师范	地级城市	省属重点高校	初中	小学及以下	未评职称	0	healthy	11	2	3	1	3	2	2	2.66667
40933	县城	女	汉族	1个子女	已婚	43	1999	19	10	1	1	不任教	不任教	任教	不任教	不任教	不任教	不任教	不任教	不任教	不任教	不任教	不任教	不任教	不任教	不任教	不任教	不任教	不任教	大专	本科	历史	外语	师范	省会城市	大专院校	初中	初中	中学一级	0	unhealthy	8	1	6	0	1	1	1	2.66667
38960	镇	女	汉族	1个子女	已婚	34	2006	12	16	1	1	不任教	不任教	任教	不任教	不任教	不任教	不任教	不任教	不任教	不任教	不任教	不任教	不任教	不任教	不任教	不任教	不任教	不任教	大专	本科	计算机	外语	非师范	地级城市	省属一般高校	初中	初中	中学二级	0	healthy	8	1	5	1	1	1	6	3
39288	镇	女	汉族	1个子女	已婚	42	2001	17	11	1	1	不任教	不任教	任教	不任教	不任教	不任教	不任教	不任教	不任教	不任教	不任教	不任教	不任教	不任教	不任教	不任教	不任教	不任教	大专	大专	其他	其他	非师范	地级城市	省属一般高校	初中	初中	中学一级	0	healthy	11	4	2	2	1	4	2	2.66667
39376	镇	女	汉族	1个子女	已婚	37	2004	14	12	1	1	不任教	不任教	任教	不任教	不任教	不任教	不任教	不任教	不任教	不任教	不任教	不任教	不任教	不任教	不任教	不任教	不任教	不任教	本科	本科	化学	化学	师范	地级城市	省属一般高校	初中	小学及以下	中学一级	0	very healthy	10	4	1	1	1	1	5	4.66667
39486	镇	女	汉族	2个子女	已婚	29	2011	7	6	1	1	不任教	不任教	任教	不任教	不任教	不任教	不任教	不任教	不任教	不任教	不任教	不任教	不任教	不任教	不任教	不任教	不任教	不任教	大专	本科	汉语言文学	其他	师范	地级城市	省属一般高校	不清楚	初中	中学二级	0	moderate	7	1	5	1	1	1	5	2.66667
39497	镇	男	汉族	1个子女	已婚	30	2010	8	12	1	1	不任教	不任教	任教	不任教	不任教	不任教	不任教	不任教	不任教	不任教	不任教	不任教	不任教	不任教	不任教	不任教	不任教	不任教	本科	本科	化学	化学	非师范	省会城市	省属重点高校	大专	小学及以下	中学二级	0	unhealthy	15	7	3		1		2	1.66667
39550	镇	女	汉族	0个子女	已婚	30	2012	6	12	1	1	不任教	不任教	任教	不任教	不任教	不任教	不任教	不任教	不任教	不任教	不任教	不任教	不任教	不任教	不任教	不任教	不任教	不任教	本科	本科	政治	政治	师范	地级城市	省属一般高校	初中	小学及以下	中学二级	1	healthy	8	2	8	2	1	1	4	3
39658	县城	女	汉族	1个子女	已婚	34	2009	9	14	1	1	不任教	不任教	任教	不任教	不任教	不任教	不任教	不任教	不任教	不任教	不任教	不任教	不任教	不任教	不任教	不任教	不任教	不任教	本科	本科	其他	其他	非师范	省会城市	211高校	大专	小学及以下	中学二级	0	healthy	10	2	5	2	2	1	4	2.33333
39676	县城	女	少数民族	2个子女	已婚	34	2008	10	12	1	1	不任教	不任教	任教	不任教	不任教	不任教	不任教	不任教	不任教	不任教	不任教	不任教	不任教	不任教	不任教	不任教	不任教	不任教	本科	本科	其他	其他	非师范	省会城市	省属一般高校	小学及以下	小学及以下	中学二级	0	healthy	8	2	3	3	1	1	4	3.66667
39723	县城	女	汉族	2个子女	已婚	33	2008	10	14	1	2	不任教	不任教	任教	不任教	不任教	不任教	不任教	不任教	不任教	不任教	任教	不任教	不任教	不任教	不任教	不任教	不任教	不任教	本科	本科	其他	其他	非师范	地级城市	省属一般高校	小学及以下	小学及以下	中学二级	0	moderate	8	2	3	1	2	1	2	3.66667
42768	镇	女	汉族	1个子女	已婚	29	2013	5	12	1	1	不任教	不任教	任教	不任教	不任教	不任教	不任教	不任教	不任教	不任教	不任教	不任教	不任教	不任教	不任教	不任教	不任教	不任教	本科	本科	政治	政治	师范	地级城市	省属一般高校	初中	小学及以下	中学二级	0	moderate	4	2	3	1	3	1	4	2
40109	镇	女	少数民族	0个子女	已婚	29	2012	6	18	2	1	不任教	不任教	任教	不任教	不任教	不任教	不任教	不任教	不任教	不任教	不任教	不任教	不任教	不任教	不任教	不任教	不任教	不任教	本科	本科	物理	物理	师范	省会城市	211高校	初中	初中	中学二级	0	very healthy	8	8	4	1	2	1	5	3.33333
42999	乡/村	女	汉族	1个子女	已婚	28	2014	4	12	1	2	不任教	不任教	任教	不任教	不任教	不任教	不任教	不任教	不任教	不任教	任教	不任教	不任教	不任教	不任教	不任教	不任教	不任教	本科	本科	其他	其他	非师范	地级城市	省属一般高校	初中	小学及以下	中学二级	0	healthy	7	3	4	1	1	1	3	1.66667
43067	镇	女	汉族	1个子女	已婚	26	2013	5	16	1	3	不任教	不任教	任教	不任教	不任教	不任教	不任教	不任教	不任教	不任教	任教	不任教	不任教	不任教	不任教	不任教	不任教	任教	大专	本科	汉语言文学	汉语言文学	师范	地级城市	省属一般高校	小学及以下	小学及以下	中学二级	0	healthy	4	3	4	2	2	1	7	3.66667
41159	乡/村	女	汉族	1个子女	已婚	36	2003	15	14	1	1	不任教	不任教	任教	不任教	不任教	不任教	不任教	不任教	不任教	不任教	不任教	不任教	不任教	不任教	不任教	不任教	不任教	不任教	大专	本科	化学	外语	师范	县城	大专院校	初中	初中	中学一级	0	unhealthy	10	2	2	2	2	2	4	2.33333
41209	乡/村	女	汉族	1个子女	已婚	42	1998	20	16	1	1	不任教	不任教	任教	不任教	不任教	不任教	不任教	不任教	不任教	不任教	不任教	不任教	不任教	不任教	不任教	不任教	不任教	不任教	大专	本科	化学	外语	师范	省会城市	省属一般高校	中专/中师	小学及以下	中学二级	0	healthy	8	1	5	3	2	1	5	3.66667
41290	镇	女	汉族	1个子女	已婚	29	2012	6	12	1	1	不任教	不任教	任教	不任教	不任教	不任教	不任教	不任教	不任教	不任教	不任教	不任教	不任教	不任教	不任教	不任教	不任教	不任教	大专	本科	其他	其他	非师范	省会城市	大专院校	初中	初中	中学三级	0	very healthy	8	2	2	2	1	1	5	5
41497	镇	女	汉族	1个子女	已婚	38	2003	15	14	1	1	不任教	不任教	任教	不任教	不任教	不任教	不任教	不任教	不任教	不任教	不任教	不任教	不任教	不任教	不任教	不任教	不任教	不任教	大专	本科	全科教师	外语	师范	地级城市	大专院校	初中	初中	中学一级	0	healthy	4	1	3	2			5	3
41921	镇	女	汉族	2个子女	已婚	37	2004	14	12	1	1	不任教	不任教	任教	不任教	不任教	不任教	不任教	不任教	不任教	不任教	不任教	不任教	不任教	不任教	不任教	不任教	不任教	不任教	大专	本科	教育学	外语	师范	地级城市	省属一般高校	小学及以下	小学及以下	中学二级	0	moderate	9	3	4	2	2	3	1	2.66667
42252	镇	女	汉族	0个子女	未婚	31	2011	7	6	1	1	不任教	不任教	任教	不任教	不任教	不任教	不任教	不任教	不任教	不任教	不任教	不任教	不任教	不任教	不任教	不任教	不任教	不任教	大专	本科	政治	其他	师范	地级城市	大专院校	高中	小学及以下	中学二级	0	very healthy	10	2	4	2	2	2	1	2.66667
42444	乡/村	女	汉族	2个子女	已婚	34	2004	14	10	1	1	不任教	不任教	任教	不任教	不任教	不任教	不任教	不任教	不任教	不任教	不任教	不任教	不任教	不任教	不任教	不任教	不任教	不任教	大专	本科	汉语言文学	外语	师范	地级城市	大专院校	高中	小学及以下	中学一级	1	moderate	10	2	3	1	1	2	5	3.33333
45298	镇	男	汉族	1个子女	已婚	47	1996	22	13	2	1	不任教	不任教	任教	不任教	不任教	不任教	不任教	不任教	不任教	不任教	不任教	不任教	不任教	不任教	不任教	不任教	不任教	不任教	大专	本科	生物	生物	师范	地级城市	大专院校	初中	小学及以下	中学一级	0	unhealthy	14	3	5	6	1	1	4	3.33333
45355	乡/村	女	汉族	1个子女	已婚	34	2006	12	17	2	1	不任教	不任教	任教	不任教	不任教	不任教	不任教	不任教	不任教	不任教	不任教	不任教	不任教	不任教	不任教	不任教	不任教	不任教	本科	本科	其他	其他	师范	县城	省属一般高校	小学及以下	初中	中学一级	0	very healthy	8	4	4	4	2	2	4	4.66667
45603	乡/村	男	汉族	1个子女	已婚	43	2000	18	12	2	1	不任教	不任教	任教	不任教	不任教	不任教	不任教	不任教	不任教	不任教	不任教	不任教	不任教	不任教	不任教	不任教	不任教	不任教	大专	本科	政治	汉语言文学	师范	地级城市	省属一般高校	小学及以下	小学及以下	中学一级	2	moderate	14	4	7	2	2	3	1	2
45676	乡/村	女	汉族	0个子女	已婚	26	2015	3	11	1	1	不任教	不任教	任教	不任教	不任教	不任教	不任教	不任教	不任教	不任教	不任教	不任教	不任教	不任教	不任教	不任教	不任教	不任教	本科	本科	其他	其他	非师范	省会城市	211高校	小学及以下	小学及以下	未评职称	0	healthy	10	2	5	3	2	1	5	3
45682	镇	女	汉族	0个子女	未婚	27	2016	2	9	1	1	不任教	不任教	任教	不任教	不任教	不任教	不任教	不任教	不任教	不任教	不任教	不任教	不任教	不任教	不任教	不任教	不任教	不任教	本科	本科	汉语言文学	汉语言文学	师范	地级城市	省属一般高校	不清楚	初中	未评职称	0	healthy	10	2	4	1	3	1	5	3.66667
45698	镇	女	汉族	1个子女	已婚	41	1997	21	13	2	1	不任教	不任教	任教	不任教	不任教	不任教	不任教	不任教	不任教	不任教	不任教	不任教	不任教	不任教	不任教	不任教	不任教	不任教	大专	本科	汉语言文学	外语	师范	地级城市	大专院校	初中	初中	中学一级	0	very healthy	9	5	5	4	2	2	3	4.66667
45749	镇	女	汉族	0个子女	已婚	28	2013	5	18	1	1	不任教	不任教	任教	不任教	不任教	不任教	不任教	不任教	不任教	不任教	不任教	不任教	不任教	不任教	不任教	不任教	不任教	不任教	本科	本科	地理	地理	师范	地级城市	省属一般高校	初中	小学及以下	中学二级	0	healthy	8	1	2				2	3.33333
45750	乡/村	女	汉族	1个子女	已婚	30	2014	4	12	1	1	不任教	不任教	任教	不任教	不任教	不任教	不任教	不任教	不任教	不任教	不任教	不任教	不任教	不任教	不任教	不任教	不任教	不任教	本科	本科	其他	其他	非师范	省会城市	省属一般高校	小学及以下	小学及以下	中学二级	0	healthy	10	3	4	2	2	2	4	4.33333
45784	乡/村	女	汉族	0个子女	未婚	22	2017	1	13	1	1	不任教	不任教	任教	不任教	不任教	不任教	不任教	不任教	不任教	不任教	不任教	不任教	不任教	不任教	不任教	不任教	不任教	不任教	大专	大专	计算机	计算机	师范	省会城市	省属一般高校	本科	初中	未评职称	0	very healthy	5	2	3	1	3	2	3	5
46023	镇	女	汉族	0个子女	未婚	27	2016	2	7	1	1	不任教	不任教	任教	不任教	不任教	不任教	不任教	不任教	不任教	不任教	不任教	不任教	不任教	不任教	不任教	不任教	不任教	不任教	本科	本科	美术	美术	师范	地级城市	省属一般高校	高中	小学及以下	未评职称	0	very healthy	12	3	12	4	6	2	8	4
46044	乡/村	女	汉族	0个子女	未婚	26	2016	2	20	1	1	不任教	不任教	任教	不任教	不任教	不任教	不任教	不任教	不任教	不任教	不任教	不任教	不任教	不任教	不任教	不任教	不任教	不任教	本科	本科	政治	政治	师范	地级城市	省属一般高校	初中	初中	中学二级	0	healthy	12	4	8	1	2	1	2	3.33333
46049	县城	女	汉族	1个子女	已婚	47	1994	24	12	1	1	不任教	不任教	任教	不任教	不任教	不任教	不任教	不任教	不任教	不任教	不任教	不任教	不任教	不任教	不任教	不任教	不任教	不任教	大专	本科	汉语言文学	外语	非师范	地级城市	大专院校	初中	小学及以下	中学一级	0	healthy	10	2	4	1	1	1	1	2.33333
46111	乡/村	女	汉族	0个子女	未婚	28	2013	5	19	1	1	不任教	不任教	任教	不任教	不任教	不任教	不任教	不任教	不任教	不任教	不任教	不任教	不任教	不任教	不任教	不任教	不任教	不任教	本科	本科	计算机	计算机	非师范	地级城市	省属一般高校	高中	初中	中学二级	0	healthy	10	5	2	1	1	1	2	3
46327	乡/村	女	汉族	2个子女	已婚	43	1996	22	10	2	1	不任教	不任教	任教	不任教	不任教	不任教	不任教	不任教	不任教	不任教	不任教	不任教	不任教	不任教	不任教	不任教	不任教	不任教	大专	大专	生物	外语	非师范	省会城市	大专院校	本科	初中	中学一级	1	moderate	11	6	7	1	2	2	1	3
46799	乡/村	女	汉族	0个子女	未婚	23	2017	1	19	1	1	不任教	不任教	任教	不任教	不任教	不任教	不任教	不任教	不任教	不任教	不任教	不任教	不任教	不任教	不任教	不任教	不任教	不任教	大专	大专	数学	数学	师范	地级城市	省属一般高校	初中	初中	未评职称	0	very healthy	5	3	3			0	5	3.33333
47075	乡/村	女	汉族	0个子女	未婚	28	2014	4	15	1	1	不任教	不任教	任教	不任教	不任教	不任教	不任教	不任教	不任教	不任教	不任教	不任教	不任教	不任教	不任教	不任教	不任教	不任教	本科	本科	心理学	心理学	师范	省会城市	省属一般高校	高中	小学及以下	中学二级	0	healthy	12	3	2	1	2	2	2	2
44202	镇	女	汉族	1个子女	已婚	43	1995	23	27	1	1	不任教	不任教	任教	不任教	不任教	不任教	不任教	不任教	不任教	不任教	不任教	不任教	不任教	不任教	不任教	不任教	不任教	不任教	大专	本科	其他	其他	非师范	省会城市	985高校	小学及以下	小学及以下	中学高级	0	very unhealthy	12	6	12	2	6	4	1	1
47126	乡/村	女	汉族	0个子女	未婚	26	2013	5	8	1	1	不任教	不任教	任教	不任教	不任教	不任教	不任教	不任教	不任教	不任教	不任教	不任教	不任教	不任教	不任教	不任教	不任教	不任教	本科	本科	心理学	心理学	师范	地级城市	省属一般高校	中专/中师	中专/中师	中学二级	0	healthy	8	3	2	2	1	1	5	2.33333
47885	镇	女	汉族	1个子女	已婚	48	1990	28	18	2	1	不任教	不任教	任教	不任教	不任教	不任教	不任教	不任教	不任教	不任教	不任教	不任教	不任教	不任教	不任教	不任教	不任教	不任教	大专	本科	政治	政治	师范	地级城市	大专院校	中专/中师	小学及以下	中学高级	0	moderate	10	1	8	1	1	1	3	4
44666	县城	女	汉族	1个子女	已婚	37	2002	16	12	1	1	不任教	不任教	任教	不任教	不任教	不任教	不任教	不任教	不任教	不任教	不任教	不任教	不任教	不任教	不任教	不任教	不任教	不任教	大专	本科	全科教师	外语	师范	地级城市	省属一般高校	小学及以下	高中	中学一级	0	unhealthy	9	2	5	4	2	2	5	5
45132	镇	男	汉族	2个子女	已婚	42	1998	20	12	1	1	不任教	不任教	任教	不任教	不任教	不任教	不任教	不任教	不任教	不任教	不任教	不任教	不任教	不任教	不任教	不任教	不任教	不任教	大专	本科	生物	外语	师范	地级城市	省属一般高校	小学及以下	小学及以下	中学一级	1	healthy	13	4	8	2	1	2	1	3
48133	镇	男	汉族	2个子女	已婚	45	1997	21	6	1	1	不任教	不任教	任教	不任教	不任教	不任教	不任教	不任教	不任教	不任教	不任教	不任教	不任教	不任教	不任教	不任教	不任教	不任教	大专	本科	其他	外语	师范	地级城市	大专院校	小学及以下	小学及以下	中学高级	1	moderate	8	6	3	2	3	2	6	4
48252	镇	女	汉族	1个子女	已婚	37	2003	15	14	1	1	不任教	不任教	任教	不任教	不任教	不任教	不任教	不任教	不任教	不任教	不任教	不任教	不任教	不任教	不任教	不任教	不任教	不任教	大专	本科	其他	外语	非师范	省会城市	211高校	高中	高中	中学一级	0	moderate	10	2	6	1	1	1	2	3.33333
48733	镇	女	汉族	1个子女	已婚	35	2006	12	6	1	1	不任教	不任教	任教	不任教	不任教	不任教	不任教	不任教	不任教	不任教	不任教	不任教	不任教	不任教	不任教	不任教	不任教	不任教	大专	本科	其他	外语	师范	地级城市	大专院校	小学及以下	初中	中学一级	0	healthy	7	4	3	1	1	2	7	4.33333
46283	县城	女	汉族	1个子女	已婚	36	2002	16	14	1	1	不任教	不任教	任教	不任教	不任教	不任教	不任教	不任教	不任教	不任教	不任教	不任教	不任教	不任教	不任教	不任教	不任教	不任教	大专	本科	汉语言文学	外语	师范	地级城市	大专院校	小学及以下	小学及以下	中学二级	0	moderate	11	1	8	1	1	1	1	2.33333
46293	乡/村	男	汉族	0个子女	已婚	31	2013	5	12	1	1	不任教	不任教	任教	不任教	不任教	不任教	不任教	不任教	不任教	不任教	不任教	不任教	不任教	不任教	不任教	不任教	不任教	不任教	本科	本科	其他	其他	非师范	省会城市	211高校	大专	小学及以下	中学二级	0	healthy	8	6	3	2	2	1	6	4
49074	乡/村	女	汉族	2个子女	已婚	31	2012	6	11	1	1	不任教	不任教	任教	不任教	不任教	不任教	不任教	不任教	不任教	不任教	不任教	不任教	不任教	不任教	不任教	不任教	不任教	不任教	本科	本科	化学	化学	师范	地级城市	省属一般高校	高中	高中	中学二级	0	very healthy	8	2	2	2	2	2	5	2.66667
46940	乡/村	女	汉族	0个子女	未婚	28	2013	5	10	1	1	不任教	不任教	任教	不任教	不任教	不任教	不任教	不任教	不任教	不任教	不任教	不任教	不任教	不任教	不任教	不任教	不任教	不任教	本科	本科	其他	其他	非师范	地级城市	省属一般高校	初中	初中	中学二级	0	healthy	14	2	4	1	1	1	5	4
47005	镇	女	汉族	1个子女	已婚	49	1992	26	18	1	1	不任教	不任教	任教	不任教	不任教	不任教	不任教	不任教	不任教	不任教	不任教	不任教	不任教	不任教	不任教	不任教	不任教	不任教	大专	本科	汉语言文学	汉语言文学	师范	地级城市	大专院校	初中	小学及以下	中学高级	0	moderate	10	1	7	1	1	1	6	4.33333
50168	镇	女	汉族	2个子女	已婚	38	2003	15	12	1	1	不任教	不任教	任教	不任教	不任教	不任教	不任教	不任教	不任教	不任教	不任教	不任教	不任教	不任教	不任教	不任教	不任教	不任教	大专	本科	历史	其他	师范	地级城市	省属一般高校	高中	高中	中学一级	1	healthy	8	1	4	1	2	1	5	4.33333
47234	乡/村	女	汉族	1个子女	已婚	33	2009	9	13	1	1	不任教	不任教	任教	不任教	不任教	不任教	不任教	不任教	不任教	不任教	不任教	不任教	不任教	不任教	不任教	不任教	不任教	不任教	本科	本科	教育学	教育学	师范	地级城市	省属一般高校	初中	初中	中学二级	0	healthy	8	4	3	2	1	1	2	1
47505	乡/村	女	汉族	0个子女	未婚	24	2017	1	12	1	1	不任教	不任教	任教	不任教	不任教	不任教	不任教	不任教	不任教	不任教	不任教	不任教	不任教	不任教	不任教	不任教	不任教	不任教	大专	本科	幼师	全科教师	师范	地级城市	大专院校	不清楚	不清楚	未评职称	0	very healthy	9	5	3	2	2	2	2	3.66667
47658	镇	女	汉族	1个子女	已婚	50	1992	26	20	1	1	不任教	不任教	任教	不任教	不任教	不任教	不任教	不任教	不任教	不任教	不任教	不任教	不任教	不任教	不任教	不任教	不任教	不任教	大专	本科	历史	历史	师范	地级城市	大专院校	小学及以下	小学及以下	中学高级	0	healthy	10	2	6	1	2	1	5	3.66667
47686	镇	男	汉族	2个子女	已婚	49	1990	28	2	3	1	不任教	不任教	任教	不任教	不任教	不任教	不任教	不任教	不任教	不任教	不任教	不任教	不任教	不任教	不任教	不任教	不任教	不任教	大专	大专	政治	政治	师范	地级城市	省属一般高校	中专/中师	小学及以下	中学一级	0	very unhealthy	8	1	2	1	1	1	2	3.33333
50605	镇	女	汉族	2个子女	已婚	38	2002	16	13	1	1	不任教	不任教	任教	不任教	不任教	不任教	不任教	不任教	不任教	不任教	不任教	不任教	不任教	不任教	不任教	不任教	不任教	不任教	大专	本科	计算机	外语	非师范	省会城市	大专院校	高中	小学及以下	中学一级	0	moderate	9	2	5	2	1	2	3	1.33333
48189	镇	女	汉族	2个子女	已婚	30	2009	9	14	1	1	不任教	不任教	任教	不任教	不任教	不任教	不任教	不任教	不任教	不任教	不任教	不任教	不任教	不任教	不任教	不任教	不任教	不任教	大专	本科	其他	外语	师范	地级城市	省属一般高校	中专/中师	初中	中学二级	0	very healthy	8	1	4	1	2	1	4	3.33333
51302	镇	女	汉族	0个子女	未婚	22	2018	0	12	1	1	不任教	不任教	任教	不任教	不任教	不任教	不任教	不任教	不任教	不任教	不任教	不任教	不任教	不任教	不任教	不任教	不任教	不任教	大专	大专	其他	其他	师范	省会城市	大专院校	初中	高中	未评职称	0	very healthy	8	2	3	2	2	1	8	3.33333
48595	镇	女	汉族	2个子女	已婚	37	2005	13	12	1	1	不任教	不任教	任教	不任教	不任教	不任教	不任教	不任教	不任教	不任教	不任教	不任教	不任教	不任教	不任教	不任教	不任教	不任教	大专	本科	汉语言文学	汉语言文学	师范	省会城市	大专院校	小学及以下	小学及以下	中学一级	0	moderate	8	2	6	1			3	3.66667
51424	镇	女	汉族	1个子女	离异/丧偶	42	1976	42	14	1	1	不任教	不任教	任教	不任教	不任教	不任教	不任教	不任教	不任教	不任教	不任教	不任教	不任教	不任教	不任教	不任教	不任教	不任教	大专	本科	其他	外语	非师范	省会城市	大专院校	初中	小学及以下	中学一级	0	moderate	8	2	10	1	1	0	3	3.66667
51509	镇	女	汉族	0个子女	已婚	29	2012	6	13	1	1	不任教	不任教	任教	不任教	不任教	不任教	不任教	不任教	不任教	不任教	不任教	不任教	不任教	不任教	不任教	不任教	不任教	不任教	本科	本科	其他	其他	师范	省会城市	省属一般高校	初中	中专/中师	中学二级	0	very healthy	8	3	3	1	1	1	3	1.66667
48953	镇	女	汉族	2个子女	已婚	36	2008	10	12	1	1	不任教	不任教	任教	不任教	不任教	不任教	不任教	不任教	不任教	不任教	不任教	不任教	不任教	不任教	不任教	不任教	不任教	不任教	大专	本科	汉语言文学	外语	师范	地级城市	大专院校	高中	初中	中学二级	0	moderate	8	2	2	2	1	1	6	5
51832	镇	女	汉族	1个子女	已婚	31	2014	4	12	1	1	不任教	不任教	任教	不任教	不任教	不任教	不任教	不任教	不任教	不任教	不任教	不任教	不任教	不任教	不任教	不任教	不任教	不任教	本科	研究生	生物	外语	非师范	省会城市	省属重点高校	高中	高中	中学一级	0	moderate	8	1	2	3	1	3	5	3
52155	镇	女	汉族	2个子女	已婚	32	2007	11	12	1	1	不任教	不任教	任教	不任教	不任教	不任教	不任教	不任教	不任教	不任教	不任教	不任教	不任教	不任教	不任教	不任教	不任教	不任教	大专	本科	计算机	外语	师范	地级城市	省属一般高校	高中	高中	中学二级	0	healthy	10	2	4	2	2	2	4	3.66667
49562	镇	女	汉族	1个子女	已婚	36	2005	13	26	4	1	不任教	不任教	任教	不任教	不任教	不任教	不任教	不任教	不任教	不任教	不任教	不任教	不任教	不任教	不任教	不任教	不任教	不任教	大专	本科	汉语言文学	汉语言文学	师范	地级城市	省属一般高校	初中	初中	中学一级	0	moderate	8	2	3	3	3	1	5	3.66667
53438	镇	女	汉族	1个子女	已婚	44	1995	23	16	1	1	不任教	不任教	任教	不任教	不任教	不任教	不任教	不任教	不任教	不任教	不任教	不任教	不任教	不任教	不任教	不任教	不任教	不任教	大专	本科	计算机	外语	非师范	省会城市	大专院校	高中	小学及以下	中学一级	0	moderate	9	1	5		1		5	2.33333
50868	镇	女	汉族	2个子女	已婚	35	2006	12	12	1	1	不任教	不任教	任教	不任教	不任教	不任教	不任教	不任教	不任教	不任教	不任教	不任教	不任教	不任教	不任教	不任教	不任教	不任教	大专	本科	汉语言文学	汉语言文学	师范	地级城市	大专院校	高中	高中	中学一级	0	unhealthy	8	8	8	3	3	2	1	3
54031	镇	男	汉族	1个子女	已婚	45	1995	23	18	1	1	不任教	不任教	任教	不任教	不任教	不任教	不任教	不任教	不任教	不任教	不任教	不任教	不任教	不任教	不任教	不任教	不任教	不任教	大专	本科	地理	政治	师范	地级城市	大专院校	初中	小学及以下	中学一级	0	moderate	10	2	5	2	3	2	1	2.66667
51185	镇	女	汉族	1个子女	已婚	31	2010	8	6	1	1	不任教	不任教	任教	不任教	不任教	不任教	不任教	不任教	不任教	不任教	不任教	不任教	不任教	不任教	不任教	不任教	不任教	不任教	大专	本科	幼师	幼师	师范	省会城市	大专院校	高中	小学及以下	中学二级	0	healthy	8	8	6	1	1	0	5	3.33333
54100	镇	女	汉族	1个子女	已婚	33	2009	9	14	1	1	不任教	不任教	任教	不任教	不任教	不任教	不任教	不任教	不任教	不任教	不任教	不任教	不任教	不任教	不任教	不任教	不任教	不任教	本科	本科	汉语言文学	汉语言文学	师范	地级城市	省属一般高校	不清楚	不清楚	中学二级	0	healthy	8	2	2	6	2	4	7	4.66667
51644	镇	男	汉族	0个子女	离异/丧偶	41	1999	19	12	1	1	不任教	不任教	任教	不任教	不任教	不任教	不任教	不任教	不任教	不任教	不任教	不任教	不任教	不任教	不任教	不任教	不任教	不任教	大专	本科	生物	生物	非师范	地级城市	大专院校	中专/中师	小学及以下	中学一级	0	healthy	9	1	4	2	2	1	6	3.66667
54476	镇	女	汉族	0个子女	未婚	25	2015	3	26	1	1	不任教	不任教	任教	不任教	不任教	不任教	不任教	不任教	不任教	不任教	不任教	不任教	不任教	不任教	不任教	不任教	不任教	不任教	本科	本科	数学	数学	非师范	省会城市	省属一般高校	高中	大专	未评职称	0	healthy	16	2	10	1	1	1	4	3.33333
54750	镇	女	汉族	0个子女	已婚	28	2012	6	14	1	1	不任教	不任教	任教	不任教	不任教	不任教	不任教	不任教	不任教	不任教	不任教	不任教	不任教	不任教	不任教	不任教	不任教	不任教	本科	本科	其他	其他	非师范	地级城市	省属一般高校	初中	初中	中学二级	0	healthy	8	2	2	1	1	2	3	3.66667
54771	镇	男	汉族	1个子女	已婚	44	1997	21	18	1	1	不任教	不任教	任教	不任教	不任教	不任教	不任教	不任教	不任教	不任教	不任教	不任教	不任教	不任教	不任教	不任教	不任教	不任教	大专	本科	其他	外语	非师范	地级城市	大专院校	高中	小学及以下	中学一级	0	moderate	9	1	6	1	1	1	3	1.66667
54772	镇	女	汉族	1个子女	已婚	37	2004	14	17	1	1	不任教	不任教	任教	不任教	不任教	不任教	不任教	不任教	不任教	不任教	不任教	不任教	不任教	不任教	不任教	不任教	不任教	不任教	本科	本科	其他	其他	师范	地级城市	省属一般高校	小学及以下	小学及以下	中学一级	0	moderate	8	2	2	1	2	1	2	3.66667
52203	镇	女	汉族	2个子女	已婚	38	1999	19	10	2	1	不任教	不任教	任教	不任教	不任教	不任教	不任教	不任教	不任教	不任教	不任教	不任教	不任教	不任教	不任教	不任教	不任教	不任教	大专	大专	中师	汉语言文学	师范	县城	中师	中专/中师	小学及以下	小学高级	0	moderate	8	2	7	1	1	1	5	4.33333
52228	镇	女	汉族	2个子女	已婚	32	2010	8	10	1	1	不任教	不任教	任教	不任教	不任教	不任教	不任教	不任教	不任教	不任教	不任教	不任教	不任教	不任教	不任教	不任教	不任教	不任教	本科	本科	数学	数学	师范	地级城市	省属一般高校	初中	初中	中学二级	0	healthy	10	1	4	2	1	3	3	2.33333
52260	镇	女	汉族	1个子女	已婚	31	2010	8	15	2	1	不任教	不任教	任教	不任教	不任教	不任教	不任教	不任教	不任教	不任教	不任教	不任教	不任教	不任教	不任教	不任教	不任教	不任教	本科	本科	其他	其他	非师范	省会城市	独立学院/民办本科	高中	高中	中学一级	0	moderate	9	1	2	1	1	1	1	3
52267	镇	女	汉族	1个子女	已婚	36	2006	12	12	1	1	不任教	不任教	任教	不任教	不任教	不任教	不任教	不任教	不任教	不任教	不任教	不任教	不任教	不任教	不任教	不任教	不任教	不任教	本科	本科	其他	其他	非师范	省会城市	211高校	高中	小学及以下	中学二级	0	healthy	8	1	5	1	1	1	5	3
52302	镇	女	汉族	1个子女	已婚	36	2006	12	10	1	1	不任教	不任教	任教	不任教	不任教	不任教	不任教	不任教	不任教	不任教	不任教	不任教	不任教	不任教	不任教	不任教	不任教	不任教	本科	本科	其他	其他	非师范	省会城市	211高校	高中	高中	中学一级	1	moderate	12	2	3	3	4	2	5	3
52432	镇	女	汉族	0个子女	未婚	26	2016	2	12	1	1	不任教	不任教	任教	不任教	不任教	不任教	不任教	不任教	不任教	不任教	不任教	不任教	不任教	不任教	不任教	不任教	不任教	不任教	本科	本科	地理	地理	师范	省会城市	211高校	初中	初中	未评职称	0	moderate	8	2	5	2	1	1	5	3
52452	镇	女	汉族	0个子女	未婚	24	2016	2	12	1	1	不任教	不任教	任教	不任教	不任教	不任教	不任教	不任教	不任教	不任教	不任教	不任教	不任教	不任教	不任教	不任教	不任教	不任教	本科	本科	生物	生物	师范	省会城市	211高校	初中	小学及以下	中学二级	0	healthy	9	1	3	1	1		4	3.66667
55119	镇	女	汉族	1个子女	已婚	35	2005	13	24	1	1	不任教	不任教	任教	不任教	不任教	不任教	不任教	不任教	不任教	不任教	不任教	不任教	不任教	不任教	不任教	不任教	不任教	不任教	大专	本科	教育学	外语	师范	地级城市	大专院校	初中	初中	中学一级	2	moderate	13	2	14	2	1	1	6	3
55164	镇	男	汉族	2个子女	已婚	42	1999	19	16	1	2	不任教	不任教	任教	不任教	不任教	不任教	不任教	不任教	不任教	不任教	不任教	不任教	不任教	不任教	不任教	不任教	不任教	任教	大专	本科	其他	外语	非师范	地级城市	大专院校	小学及以下	不清楚	中学一级	0	healthy	8	2	4	1	1	1	3	3
52622	镇	男	汉族	1个子女	已婚	48	1996	22	12	1	1	不任教	不任教	任教	不任教	不任教	不任教	不任教	不任教	不任教	不任教	不任教	不任教	不任教	不任教	不任教	不任教	不任教	不任教	大专	本科	汉语言文学	汉语言文学	师范	省会城市	大专院校	小学及以下	小学及以下	中学一级	0	moderate	8	1	2	1	2	1	4	4
52652	镇	女	汉族	1个子女	已婚	45	1994	24	16	1	1	不任教	不任教	任教	不任教	不任教	不任教	不任教	不任教	不任教	不任教	不任教	不任教	不任教	不任教	不任教	不任教	不任教	不任教	大专	本科	其他	外语	非师范	省会城市	省属重点高校	大专	初中	中学一级	0	moderate	8	1	7	1	2	1	4	3.33333
52704	镇	女	汉族	1个子女	已婚	44	1995	23	12	1	1	不任教	不任教	任教	不任教	不任教	不任教	不任教	不任教	不任教	不任教	不任教	不任教	不任教	不任教	不任教	不任教	不任教	不任教	大专	本科	体育	外语	师范	省会城市	211高校	小学及以下	小学及以下	中学高级	1	healthy	9	21	10		1	1	5	2
52823	镇	女	汉族	1个子女	已婚	41	2000	18	12	1	1	不任教	不任教	任教	不任教	不任教	不任教	不任教	不任教	不任教	不任教	不任教	不任教	不任教	不任教	不任教	不任教	不任教	不任教	本科	本科	生物	生物	师范	省会城市	省属一般高校	初中	小学及以下	中学一级	0	moderate	8	1	8	1	2	1	5	3
52830	镇	女	汉族	1个子女	已婚	45	1997	21	12	1	1	不任教	不任教	任教	不任教	不任教	不任教	不任教	不任教	不任教	不任教	不任教	不任教	不任教	不任教	不任教	不任教	不任教	不任教	本科	本科	其他	外语	非师范	地级城市	211高校	初中	小学及以下	中学高级	1	moderate	8	1			1	1	5	2.66667
53239	镇	女	汉族	1个子女	已婚	33	2008	10	12	1	1	不任教	不任教	任教	不任教	不任教	不任教	不任教	不任教	不任教	不任教	不任教	不任教	不任教	不任教	不任教	不任教	不任教	不任教	本科	本科	其他	其他	非师范	省会城市	省属一般高校	初中	初中	中学一级	0	moderate	9	1	7	3	2	2	1	3.66667
55887	乡/村	女	汉族	0个子女	未婚	27	2013	5	14	1	1	不任教	不任教	任教	不任教	不任教	不任教	不任教	不任教	不任教	不任教	不任教	不任教	不任教	不任教	不任教	不任教	不任教	不任教	大专	本科	其他	外语	非师范	省会城市	大专院校	初中	小学及以下	中学二级	0	moderate	13	5	5	2	1	2	1	3.66667
55924	镇	女	汉族	2个子女	已婚	36	2002	16	20	1	1	不任教	不任教	任教	不任教	不任教	不任教	不任教	不任教	不任教	不任教	不任教	不任教	不任教	不任教	不任教	不任教	不任教	不任教	大专	本科	体育	外语	师范	地级城市	省属一般高校	中专/中师	高中	中学一级	0	healthy	12	2	6	2	2	2	4	2.66667
56357	镇	女	汉族	0个子女	已婚	30	2011	7	14	1	1	不任教	不任教	任教	不任教	不任教	不任教	不任教	不任教	不任教	不任教	不任教	不任教	不任教	不任教	不任教	不任教	不任教	不任教	大专	本科	其他	外语	非师范	镇	大专院校	本科	大专	中学二级	0	very healthy	8	1	2	1	1	1	4	3.33333
53881	镇	女	汉族	1个子女	已婚	42	1999	19	6	1	1	不任教	不任教	任教	不任教	不任教	不任教	不任教	不任教	不任教	不任教	不任教	不任教	不任教	不任教	不任教	不任教	不任教	不任教	大专	本科	其他	外语	非师范	省会城市	省属一般高校	小学及以下	初中	中学一级	1	healthy	8	3	2	1	1		5	4
56667	镇	女	汉族	1个子女	已婚	36	2007	11	8	1	1	不任教	不任教	任教	不任教	不任教	不任教	不任教	不任教	不任教	不任教	不任教	不任教	不任教	不任教	不任教	不任教	不任教	不任教	本科	本科	汉语言文学	汉语言文学	师范	地级城市	省属一般高校	初中	初中	中学一级	0	moderate	8	1	6	1	1	1	4	4.33333
56722	县城	女	汉族	1个子女	已婚	32	2011	7	16	1	1	不任教	不任教	任教	不任教	不任教	不任教	不任教	不任教	不任教	不任教	不任教	不任教	不任教	不任教	不任教	不任教	不任教	不任教	本科	本科	汉语言文学	汉语言文学	非师范	省会城市	省属一般高校	高中	高中	中学二级	0	very healthy	12	2	12	2	8	8	3	3.33333
54346	镇	女	汉族	0个子女	离异/丧偶	34	2008	10	20	1	1	不任教	不任教	任教	不任教	不任教	不任教	不任教	不任教	不任教	不任教	不任教	不任教	不任教	不任教	不任教	不任教	不任教	不任教	本科	本科	生物	生物	师范	县城	省属一般高校	小学及以下	小学及以下	中学一级	0	moderate	9	2	9	9	0	3	2	1.33333
55034	镇	女	汉族	0个子女	未婚	25	2016	2	14	1	1	不任教	不任教	任教	不任教	不任教	不任教	不任教	不任教	不任教	不任教	不任教	不任教	不任教	不任教	不任教	不任教	不任教	不任教	本科	本科	心理学	心理学	非师范	地级城市	省属一般高校	高中	小学及以下	未评职称	0	very healthy	12	5	3	2	1	1	9	5
55116	镇	男	汉族	1个子女	已婚	38	2003	15	30	1	1	不任教	不任教	任教	不任教	不任教	不任教	不任教	不任教	不任教	不任教	不任教	不任教	不任教	不任教	不任教	不任教	不任教	不任教	大专	本科	其他	外语	师范	地级城市	省属一般高校	本科	小学及以下	中学二级	0	very unhealthy	17	7	17	7	17	7	1	1.66667
55232	镇	女	汉族	2个子女	已婚	34	2004	14	16	1	1	不任教	不任教	任教	不任教	不任教	不任教	不任教	不任教	不任教	不任教	不任教	不任教	不任教	不任教	不任教	不任教	不任教	不任教	大专	本科	汉语言文学	外语	师范	地级城市	独立学院/民办本科	小学及以下	小学及以下	中学一级	0	unhealthy	8	3	3	1	1	1	5	4.33333
55239	镇	女	少数民族	1个子女	已婚	45	1997	21	12	1	2	不任教	不任教	任教	不任教	不任教	不任教	不任教	不任教	不任教	不任教	不任教	不任教	不任教	不任教	不任教	不任教	不任教	任教	大专	本科	地理	外语	师范	地级城市	大专院校	初中	小学及以下	中学二级	0	moderate	8	38	8	8	2	2	5	3.33333
55293	镇	女	汉族	1个子女	已婚	30	2009	9	12	1	1	不任教	不任教	任教	不任教	不任教	不任教	不任教	不任教	不任教	不任教	不任教	不任教	不任教	不任教	不任教	不任教	不任教	不任教	本科	本科	数学	数学	师范	地级城市	省属一般高校	初中	初中	中学二级	0	healthy	6	2	3	1	1	0	6	4.66667
55323	乡/村	女	汉族	0个子女	未婚	25	2016	2	15	1	1	不任教	不任教	任教	不任教	不任教	不任教	不任教	不任教	不任教	不任教	不任教	不任教	不任教	不任教	不任教	不任教	不任教	不任教	本科	本科	心理学	心理学	师范	地级城市	省属一般高校	初中	小学及以下	未评职称	0	moderate	9	3	3	3	1	2	1	1.66667
57538	镇	男	汉族	1个子女	已婚	34	2006	12	11	1	1	不任教	不任教	任教	不任教	不任教	不任教	不任教	不任教	不任教	不任教	不任教	不任教	不任教	不任教	不任教	不任教	不任教	不任教	本科	本科	体育	体育	师范	地级城市	省属一般高校	大专	中专/中师	中学一级	0	healthy	11	1	6	3	2	1	1	2.66667
55711	镇	女	汉族	1个子女	已婚	42	2000	18	18	1	1	不任教	不任教	任教	不任教	不任教	不任教	不任教	不任教	不任教	不任教	不任教	不任教	不任教	不任教	不任教	不任教	不任教	不任教	大专	本科	其他	汉语言文学	师范	地级城市	大专院校	中专/中师	小学及以下	中学一级	0	moderate	9	1	6	1	1	1	2	3.66667
55805	镇	女	汉族	0个子女	未婚	28	2015	3	14	1	1	不任教	不任教	任教	不任教	不任教	不任教	不任教	不任教	不任教	不任教	不任教	不任教	不任教	不任教	不任教	不任教	不任教	不任教	大专	本科	化学	外语	非师范	地级城市	大专院校	高中	中专/中师	未评职称	0	very healthy	6	2	8	2	2	2	6	4
55840	镇	男	汉族	1个子女	已婚	37	2003	15	16	1	1	不任教	不任教	任教	不任教	不任教	不任教	不任教	不任教	不任教	不任教	不任教	不任教	不任教	不任教	不任教	不任教	不任教	不任教	大专	本科	化学	化学	师范	地级城市	大专院校	小学及以下	小学及以下	中学一级	1	healthy	8	3	3	2	2	2	1	3
55867	镇	女	汉族	2个子女	已婚	31	2011	7	13	1	1	不任教	不任教	任教	不任教	不任教	不任教	不任教	不任教	不任教	不任教	不任教	不任教	不任教	不任教	不任教	不任教	不任教	不任教	大专	本科	其他	外语	非师范	地级城市	大专院校	初中	初中	中学二级	0	moderate	11	2	5	2	2	2	3	3.66667
57898	县城	女	汉族	1个子女	已婚	46	1994	24	7	1	2	不任教	不任教	任教	不任教	不任教	不任教	不任教	不任教	不任教	不任教	不任教	不任教	不任教	不任教	不任教	不任教	不任教	任教	大专	本科	其他	外语	非师范	县城	大专院校	高中	初中	中学一级	0	moderate	8	1	6	1	1	1	6	4
56601	镇	女	汉族	1个子女	已婚	32	2009	9	16	1	1	不任教	不任教	任教	不任教	不任教	不任教	不任教	不任教	不任教	不任教	不任教	不任教	不任教	不任教	不任教	不任教	不任教	不任教	本科	本科	教育学	教育学	师范	地级城市	省属一般高校	高中	中专/中师	中学二级	0	healthy	8	1	2	1	1	1	6	4
56928	镇	男	汉族	0个子女	已婚	36	2004	14	18	1	1	不任教	不任教	任教	不任教	不任教	不任教	不任教	不任教	不任教	不任教	不任教	不任教	不任教	不任教	不任教	不任教	不任教	不任教	本科	本科	其他	其他	非师范	省会城市	省属重点高校	初中	初中	中学一级	0	healthy	9	1	5	0	0	1	5	3.33333
56981	镇	女	汉族	1个子女	已婚	29	2011	7	19	1	1	不任教	不任教	任教	不任教	不任教	不任教	不任教	不任教	不任教	不任教	不任教	不任教	不任教	不任教	不任教	不任教	不任教	不任教	本科	本科	其他	其他	非师范	地级城市	省属一般高校	初中	初中	中学二级	0	healthy	9	3	3	2	3	3	3	2.66667
57259	镇	男	汉族	2个子女	已婚	38	2002	16	18	1	1	不任教	不任教	任教	不任教	不任教	不任教	不任教	不任教	不任教	不任教	不任教	不任教	不任教	不任教	不任教	不任教	不任教	不任教	大专	本科	汉语言文学	汉语言文学	师范	地级城市	省属一般高校	小学及以下	小学及以下	未评职称	1	healthy	8	3	3	3	2	2	3	3.66667
57576	镇	女	汉族	2个子女	已婚	34	2007	11	15	2	1	不任教	不任教	任教	不任教	不任教	不任教	不任教	不任教	不任教	不任教	不任教	不任教	不任教	不任教	不任教	不任教	不任教	不任教	本科	本科	其他	其他	非师范	镇	省属一般高校	初中	初中	中学一级	0	very healthy	10	3	10	2	2	4	3	3.33333
57791	镇	女	汉族	1个子女	已婚	39	2000	18	10	1	1	不任教	不任教	任教	不任教	不任教	不任教	不任教	不任教	不任教	不任教	不任教	不任教	不任教	不任教	不任教	不任教	不任教	不任教	大专	本科	计算机	外语	师范	地级城市	大专院校	小学及以下	小学及以下	中学一级	0	healthy	9	2	7	2	4	1	3	4.33333
58090	镇	女	汉族	1个子女	已婚	36	2007	11	8	1	1	不任教	不任教	任教	不任教	不任教	不任教	不任教	不任教	不任教	不任教	不任教	不任教	不任教	不任教	不任教	不任教	不任教	不任教	本科	本科	汉语言文学	汉语言文学	师范	地级城市	省属一般高校	初中	初中	中学一级	0	moderate	6	2	1	1	1	1	5	4
[truncated: 33 more columns]
